# Supplementary material for: Transcriptomic and anatomical complexity of primary, seminal, and crown roots highlight root type-specific functional diversity in maize (Zea mays L.)
Source: J Exp Bot. 2015 Nov 30;67(4):1123–35. doi: 10.1093/jxb/erv513 (PMC4753849; doi:10.1093/jxb/erv513)
Supplement: Supplementary Data [file supp_erv513_Supplementary_Tables_S1.xlsx]

## Sheet: Sheet6
Table S1 Statistical summary of seminal root numbers among 30 modern maize inbred lines. (Max.: maximal number of seminal roots per plant of a genotype. Min.: Minimal number of seminal roots per plant of a genotype. SD: standard deviation.)
Genotype	Median	Mean	Max.	Min.	SD
A554	5	4.58333	6	3	0.808675
B73	3	2.88	4	2	0.743813
B97	4	3.9	7	2	1.29588
B98	5	5.2449	8	2	1.4653
CML103	5	4.85246	7	2	1.37121
CML322	5	5.42593	8	4	0.943735
CML333	4	4.0339	6	3	0.829751
CML52	3	3.27451	5	2	0.750425
CML69	4	4.02	6	2	0.868731
F7	2	2.4898	5	1	0.79379
H99	2.5	2.82143	5	2	0.916657
HP301	3	2.7069	5	1	0.725685
II14H	2	2.30769	4	1	0.85485
Ki11	4	4.35	10	2	1.3879
Ki3	4	3.84211	8	2	1.53707
Ky21	3	3.21154	5	2	0.99679
M162W	4	4.01818	7	2	1.14651
M37W	3	3.01724	5	1	0.999849
Mo18W	2	2	3	1	0.324443
NC350	5	4.8	7	2	1.12875
NC358	4	4.08333	7	2	1.10916
Oh43	3	3.06667	6	2	1.0745
Oh7B	4	4.59677	8	3	1.06293
P39	2	1.56522	3	1	0.589768
Tx303	4	4.06452	6	3	0.865949
UH002	2	2.44888	5	2	0.730197
UH005	0	0.0333333	1	0	0.18102
UH301	5	5.35088	8	3	1.16721
W22-4	4	3.65909	6	2	1.05529
W64A	3	3.08333	5	2	0.888565
Average	3.9	3.7	10	0	1.12

## Sheet: Sheet1
A554	5	4.58333	6	3	0.808675
B73	3	2.88	4	2	0.743813
B97	4	3.9	7	2	1.29588
B98	5	5.2449	8	2	1.4653
CML103	5	4.85246	7	2	1.37121
CML322	5	5.42593	8	4	0.943735
CML333	4	4.0339	6	3	0.829751
CML52	3	3.27451	5	2	0.750425
CML69	4	4.02	6	2	0.868731
F7	2	2.4898	5	1	0.79379
H99	2.5	2.82143	5	2	0.916657
HP301	3	2.7069	5	1	0.725685
II14H	2	2.30769	4	1	0.85485
Ki11	4	4.35	10	2	1.3879
Ki3	4	3.84211	8	2	1.53707
Ky21	3	3.21154	5	2	0.99679
M162W	4	4.01818	7	2	1.14651
M37W	3	3.01724	5	1	0.999849
Mo18W	2	2	3	1	0.324443
NC350	5	4.8	7	2	1.12875
NC358	4	4.08333	7	2	1.10916
Oh43	3	3.06667	6	2	1.0745
Oh7B	4	4.59677	8	3	1.06293
P39	2	1.56522	3	1	0.589768
Tx303	4	4.06452	6	3	0.865949
UH002	2	2.44888	5	2	0.730197
UH005	0	0.0333333	1	0	0.18102
UH301	5	5.35088	8	3	1.16721
W22-4	4	3.65909	6	2	1.05529
W64A	3	3.08333	5	2	0.888565
