# Supplementary material for: Transcriptomic and anatomical complexity of primary, seminal, and crown roots highlight root type-specific functional diversity in maize (Zea mays L.)
Source: J Exp Bot. 2015 Nov 30;67(4):1123–35. doi: 10.1093/jxb/erv513 (PMC4753849; doi:10.1093/jxb/erv513)
Supplement: Supplementary Data [file supp_erv513_Supplementary_Tables_S2.xlsx]

## Sheet: Add. file 1
Table S2 RNA-seq output and mapping results. PR: primary roots; SR: seminal roots; CR: crown roots.
			Number of reads
	Sample	Replicate	Total	Uniquely mapped on genomea	Uniquely mapped on genome without stacksb	Uniquely mapped without stacks mapped on FGSc
	PR	1	23203987	20183566	16488257	11090603
		2	23363899	20249507	16699070	11150398
		3	23334804	20319172	16798273	11172371
		4	23372958	20303103	16477787	11010450
	SR	1	23282254	19618374	16531025	11254077
		2	23608147	20396683	16949948	11679694
		3	23397154	20315365	17553537	11792655
		4	23359109	20322662	17664165	11994739
	CR	1	22640482	18473063	15272235	10313688
		2	23395127	20258852	17127232	11335416
		3	23495609	20272358	17008210	11163216
		4	22540095	19531253	16618825	10860622
a Mapped to the reference genome of B73.
b After removal of redundant reads sharing the same start and end coordinate, sequencing direction, and sequence.
c Mapped to the gene models of the filtered gene set (FGS) of Zea mays (FGS v2, Release 5b).
