# Supplementary material for: Transcriptomic and anatomical complexity of primary, seminal, and crown roots highlight root type-specific functional diversity in maize (Zea mays L.)
Source: J Exp Bot. 2015 Nov 30;67(4):1123–35. doi: 10.1093/jxb/erv513 (PMC4753849; doi:10.1093/jxb/erv513)
Supplement: Supplementary Data [file supp_erv513_Supplementary_Tables_S3.xlsx]

## Sheet: Sheet1 (2)
Table S3 List of 24,687 genes expressed in at least one of the three root types with normalized expression values (FPKM) in four biological replicates. PR: primary roots; SR: seminal roots; CR: crown roots. Y: yes; N: no.
Gene ID	Gene length	Expressed genes			Expression value (FPKM)
		in PR	in SR	in CR	PR-1	PR-2	PR-3	PR-4	SR-1	SR-2	SR-3	SR-4	CR-1	CR-2	CR-3	CR-4
AC148152.3_FG005	1636	Y	Y	Y	239.683	303.581	264.959	208.757	122.265	102.326	142.141	194.711	294.926	232.752	142.299	223.765
AC148167.6_FG001	5937	Y	Y	Y	9.84715	10.887	10.2634	9.91736	11.4673	9.52747	12.4193	12.327	12.8426	9.68731	9.67147	10.9626
AC149475.2_FG002	2825	Y	Y	Y	9.24467	8.82805	10.2961	10.7696	8.5019	10.1714	8.0529	8.91426	11.5806	9.76413	11.302	10.4471
AC149475.2_FG003	4582	Y	Y	Y	10.5067	10.506	10.4959	11.3808	10.5242	11.9768	10.3516	10.1371	12.064	9.75656	11.1963	9.3986
AC149475.2_FG005	10668	Y	Y	Y	3.75767	3.87211	3.85805	4.50709	4.19446	3.65343	3.39446	3.59626	3.90019	3.79823	4.24738	4.21999
AC149475.2_FG007	678	Y	Y	Y	17.5426	17.2037	18.8459	26.8866	17.1173	19.2801	11.1233	14.582	17.1281	17.3023	19.645	20.4676
AC149810.2_FG008	2593	Y	Y	Y	5.02377	4.94564	2.60004	3.25786	3.61408	3.3221	3.72569	5.05974	4.73446	6.23592	2.67891	4.54771
AC149818.2_FG001	5687	Y	Y	Y	3.75127	2.61759	3.01454	2.51294	4.33242	3.44254	4.24137	4.18759	3.30221	3.48999	3.44025	3.03584
AC149818.2_FG004	481	Y	Y	Y	13.2141	7.90459	12.4146	13.8652	9.67697	14.6528	9.71839	11.5052	12.8304	15.6879	15.2366	12.5966
AC149818.2_FG005	1218	Y	Y	Y	1.80835	0.793627	0.896179	1.1994	0.560491	1.23644	0.56289	0.969962	1.25309	1.40566	0.994125	1.87214
AC149818.2_FG006	2796	Y	Y	Y	5.91944	5.87727	5.4885	6.15624	9.30037	8.12238	8.58226	6.96074	6.38435	8.05108	6.58712	7.3865
AC149818.2_FG007	1290	Y	Y	Y	2.39039	2.14808	1.64255	2.1172	2.83848	2.19476	3.23715	4.09711	4.06386	3.29343	1.82788	2.17168
AC149818.2_FG008	1896	Y	Y	Y	2.95402	3.02499	2.47217	2.1105	1.86578	2.63705	2.72846	3.04995	1.85498	2.77589	2.72258	2.7146
AC149818.2_FG009	828	Y	Y	N	1.29205	0.85612	1.1632	1.15065	5.1718	5.01993	3.839	6.08279	0.080144	0.536081	0.230901	0.39342
AC149828.2_FG002	4548	Y	Y	Y	5.02283	4.00994	4.24951	5.32093	4.48951	4.25171	3.85091	4.2793	4.30431	4.44768	4.55405	4.31184
AC149828.2_FG004	393	Y	Y	Y	25.4605	29.3517	22.3832	30.2226	14.6863	12.1091	10.3086	21.3594	17.0542	14.6829	6.97285	12.4333
AC149828.2_FG005	774	Y	N	N	0.56914	1.08237	0.580698	0.41031	0.400915	0.0778284	0.0805262	0.0803355	0.0857355	0.40963	0.24701	0.0841736
AC149829.2_FG002	255	Y	Y	Y	5.18252	5.30703	0.251798	2.24174	7.05799	5.9058	12.9543	5.60836	3.38302	3.73004	0.749749	2.81041
AC149829.2_FG003	3759	Y	Y	Y	5.60834	5.60593	6.37132	7.58678	4.87049	7.67613	4.0623	5.93842	6.09043	7.43925	7.7478	7.36603
AC149829.2_FG004	500	Y	Y	N	0.629306	1.6755	1.41259	0.381096	2.1101	0.602392	0.373964	1.61667	0.132719	0.126822	1.14712	0.651503
AC149829.2_FG006	1287	Y	Y	Y	125.91	129.035	123.777	121.554	114.72	94.5011	114.824	95.9992	114.002	119.677	116.019	113.241
AC150739.3_FG001	3842	Y	Y	Y	1.71986	1.45927	2.42328	1.76893	2.0838	2.74385	1.57359	2.31434	2.19355	1.60095	2.00707	1.7127
AC152495.1_FG002	3897	Y	Y	Y	2.76139	2.43086	2.25727	1.80916	3.07362	3.72534	4.30229	3.43049	2.94589	3.20552	3.22159	3.69469
AC152495.1_FG003	7252	Y	Y	Y	0.702893	0.702007	0.770291	0.604331	1.1382	0.838963	0.9368	0.74595	0.814392	0.778207	0.817259	0.61988
AC152495.1_FG010	3885	Y	Y	Y	1.11769	1.21089	1.04122	0.866499	1.5176	1.53505	1.492	1.61651	1.79349	1.28943	1.13186	1.35835
AC152495.1_FG012	2567	Y	Y	Y	4.43726	5.14636	3.77698	5.46827	4.71446	3.91895	4.10335	3.31851	5.19603	4.52052	4.99005	6.57341
AC152495.1_FG017	3222	N	Y	N	0.644541	0.460018	0.498205	0.216846	1.2135	1.51439	1.14131	1.52458	0.885614	0.767542	0.810948	0.42463
AC155376.2_FG004	2359	Y	Y	Y	10.6441	11.61	9.33597	13.4894	7.761	9.88239	7.42432	8.67194	9.87372	12.7144	10.725	10.0805
AC155376.2_FG005	7824	Y	Y	Y	4.67315	5.57612	5.80208	4.262	3.11736	2.05571	2.55714	3.02792	2.56989	2.35845	1.39284	1.67372
AC155377.1_FG001	19056	Y	Y	Y	7.21575	7.53114	7.64533	7.33621	6.09348	5.5921	7.14003	5.85708	8.85556	8.93461	8.73192	8.55748
AC155377.1_FG002	5697	Y	Y	Y	3.19237	3.08808	3.00925	3.04369	3.69298	3.01354	3.64314	3.06696	2.69071	2.32629	2.62879	3.46508
AC155390.2_FG002	1998	Y	Y	Y	2.67723	2.99958	2.7316	3.14719	2.39177	2.08033	2.77634	2.39631	3.75305	3.0785	2.90256	2.96731
AC155434.2_FG001	1447	Y	Y	N	0.826318	1.29152	1.37558	0.658425	1.41537	1.20728	2.1106	2.01966	0.963058	0.306756	0.572545	0.765415
AC155434.2_FG004	11160	Y	Y	Y	7.53927	7.52407	7.80744	8.20131	8.49177	8.03729	6.88616	7.98418	7.55758	7.94907	9.33659	8.43568
AC155434.2_FG005	2178	Y	Y	Y	1.87809	1.62734	2.91857	2.53714	2.70701	2.5722	2.14626	2.94055	2.2851	1.48482	1.14115	1.34608
AC155434.2_FG006	1437	Y	Y	Y	21.59	21.0324	21.9391	23.0284	35.3713	30.7274	29.8841	31.8903	28.2154	24.2258	23.8151	23.893
AC155496.2_FG009	9761	Y	Y	Y	4.17131	4.11307	4.4402	4.34025	3.31258	4.01759	3.59494	3.08955	4.60252	4.35904	4.51147	4.21164
AC155610.2_FG007	2858	Y	Y	Y	47.3631	50.8911	49.3135	40.7809	48.9675	27.8854	46.6909	45.0574	43.9531	40.5802	28.0736	36.3137
AC155610.2_FG009	204	Y	Y	Y	76.1954	52.7544	68.9298	76.9042	55.673	62.3062	55.3002	55.7788	56.2753	56.2615	59.6675	59.7211
AC155622.2_FG001	1194	Y	Y	Y	105.57	104.975	99.647	111.339	81.8653	79.0576	76.9956	75.6676	102.207	118.908	127.617	116.823
AC155622.2_FG004	1403	Y	Y	Y	26.8677	27.4214	30.1593	31.1016	14.4648	9.48885	14.5267	7.13537	28.1424	33.3099	33.0226	30.323
AC155624.2_FG006	4409	Y	Y	Y	7.4078	7.11805	7.06309	7.88008	10.2897	10.6706	10.1923	11.4375	8.74455	7.95331	8.42681	7.7282
AC155624.2_FG011	3077	Y	Y	Y	4.15174	4.54469	4.15259	3.69495	6.19205	4.05249	5.85394	4.14262	4.5936	4.26585	3.79017	3.07013
AC159612.1_FG007	1601	Y	Y	Y	18.0419	16.3018	19.6115	18.4478	12.0557	11.4759	9.30432	9.28229	12.0616	15.2487	14.131	17.2947
AC165171.2_FG002	1404	N	Y	Y	0.313757	0.59669	0.0457326	0.0452393	6.32109	2.87466	5.63786	3.49871	0.898024	0.767794	0.408517	1.06728
AC166636.1_FG008	2820	Y	Y	Y	1.31663	1.02834	1.34337	0.78832	2.39884	2.24295	3.02796	2.66799	2.51789	2.40601	1.8305	1.82513
AC177838.2_FG015	783	Y	Y	Y	2.65225	3.04518	3.03412	2.35245	5.78608	3.76976	4.37803	4.20884	2.62725	3.80626	3.01144	4.0771
AC177850.2_FG005	510	Y	Y	Y	16.6581	15.542	14.4784	17.5603	11.5605	11.4573	9.41019	10.6071	12.6213	14.5472	19.1186	8.55897
AC177890.3_FG005	495	Y	Y	N	0.889928	0.390561	0.129714	1.15484	1.12839	0.365086	1.13322	0.125616	0.938414	0.640513	0.128745	0.39485
AC177897.2_FG002	2378	Y	Y	Y	2.77869	1.27367	1.64707	1.94982	2.79251	2.25454	3.74802	3.16389	3.20913	3.86651	3.83229	2.38355
AC177899.2_FG009	2121	Y	Y	Y	1.45384	1.30647	1.18064	1.1679	1.31673	1.10765	0.55833	1.20196	0.657022	0.687622	1.11172	1.13652
AC177908.3_FG002	5463	Y	Y	Y	23.8107	26.7183	24.7408	23.5903	17.779	20.2562	18.6537	20.3851	27.5373	26.987	26.1191	25.7954
AC177936.6_FG008	1139	Y	Y	Y	7.23785	7.97752	7.83582	8.19742	8.66357	8.72648	10.3423	8.78923	7.74871	9.51996	9.00817	8.17954
AC182482.3_FG003	3450	Y	Y	N	0.456019	0.803196	0.949171	0.497082	1.1333	0.855571	1.35494	1.02732	0.21158	0.0918996	0.0554162	0.396567
AC182617.3_FG001	6128	Y	Y	Y	1.89983	1.65102	1.35165	1.81386	1.06339	1.8579	1.39341	1.36982	1.63516	1.45903	1.75753	1.96684
AC182838.3_FG006	372	Y	Y	Y	12.6876	8.83486	6.38634	9.04933	11.5114	6.96313	8.20977	11.199	11.595	13.1253	13.8764	9.63244
AC183315.4_FG006	1729	Y	Y	Y	11.2467	11.5169	11.5494	8.19206	12.6708	13.2045	14.0948	12.2633	9.17285	9.71883	7.26116	8.93038
AC183319.3_FG001	790	Y	Y	Y	0.557613	0.407864	0.406384	1.6884	1.64974	0.838773	3.70808	1.65288	1.93198	1.6856	0.403346	0.742219
AC183413.3_FG006	6173	Y	Y	Y	0.764587	0.365379	0.530478	0.401284	1.39747	1.29788	1.22171	1.23896	0.677245	0.523886	0.753635	0.74934
AC183888.4_FG006	3889	Y	N	N	1.18126	0.778811	0.908067	0.865608	1.42028	0.542137	0.97762	0.815419	0.972609	0.864173	0.966827	0.787366
AC183932.3_FG007	2765	Y	Y	Y	1.57042	1.4217	1.13787	1.4472	1.27939	0.849666	0.969285	1.14689	1.70398	1.8576	2.0052	1.86144
AC183950.2_FG004	2740	Y	Y	Y	0.987597	0.964286	0.913918	0.718612	1.51757	1.07727	1.11461	1.20275	1.28359	0.809991	0.441914	0.689547
AC183950.2_FG005	1467	Y	Y	Y	1.41562	1.62534	2.58235	1.86175	1.73451	1.7657	1.82691	2.33121	2.12603	1.51287	1.86798	2.26494
AC184169.3_FG001	1144	Y	Y	Y	2.47542	3.0982	2.52569	4.16408	3.20073	1.84298	3.10547	1.68494	2.37826	2.38345	2.95246	3.01833
AC185226.4_FG001	9706	Y	Y	Y	5.9585	6.39379	5.88105	7.04789	4.76364	4.89684	4.55286	4.14489	6.39253	5.93863	7.124	6.20895
AC185254.4_FG002	858	Y	Y	Y	0.660111	0.525755	1.57154	0.666252	1.80832	1.19355	3.55948	1.52188	2.08823	4.36041	4.23372	2.80951
AC185300.4_FG002	1077	Y	Y	Y	17.8216	12.5056	17.945	16.9258	20.3415	20.1916	16.609	14.6067	17.8067	20.7837	20.0594	19.4181
AC185415.3_FG005	3450	Y	Y	Y	1.73287	2.18544	1.91695	2.30131	3.29197	3.78896	3.017	3.40637	2.44279	2.55481	3.12178	2.51159
AC185427.5_FG004	480	Y	Y	Y	0.655527	2.55085	2.00652	0.661625	2.19802	3.89045	2.46712	2.97944	1.24424	0.660529	0.398304	1.22157
AC185466.3_FG001	1383	Y	Y	Y	1.5926	1.2581	1.16068	1.42371	1.30137	0.740467	1.03653	0.40464	1.39148	1.51305	1.79712	1.36613
AC185471.3_FG005	6977	Y	Y	Y	0.622361	0.508003	0.524565	0.537114	0.542606	0.54394	0.455596	0.668407	0.618224	0.590755	0.392766	0.401528
AC185475.3_FG001	1739	Y	Y	Y	2.93121	2.18638	2.10459	1.9358	1.67734	1.42024	1.39779	1.82356	4.2357	2.00552	2.01557	1.98561
AC185501.3_FG006	853	Y	Y	Y	5.97583	4.45734	7.15102	2.75509	7.05742	4.59032	3.87262	4.15503	7.39054	7.50819	6.6493	6.95039
AC185522.2_FG002	450	N	N	Y	0.139846	0.716028	0.428057	0.705734	0.137915	0.133865	0.138505	0.138177	1.62212	0.704564	0.424858	0.723893
AC186145.3_FG002	759	Y	Y	N	0.746213	0.424522	0.761367	0.251052	0.735909	1.03176	0.410588	0.0819232	0.786869	0.250635	0.41982	0.257511
AC186164.3_FG001	504	Y	Y	Y	1.62321	0.63931	3.69454	2.6465	1.84707	2.74901	0.865656	0.863607	3.29163	1.38396	1.13801	2.45606
AC186231.4_FG002	840	Y	Y	Y	7.11715	8.66905	7.8732	4.61247	15.4415	14.2709	19.8112	24.9459	9.55889	4.45385	2.95883	4.57604
AC186431.5_FG001	46750	Y	Y	N	0.0659594	0.0454888	0.089274	0.0475521	0.102219	0.0992175	0.131987	0.121034	0.0525196	0.039335	0.0449849	0.0487756
AC186512.3_FG007	1043	Y	Y	Y	6.93866	8.71179	9.78827	7.97757	9.93701	8.95213	10.2186	11.5059	6.55322	6.87	6.17123	5.93411
AC186524.3_FG005	2507	N	N	Y	0.677753	0.796856	0.74274	0.380032	0.965459	0.696823	0.57181	0.81848	0.820557	1.39114	0.838869	0.805608
AC186577.3_FG006	723	Y	Y	Y	0.783369	0.980453	0.976894	0.263552	1.63094	1.08314	1.12068	2.49407	0.27535	0.789345	0.617013	0.811
AC186782.4_FG003	28848	Y	Y	Y	0.124343	0.163072	0.149126	0.13871	0.208679	0.119025	0.0756189	0.161657	0.108114	0.160461	0.165684	0.164863
AC187090.3_FG011	1304	Y	Y	Y	3.32992	3.80527	4.0869	4.43248	2.23688	1.70924	2.43765	1.57357	2.69712	3.25807	3.37214	2.94775
AC187098.4_FG011	1659	Y	Y	Y	9.82461	9.59451	10.1789	12.3663	9.01559	9.62229	7.70168	10.8318	10.1999	10.5876	10.026	9.54282
AC187157.4_FG001	1102	Y	Y	Y	10.2219	10.1167	13.5759	10.8934	3.88589	1.47591	3.22382	2.3134	6.6841	5.1212	3.64329	5.37993
AC187157.4_FG002	3863	Y	Y	Y	6.33705	5.78865	6.06682	6.88926	4.99642	6.72096	5.17915	6.3902	6.57924	5.0722	6.02147	5.24508
AC187157.4_FG005	4418	Y	Y	Y	14.2299	13.9008	13.8794	12.4358	14.2582	13.8122	15.7299	15.5801	13.9538	13.3625	12.1024	13.2867
AC187217.4_FG004	111	Y	Y	Y	9.63802	7.54732	4.04919	5.14995	3.9138	7.05504	11.7916	7.28231	5.38048	2.85634	6.31545	5.28246
AC187222.4_FG001	1685	N	N	Y	0.709603	0.267714	0.495378	0.791595	0.699805	0.679255	0.628821	0.848743	0.905794	0.715017	0.869886	0.502644
AC187262.4_FG007	622	Y	Y	Y	730.38	649.502	663.661	769.034	412.181	611.205	381.679	551.32	706.161	777.954	777.551	785.47
AC187263.4_FG001	552	Y	Y	Y	3.30614	1.05069	2.21008	1.26572	4.60965	2.94648	2.82279	2.59082	0.60108	2.64211	4.73347	1.06223
AC187283.3_FG005	249	Y	N	N	0.252733	2.84686	2.83652	1.27542	0.249244	0.725773	0.25031	0.249718	0.266503	0.254662	0.255938	0.261648
AC187551.3_FG002	1914	Y	Y	Y	3.64958	3.73726	3.6566	4.34723	5.15559	5.00419	3.94023	3.99587	5.1659	4.27377	5.56044	6.22911
AC187567.4_FG004	447	N	N	Y	0.140784	0.144167	1.29279	0.142094	1.24956	0.134763	0.418304	1.25194	1.03918	0.99301	1.85341	1.31175
AC187843.3_FG006	471	Y	Y	Y	6.54692	10.5352	9.95165	8.22607	7.51065	8.56905	7.27813	12.0135	6.90362	8.21243	6.35933	5.11797
AC187891.3_FG006	792	Y	Y	Y	0.715121	0.895035	0.891786	2.16532	2.42918	1.74937	2.91175	1.6487	0.754082	1.84147	1.36791	1.89199
AC187910.5_FG002	2177	N	N	Y	0.202349	0.38482	0.14747	0.204232	0.142539	0.0276707	0.143149	0.14281	0.335302	0.262148	0.497651	0.329193
AC188023.3_FG005	1153	Y	Y	Y	8.56904	13.1344	12.6412	9.64034	18.1394	19.4876	18.4333	19.8997	9.15102	9.62436	11.1097	11.4705
AC188023.3_FG011	1206	Y	Y	Y	4.7485	4.00762	3.2477	3.002	2.31573	1.84813	2.53237	1.80455	3.79667	4.25893	3.32911	2.9712
AC188296.3_FG004	450	N	Y	N	0.139846	0.143206	0.142686	0.141147	1.51706	0.133865	1.24655	0.690885	0.442395	0.422738	0.141619	0.144779
AC188831.3_FG005	459	Y	Y	Y	1.50814	1.26358	1.25899	3.45948	4.19153	3.54348	2.30842	2.03202	0.722868	2.07225	1.52727	0.993578
AC188838.3_FG005	1632	Y	Y	Y	26.5681	26.5746	29.3896	30.9407	14.2605	14.7276	14.2451	13.5256	19.2328	17.1349	15.8931	18.2437
AC189044.2_FG005	135	Y	Y	Y	3.26307	4.29617	4.28057	2.35245	2.29858	4.90838	1.38505	2.30295	0.49155	0.469709	3.30445	0.482595
AC189750.4_FG004	2690	Y	Y	Y	4.74904	7.06711	4.08166	3.94319	9.85142	16.6386	13.5081	12.1817	14.2833	15.4402	15.9914	15.67
AC189792.3_FG005	606	N	Y	N	0.103846	0.319022	0.105955	0.52406	0.921708	0.894641	1.54275	0.513034	0.109504	0.104638	0.525814	0.967579
AC189795.3_FG001	720	Y	Y	Y	2.3599	1.16355	1.33768	1.49968	0.603377	1.42231	0.952222	0.949967	1.19815	1.4972	0.619584	0.814379
AC189879.3_FG003	5902	Y	Y	Y	3.12414	2.95898	4.05791	4.337	3.58574	3.58251	2.60841	2.89722	3.36181	3.49178	4.24354	4.36028
AC190526.3_FG004	3397	Y	Y	N	0.907742	1.04337	0.623752	0.691814	1.37022	1.32998	1.41278	1.73891	1.07441	0.877335	0.431486	0.824688
AC190609.3_FG002	2074	Y	Y	Y	46.5153	47.0735	50.0604	50.623	38.1527	58.2932	40.3595	44.0414	44.1862	41.1222	47.3509	42.8158
AC190609.3_FG003	1429	Y	Y	Y	6.914	5.72722	5.43684	7.3339	7.33969	8.13587	4.84138	5.78719	6.64057	6.16802	6.91248	6.33723
AC190609.3_FG004	5614	Y	Y	Y	1.37878	1.34303	0.880667	1.36898	3.48226	2.60743	2.78663	2.71358	1.24113	0.801953	0.919491	1.42741
AC190623.3_FG001	760	Y	Y	Y	0.414017	0.0847928	1.09831	1.5879	4.4913	3.72532	4.67454	5.15437	13.3592	8.26008	6.95984	13.973
AC190623.3_FG002	3255	Y	Y	Y	2.06869	2.27677	1.67672	1.50253	1.23933	1.9432	1.43611	1.24168	1.93675	1.14938	1.39009	1.38107
AC190628.4_FG007	8489	Y	Y	Y	5.38939	5.36705	6.05856	6.2925	3.9113	4.44928	3.6784	3.44995	5.66739	5.59485	6.08834	5.90183
AC190743.3_FG012	433	Y	Y	Y	2.18004	2.82773	4.00377	1.90695	1.57662	2.08681	2.15914	2.15403	5.0574	3.66113	3.67948	4.66434
AC190750.2_FG014	4160	Y	Y	Y	3.46421	3.76431	3.78152	3.52697	4.0728	4.9958	4.59963	5.15673	3.27011	3.82599	4.029	3.17921
AC190771.2_FG003	462	Y	Y	Y	2.31563	5.16098	6.25409	2.61213	17.8662	13.6907	19.022	16.2852	4.45268	3.15681	2.89676	2.39731
AC190772.4_FG011	621	Y	Y	Y	0.912038	0.933949	0.516978	0.920522	7.49537	4.94718	9.93623	4.90629	6.30466	18.2778	12.0068	12.0649
AC190788.2_FG004	504	N	Y	Y	0.124862	0.127862	0.63699	0.126024	1.10824	1.0757	0.618326	1.11035	0.131665	1.13233	0.88512	0.904866
AC190788.2_FG005	1510	N	N	Y	0.125028	0.554803	0.552789	0.0420636	0.287703	0.199467	0.288934	0.205893	0.747091	0.377945	0.633066	0.302021
AC190792.2_FG006	667	Y	Y	Y	3.6796	3.57477	4.71697	4.85655	3.07052	3.3416	2.70988	3.2628	4.07905	2.18658	2.19754	4.98151
AC190832.2_FG003	1649	N	Y	N	0.419792	0.586196	0.272565	0.500733	0.715083	0.547961	0.642549	0.641028	0.684116	0.499903	0.502409	0.355581
AC190841.2_FG007	324	Y	Y	Y	0.582691	0.59669	1.38722	1.37226	0.191548	1.30146	0.96184	1.72721	1.02406	1.76141	0.983467	0.603244
AC190882.3_FG003	512	Y	N	Y	2.58114	0.377593	0.627037	0.620274	0.121214	0.588273	0.365199	0.364334	1.16647	1.36234	0.87129	0.890727
AC190885.4_FG006	729	Y	Y	Y	2.33076	5.7459	3.08272	3.39798	8.42813	9.66802	12.0551	11.003	4.46036	4.43614	4.9829	3.84289
AC190909.3_FG004	3576	Y	Y	Y	4.5227	5.46031	5.29685	5.13315	5.29329	4.49772	5.24623	4.53828	7.77532	6.75601	7.43144	7.19642
AC190922.3_FG007	492	Y	Y	Y	1.40699	1.44079	0.913537	0.903684	3.40582	0.857061	1.14013	1.3902	3.37191	2.19102	1.68389	1.45661
AC190925.2_FG002	480	Y	Y	N	2.22879	0.402766	0.936376	0.926276	1.16366	1.38048	1.16864	0.647705	0.691242	0.396317	0.929376	0.13573
AC190933.3_FG004	1804	Y	Y	Y	3.38374	1.82182	1.74403	1.16188	5.40115	2.77154	4.59508	4.03272	1.80244	1.58175	1.30707	2.13075
AC190985.3_FG006	1591	Y	N	Y	1.4635	0.526557	0.524646	0.439143	0.897183	0.189312	0.822673	0.508068	0.542219	1.39496	0.680947	1.18753
AC190999.2_FG004	10382	Y	Y	Y	2.32156	2.24078	2.13369	2.55116	1.91888	2.38473	2.07117	1.70692	2.7165	2.90119	3.11216	2.80507
AC191009.3_FG004	2152	Y	Y	Y	7.28147	6.61793	6.77293	5.69637	9.0843	11.5048	10.2817	10.4307	7.18481	8.27994	8.73604	9.05202
AC191012.2_FG001	570	N	N	Y	0.331214	0.565285	0.563233	0.780022	0.32664	0.105683	0.328038	0.981784	0.349259	1.22372	0.559023	0.571494
AC191042.4_FG001	30408	Y	Y	Y	0.0931294	0.141991	0.0992438	0.0898181	0.124499	0.0891464	0.125032	0.0920181	0.0938387	0.110523	0.102693	0.0878441
AC191048.2_FG006	681	Y	Y	Y	4.52805	4.25831	3.3	6.24901	3.37193	2.91908	3.02026	3.92618	5.35941	6.61111	4.77263	6.98381
AC191069.3_FG004	3722	Y	Y	Y	4.61581	3.75713	3.70899	4.59049	3.48492	5.64843	3.86824	3.52496	3.79756	3.83327	4.22917	3.51833
AC191113.2_FG002	1977	Y	Y	Y	89.9873	89.1503	81.7466	83.6278	69.219	55.0593	67.3084	67.0861	63.8754	59.4335	65.8562	69.1048
AC191251.3_FG005	20782	Y	Y	Y	0.214997	0.164347	0.176109	0.119196	0.182165	0.176816	0.140958	0.182512	0.162849	0.241048	0.107329	0.128533
AC191283.3_FG004	5628	Y	Y	Y	2.18043	2.34732	2.20189	1.52357	2.96634	1.61623	3.7321	2.55215	3.7613	3.50404	2.81955	3.64647
AC191317.3_FG009	531	Y	N	N	0.592567	1.33497	1.08828	0.598079	0.350631	0.113445	0.117377	0.585496	0.12497	0.597088	0.120016	0.613468
AC191360.3_FG015	1561	Y	Y	N	0.443457	0.619242	0.699261	0.773097	1.07346	2.12246	0.998194	1.15516	0.892725	0.446841	0.449081	0.459099
AC191421.3_FG001	459	Y	Y	Y	0.959726	1.26358	0.69944	0.691896	2.29858	0.6562	1.2221	1.21921	1.01201	1.24335	0.694212	0.14194
AC191575.2_FG001	28455	N	N	Y	0.0641359	0.0702062	0.110568	0.127233	0.0850608	0.158775	0.0941863	0.0983337	0.170242	0.21616	0.190368	0.153403
AC191601.1_FG003	1784	N	Y	Y	1.02298	0.541837	0.323922	0.320428	1.4263	1.04676	0.454178	0.801644	1.07871	0.675339	1.17884	0.912981
AC191676.3_FG011	895	Y	Y	Y	0.492195	0.360014	0.932639	0.638709	0.485398	0.605757	1.60171	0.76422	0.6673	0.63765	0.498436	0.80073
AC191771.3_FG008	1744	Y	Y	Y	2.63414	3.51034	2.3931	2.5858	3.23831	4.59393	3.82398	3.38708	2.47325	3.09055	3.10604	2.27877
AC191778.3_FG001	519	Y	Y	Y	1.5763	2.6075	3.34033	1.59096	2.51117	2.66956	2.28173	1.31787	2.42934	3.78754	2.33303	4.64463
AC192244.3_FG001	523	Y	Y	Y	115.634	109.786	120.683	132.254	94.5758	97.0968	87.1152	92.3778	115.843	118.213	117.344	114.231
AC192244.3_FG007	3245	Y	Y	Y	12.431	10.148	10.863	11.1765	9.65829	13.9042	11.1978	11.7461	11.5541	11.3143	11.3317	10.942
AC192362.3_FG002	644	Y	Y	Y	5.17907	8.30548	5.08484	5.81902	10.5042	9.26037	13.8397	13.2277	8.34643	4.43088	6.63015	6.57573
AC192362.3_FG003	2793	Y	Y	Y	2.36581	2.60723	3.24147	2.79716	4.15522	2.39404	5.42267	3.09451	3.44507	2.38386	3.71922	3.14905
AC192367.2_FG002	3238	Y	Y	Y	0.680226	0.298529	0.535402	0.529627	0.8625	1.02321	0.712202	0.940953	0.430372	0.685416	0.5314	0.784701
AC192372.3_FG003	348	N	Y	Y	0.542505	0.925898	0.553522	0.182517	1.60504	0.173101	0.179101	1.25074	0.953438	1.2755	0.549385	0.936068
AC192451.3_FG001	3959	Y	Y	Y	11.2064	11.8337	11.8232	10.0272	16.2561	16.1439	19.6317	20.8417	13.6272	13.7264	12.8616	13.5764
AC193319.3_FG004	489	N	Y	N	0.128692	0.131784	0.131306	0.12989	1.14224	0.862319	0.89221	1.14441	0.135704	0.389023	1.17292	0.133232
AC193353.3_FG002	7003	Y	Y	Y	0.83572	0.634947	0.907704	0.770936	1.19639	0.920404	1.00571	0.736958	0.748591	0.67911	0.718915	0.734953
AC193379.3_FG001	7973	Y	Y	Y	2.37578	2.14189	2.02137	1.93583	4.92726	3.12038	4.85454	4.59348	3.38746	3.60279	2.98141	3.24403
AC193402.3_FG004	1548	N	N	Y	0.528487	0.374666	0.373306	0.369279	0.761739	0.505885	0.281842	0.602516	0.38581	0.778297	1.19388	0.799649
AC193591.3_FG001	507	Y	Y	Y	21.2251	30.6324	24.9489	29.1898	23.625	28.1591	25.6931	29.8021	14.5284	19.1358	23.5054	15.5487
AC193598.3_FG002	3894	Y	Y	Y	2.47262	2.26724	2.06114	2.52825	4.12788	3.04754	2.73702	3.84831	3.59574	4.05477	3.81324	4.13255
AC193630.3_FG004	903	N	Y	Y	0.209072	0.0713649	0.355529	0.492372	0.893468	1.00065	0.345112	0.344295	0.808363	0.0702223	0.635169	0.649339
AC193632.2_FG002	2342	Y	Y	Y	2.17651	1.23822	1.39822	1.22042	4.21341	3.88391	6.6266	4.27452	2.80511	5.76708	4.70754	4.47874
AC193658.3_FG001	447	N	N	Y	0.140784	0.144167	0.143643	0.71047	0.694202	0.134763	0.418304	0.417313	0.742274	0.425576	0.997988	1.02025
AC193754.3_FG008	2040	Y	Y	Y	3.97944	5.4018	4.5009	4.88824	4.83716	4.75417	3.26913	4.35867	4.84683	5.31531	4.71717	5.26951
AC193786.3_FG005	1057	N	Y	Y	0.178611	0.548706	0.0607461	0.180273	0.645864	0.968842	1.00243	1.1177	9.47989	18.6573	7.41592	4.62278
AC193787.3_FG008	450	Y	Y	Y	8.81029	6.73066	8.13309	10.8683	8.68863	8.43348	6.78675	8.15245	9.2903	11.1321	11.1879	9.98972
AC194005.3_FG004	612	Y	Y	Y	4.01028	0.947684	4.30156	4.87787	1.11549	1.67331	0.101842	0.914407	2.06017	3.00476	1.56198	2.02264
AC194022.3_FG013	270	Y	Y	Y	25.8715	21.2422	19.2626	15.7614	43.4432	44.8447	49.631	36.6169	24.3317	17.6141	12.9818	26.3014
AC194039.4_FG009	516	N	Y	N	0.365876	0.87422	0.373306	0.615466	1.08247	0.350228	0.362368	0.843523	0.900222	0.614445	0.370515	0.378781
AC194056.3_FG008	273	Y	Y	Y	6.68494	4.48501	5.40952	4.42053	3.86465	3.30984	2.51135	4.78305	6.563	6.27139	7.70346	5.01156
AC194112.3_FG001	1050	Y	Y	Y	6.05333	8.77645	5.44244	5.74669	5.85153	4.8765	6.47016	7.04703	6.38313	7.5489	4.91621	4.90179
AC194158.3_FG005	594	Y	Y	Y	31.6772	27.4477	23.6729	21.7067	17.4483	11.4596	19.8314	16.8534	18.88	16.9736	15.5567	18.9748
AC194176.3_FG002	591	Y	N	N	1.1713	0.545199	0.977796	0.537361	0.735079	0.101928	0.105461	0.526055	0.336849	0.751058	0.323496	0.551187
AC194203.3_FG003	423	Y	Y	Y	18.0014	14.7776	14.1168	13.6642	5.722	6.69324	2.79957	1.32297	10.197	18.1388	11.2994	16.4801
AC194214.3_FG002	3367	Y	Y	N	1.62607	1.43546	0.972569	0.320693	1.60361	1.30605	1.20323	1.42199	0.729223	0.99815	0.965299	0.832036
AC194264.3_FG006	3826	Y	N	Y	0.641478	0.825322	0.520247	0.979469	0.892157	0.614043	0.602747	0.698831	1.19676	0.646372	0.749553	0.766274
AC194341.4_FG002	2119	Y	Y	Y	20.4621	20.7712	20.4534	22.6907	16.7236	20.383	17.7952	17.9291	21.3264	20.1394	21.7441	20.446
AC194341.4_FG004	1743	Y	Y	Y	1.76913	1.73769	2.46814	1.3483	2.67047	2.1082	2.32431	3.24633	2.24624	2.36472	2.30344	3.1024
AC194350.3_FG001	3185	Y	Y	Y	1.71898	1.84121	1.31038	1.17659	3.09821	2.66679	3.38544	2.36224	2.18767	2.76738	2.30103	2.27055
AC194389.3_FG001	1672	Y	Y	Y	8.01688	10.2908	9.79258	10.0668	8.42584	7.38578	9.28199	7.32619	12.8194	10.4294	9.56692	8.22172
AC194402.2_FG004	585	Y	Y	Y	2.25905	3.85553	5.81719	2.71436	1.59132	0.308919	2.23739	2.65725	3.74334	3.36023	3.1592	3.89788
AC194425.3_FG005	806	Y	Y	Y	49.4232	54.2884	56.9592	38.6928	55.9787	49.7011	55.7543	72.1315	53.1039	42.0903	29.3342	41.305
AC194485.3_FG002	619	N	Y	N	0.508325	0.520537	0.10373	0.513054	0.300783	0.0973169	1.10759	2.10949	0.107204	0.717084	0.102954	0.526255
AC194609.2_FG003	699	Y	Y	Y	2.61086	2.12043	3.39874	1.72647	1.68694	2.32683	0.802497	0.444776	2.18349	2.08648	1.73225	2.70295
AC194828.3_FG004	798	Y	Y	N	0.709744	0.888305	0.563233	0.39797	0.388858	1.43427	2.10882	0.857113	0.748413	0.556235	0.399302	0.244926
AC194852.3_FG007	1548	N	Y	N	0.447181	0.374666	0.124435	0.123093	0.761739	0.350228	1.0871	1.00419	0.643016	0.778297	0.205842	0.378781
AC194914.3_FG002	639	Y	Y	Y	29.6434	31.5657	35.0686	32.5035	32.9247	37.0485	31.3099	31.2358	34.3739	30.6634	28.0246	27.4264
AC194965.4_FG001	3689	Y	Y	Y	6.87477	6.83031	6.77071	6.73212	5.6695	5.17642	5.82893	5.51173	9.26403	7.9242	7.34201	5.98698
AC194965.4_FG004	1203	Y	Y	Y	7.68978	7.98166	7.5257	6.81095	7.78995	7.86164	8.85949	7.28789	8.43971	9.32976	5.6683	8.7192
AC194970.5_FG001	1341	Y	Y	Y	12.9991	10.1397	9.9114	11.6991	15.3187	13.2517	17.2434	12.6585	13.8063	19.2455	18.3915	12.8746
AC194970.5_FG002	1166	Y	Y	Y	10.3085	8.34547	8.97599	9.6418	9.84683	6.87119	6.68174	11.2521	9.16281	10.3872	8.36233	8.43714
AC194970.5_FG004	11447	Y	Y	Y	2.58935	2.47141	2.3727	2.56905	3.16082	2.60491	3.14168	2.54759	2.84637	2.47616	2.63332	2.53271
AC194970.5_FG005	4543	Y	Y	Y	18.3819	16.2702	18.5008	19.224	16.7893	15.5007	15.0227	13.6732	16.1114	17.6847	17.5489	17.5101
AC194970.5_FG009	3064	Y	Y	Y	13.6582	14.4491	15.8635	15.4022	12.943	16.0231	11.7372	13.0894	13.9692	13.3899	15.121	14.863
AC194974.3_FG005	3102	Y	Y	Y	6.63389	8.99536	8.59013	6.65465	9.70339	9.26308	10.7495	11.125	6.05405	5.09003	4.66357	4.93563
AC195138.3_FG004	472	Y	Y	Y	10.5329	6.14388	10.7468	4.1716	11.1764	5.23264	11.4883	12.515	9.13846	7.92634	4.4556	7.59167
AC195147.3_FG008	471	Y	Y	Y	20.4424	18.4708	29.5823	20.3629	8.30124	8.82485	11.7773	8.31703	32.2638	24.9066	18.8074	25.5898
AC195154.3_FG004	6880	Y	Y	Y	7.5096	8.27075	8.05407	8.05952	7.38786	7.13589	7.70937	7.96225	9.71276	9.63143	8.93868	9.85778
AC195172.3_FG001	5436	Y	Y	Y	8.25414	5.41763	6.20116	6.27449	12.2959	13.2646	11.0643	12.4794	6.89716	6.94065	8.26503	8.06589
AC195235.3_FG003	8335	N	Y	Y	0.490761	0.409772	0.346657	0.38864	0.543551	0.599862	0.4711	0.574425	0.485653	0.524936	0.680486	0.414273
AC195331.3_FG008	186	Y	Y	Y	9.81176	6.58284	10.011	11.9519	6.33963	8.09666	8.37732	8.35748	8.20571	6.47744	9.93619	4.55352
AC195340.3_FG001	2386	Y	Y	Y	243.045	252.233	263.75	254.889	176.223	206.747	180.268	210.176	234.594	239.265	248.157	239.276
AC195340.3_FG002	2833	Y	Y	Y	8.41889	8.07522	8.63519	10.1114	9.44178	8.05882	8.69018	9.28415	10.2361	9.4232	10.0103	9.26777
AC195340.3_FG004	4987	Y	Y	Y	26.689	28.364	27.7718	22.4541	28.8095	26.0066	32.5322	33.9513	31.9754	25.672	24.0883	27.5782
AC195340.3_FG005	2071	Y	Y	Y	2.0359	1.64918	1.58119	2.11618	1.76805	1.36709	1.41448	1.65132	1.89049	1.5003	1.50782	1.79313
AC195351.3_FG001	906	N	N	Y	0.347299	0.4979	0.212611	0.210318	0.342504	0.0664892	0.0687939	0.068631	0.0732442	1.04985	0.773747	0.359549
AC195587.4_FG004	9521	Y	Y	Y	1.98951	2.13206	2.16479	1.91462	2.39225	2.63835	2.24538	2.40986	2.57185	1.95141	2.0549	2.11443
AC195785.3_FG004	3144	Y	Y	Y	5.26423	4.11989	4.18663	4.66673	5.07311	4.65589	3.98466	4.41033	4.66457	4.82035	3.62832	4.95259
AC195807.3_FG004	345	Y	Y	Y	6.01945	5.41691	2.04723	4.2344	7.01567	4.71437	4.87779	5.58716	4.03926	7.16817	3.87913	7.7425
AC195860.3_FG005	1652	Y	Y	Y	1.48565	2.14548	1.74902	1.42257	1.91595	2.37019	2.37689	2.29598	1.72727	2.57174	1.73595	2.6423
AC195860.3_FG006	1830	Y	Y	Y	32.497	28.1364	33.0166	37.1725	25.6725	36.5056	21.4229	27.4202	26.58	27.7552	32.0036	30.1543
AC195874.2_FG002	6041	Y	Y	Y	7.4275	6.41118	6.60049	7.09706	7.9208	7.76797	7.27375	7.68883	7.67838	7.35821	7.374	7.51693
AC195957.3_FG003	1149	Y	Y	Y	1.58833	1.40214	1.17353	1.38199	2.43061	2.98837	1.46461	1.78584	1.90588	2.2627	2.16311	1.41754
AC196043.3_FG005	504	Y	Y	Y	0.874036	1.40648	0.382194	1.38626	0.123138	0.358566	1.11299	1.85059	2.23831	0.880705	1.64379	1.42193
AC196059.3_FG003	2625	N	N	Y	0.647286	0.270045	0.415827	0.266162	0.685634	1.07857	0.451131	0.686937	1.7443	0.603912	0.606939	1.06722
AC196066.3_FG003	1394	Y	Y	Y	3.02464	3.74451	3.27031	3.32616	3.25	2.03102	1.83315	2.63171	3.47505	3.59358	3.42873	2.94438
AC196090.3_FG006	2247	Y	Y	Y	2.94068	3.18341	3.0004	3.25071	3.56295	2.60044	4.24391	3.95714	4.63658	3.92261	3.82882	3.74027
AC196156.3_FG003	282	Y	Y	Y	43.0695	40.905	39.8458	42.1188	33.2316	31.4013	36.4681	34.1768	31.7677	45.197	36.3841	31.189
AC196158.3_FG002	1293	Y	Y	Y	1.8008	0.348877	0.844197	1.12983	1.58394	0.69883	1.3979	1.00988	0.564541	1.32412	1.03504	1.562
AC196202.3_FG007	642	Y	Y	Y	3.4308	3.31246	5.70076	1.28615	6.2835	3.47173	3.78624	5.52063	3.41099	3.06189	5.45962	2.53701
AC196278.2_FG003	2176	Y	Y	Y	2.22686	2.28036	2.21307	2.71461	1.73978	1.85479	1.91908	0.828681	1.92125	3.40949	1.90366	3.68267
AC196278.2_FG004	4947	Y	N	Y	1.28482	1.05515	1.49262	1.16838	1.04126	0.791499	0.818935	0.691304	0.925569	1.47407	1.35264	1.11942
AC196394.3_FG002	1221	Y	N	N	0.670023	1.10835	0.157761	0.676256	0.660771	0.24668	0.0510461	0.152776	0.0543483	0.363534	0.469744	0.373507
AC196426.3_FG007	6084	Y	Y	Y	17.5531	18.2714	18.4584	17.7791	16.4947	14.2479	15.4999	13.0308	16.8734	18.4166	19.5145	17.7439
AC196465.3_FG006	6522	Y	Y	Y	2.09383	2.10461	1.76224	1.47055	2.04588	1.63483	1.90174	1.68749	2.12651	2.28481	2.78483	1.98787
AC196475.3_FG004	1872	Y	Y	Y	321.276	370.235	358.464	304.585	356.622	225.285	389.312	363.944	425.273	391.473	310.371	360.659
AC196475.3_FG005	3155	Y	Y	Y	33.3702	31.6391	28.2274	26.7553	54.0359	41.0696	56.3612	46.0189	31.3182	35.0719	38.7624	35.1667
AC196488.3_FG007	29015	Y	Y	Y	0.15833	0.144365	0.104008	0.0766177	0.194645	0.164015	0.242736	0.229303	0.148659	0.137683	0.133981	0.110025
AC196489.3_FG002	501	Y	Y	Y	255.114	244.521	289.003	298.31	221.366	293.741	204.399	234.446	238.019	249.213	279.465	266.193
AC196637.2_FG002	1563	Y	Y	Y	0.523415	0.70091	0.123241	0.853383	0.675015	1.34893	0.59815	0.437605	0.636845	1.17653	0.611599	0.625243
AC196708.3_FG006	399	Y	Y	Y	81.5417	89.9611	93.4967	86.7575	24.7313	31.8558	23.2751	28.2068	57.3783	60.2323	59.5759	69.3957
AC196726.2_FG001	255	Y	Y	N	2.71465	0.758147	0.755395	0.747248	4.13744	4.96087	6.11052	2.19458	1.30116	0.24867	0.749749	0.255491
AC196779.3_FG003	1228	Y	Y	Y	2.92105	1.73176	2.14377	2.94822	2.77963	2.5999	3.60361	2.1773	1.35096	2.94333	2.33533	2.91797
AC196961.2_FG003	312	Y	Y	Y	94.5976	80.7597	87.8752	86.5202	67.8302	90.938	64.9242	78.3225	78.908	63.2075	84.3587	82.0644
AC196974.3_FG008	751	Y	Y	Y	2.59767	1.97361	0.427487	0.592027	0.909026	1.04276	2.40678	1.73871	1.67886	1.77314	1.27288	1.82178
AC196984.3_FG001	970	Y	N	N	0.973154	0.59792	1.65486	0.589324	0.0639811	0.0621022	0.192765	0.192308	0.205235	0.719091	0.0656996	0.201496
AC197013.3_FG003	663	Y	Y	Y	6.54934	6.90108	10.1688	7.75988	9.07991	4.45207	6.67456	4.40791	8.70778	7.36445	8.36258	9.13873
AC197029.3_FG003	1453	Y	Y	Y	1.34264	0.753973	1.01638	1.35513	0.640692	1.45105	0.471851	0.727498	1.05042	0.829184	0.657901	2.28676
AC197047.3_FG001	664	Y	N	Y	0.284325	1.26168	0.290099	0.86091	0.0934664	0.635052	0.281599	0.0936441	1.89883	0.477491	0.287931	0.294354
AC197056.3_FG002	459	Y	N	Y	1.50814	0.421193	2.3781	1.79893	0.405632	0.91868	0.950525	0.677339	0.722868	1.24335	1.24958	1.27746
AC197056.3_FG005	4367	Y	Y	Y	6.12446	6.56673	6.45468	7.63589	7.85896	9.58695	7.3217	8.61431	6.82283	7.12954	8.68297	8.69765
AC197122.3_FG003	15303	Y	Y	Y	1.51744	1.53705	1.64056	1.53156	1.22071	1.05103	1.17706	1.11739	1.52206	1.57046	1.63663	1.44324
AC197146.3_FG001	1827	Y	Y	Y	8.71453	8.99444	11.1407	12.2026	6.75986	9.85852	4.67369	8.61054	10.3516	8.7116	12.4527	10.2343
AC197146.3_FG002	964	Y	N	N	0.456965	1.13643	0.999097	0.32944	0.321897	0.437421	0.969823	0.709519	0.0688374	0.592009	0.198326	0.743417
AC197246.3_FG001	2281	Y	Y	Y	17.519	12.6851	13.0331	17.6263	9.60446	10.0619	8.55258	8.96849	12.0151	13.6496	12.4328	13.7955
AC197246.3_FG003	2630	Y	Y	Y	8.92514	8.06144	9.78998	11.0851	6.53653	10.5132	6.6119	6.97453	8.65446	7.73949	9.86219	9.38858
AC197340.3_FG003	375	Y	Y	Y	7.55167	7.7331	6.6777	6.94442	6.78541	8.83508	7.47927	10.7778	8.31703	7.60929	4.24858	9.90285
AC197355.3_FG001	207	Y	Y	Y	11.2485	7.16028	1.55093	2.76157	4.49722	7.85728	7.52745	8.71116	7.37325	12.5596	5.84949	7.8684
AC197387.3_FG004	465	Y	Y	Y	3.38337	1.80162	0.414249	3.68803	6.53983	8.16144	9.51664	5.74995	3.5677	1.2273	4.79678	2.66206
AC197432.4_FG001	927	N	Y	N	0.610977	0.347586	0.761914	0.479625	0.870336	0.584846	1.00853	1.1403	0.644265	0.342021	0.48123	0.351404
AC197477.3_FG002	1468	Y	Y	Y	0.900234	1.00966	1.09347	0.908608	1.05691	1.35415	0.891602	0.889491	0.58765	0.907102	1.43259	0.754466
AC197541.3_FG009	1007	N	Y	N	0.562438	0.319973	0.318811	0.441522	0.801193	0.658025	0.804622	0.926212	0.593082	0.56673	0.696142	0.452882
AC197545.3_FG002	5438	Y	Y	Y	3.69159	3.32996	3.60126	3.39889	2.54501	2.69182	2.46421	1.6351	3.20936	3.97629	4.46499	3.15089
AC197555.3_FG008	924	Y	Y	Y	27.447	29.5013	31.6179	29.6271	27.6053	26.0124	22.3272	23.7548	31.0969	28.4799	27.5192	25.1717
AC197578.4_FG001	5207	Y	Y	Y	0.930604	0.878705	0.974166	1.40279	1.46602	1.19159	0.706224	1.44493	1.28717	1.42482	1.82362	1.41386
AC197672.3_FG002	18959	Y	Y	Y	16.2878	14.9796	17.0995	18.9319	8.24586	11.9754	8.01815	7.99917	17.4622	17.8703	21.3885	19.3228
AC197699.3_FG003	4234	Y	Y	Y	3.01722	3.30279	2.65387	3.1653	3.32735	3.74183	3.25327	3.12808	2.86815	3.5794	2.60393	2.78512
AC197705.4_FG003	599	Y	Y	Y	7.2491	4.41092	8.89702	4.13544	17.9243	11.7662	13.4227	15.2595	2.32645	1.58792	1.38309	2.28407
AC197705.4_FG004	522	Y	Y	Y	0.602784	0.617265	1.84507	0.121678	0.356676	0.577004	1.07461	0.357354	0.381375	0.850336	0.610428	0.873663
AC197705.4_FG006	1653	Y	Y	Y	18.0074	17.8942	18.14	17.3295	19.636	16.8728	17.6839	17.5668	17.5433	18.912	18.1586	16.4354
AC197705.4_FG007	3683	Y	Y	Y	15.2243	15.87	17.2071	16.4697	13.5649	16.6341	13.4199	12.7466	16.0538	15.5471	16.1441	17.6364
AC197705.4_FG011	12564	Y	Y	Y	0.656153	0.466752	0.567268	0.783587	0.390232	0.503431	0.540725	0.480056	0.544015	0.550125	0.522449	0.637814
AC197714.3_FG004	1057	Y	Y	Y	1.96472	1.64612	2.73357	2.34354	1.46787	2.79254	1.71002	1.70597	3.32738	1.73975	3.67781	4.74605
AC197717.3_FG002	2393	Y	Y	Y	5.70662	6.32845	5.44686	5.49428	12.0596	17.1429	13.3614	14.1613	6.12846	6.28013	6.95076	6.18016
AC197758.3_FG004	2328	Y	Y	Y	47.9278	56.8301	55.5757	48.5374	57.3964	49.9664	60.1587	61.7256	60.6868	55.8113	53.4083	53.9281
AC197764.4_FG003	842	N	Y	Y	0.373697	0.535745	0.686315	0.980651	4.9384	6.51041	8.51263	5.83396	4.8075	7.45566	4.91967	5.80318
AC198019.2_FG004	372	N	Y	Y	1.18418	0.173233	0.172604	0.512226	1.83516	0.4858	0.837732	0.835748	0.891925	1.19321	0.513941	0.875677
AC198169.4_FG004	1815	Y	Y	Y	21.5316	21.6939	21.6859	22.1519	18.704	16.8271	19.0587	17.7118	23.3628	24.4909	22.3665	21.5732
AC198179.4_FG001	2057	Y	Y	Y	2.04976	1.72306	1.9041	2.62463	1.41803	1.96209	0.878702	1.72301	1.96787	1.14059	1.20827	1.17188
AC198206.5_FG001	8504	Y	Y	Y	2.00543	1.7505	2.24247	1.78508	1.87557	1.9905	2.04484	2.06924	1.83378	1.46895	1.74609	1.83101
AC198230.4_FG003	493	Y	Y	Y	2.68061	3.26788	1.43265	2.19021	5.41309	6.72039	4.42486	3.40538	4.17269	5.27351	4.52435	3.03947
AC198352.4_FG005	483	N	Y	Y	0.390873	0.133421	0.398811	0.39451	0.385476	1.62134	0.387126	0.128736	1.23651	1.18157	2.24304	0.134887
AC198361.3_FG004	1486	Y	Y	Y	53.2327	48.3536	51.6348	52.3601	39.5507	42.1999	44.2498	43.894	54.8826	54.5776	59.0541	58.0916
AC198366.3_FG004	1521	Y	Y	Y	1.36536	0.466054	0.886509	0.626391	0.530442	0.198025	0.696623	0.613212	0.305401	1.54254	1.04748	0.899511
AC198403.3_FG001	639	Y	Y	Y	4.82567	7.56367	4.32077	6.06335	4.17629	2.9224	4.38924	4.18424	4.46549	6.25176	10.2724	9.07415
AC198418.3_FG005	83214	Y	Y	Y	0.259394	0.205221	0.246143	0.232802	0.287136	0.296078	0.259903	0.230893	0.316589	0.348243	0.379091	0.349968
AC198481.3_FG004	4090	Y	Y	Y	23.0951	22.0113	23.0303	20.9184	24.0811	21.1942	24.3366	23.8837	23.1527	23.7364	26.0991	25.3433
AC198490.3_FG003	1409	Y	Y	Y	1.02726	1.32635	0.410133	0.135236	1.54163	0.983322	1.37129	1.80934	1.64838	1.30512	1.31166	0.971013
AC198518.3_FG002	579	Y	N	N	1.19557	1.89209	0.998061	0.548498	0.107188	0.93636	0.322939	0.322175	0.802271	0.328553	0.770467	0.112522
AC198518.3_FG003	11327	Y	Y	Y	5.53914	5.08053	5.30017	4.9402	8.76107	9.11006	8.14926	8.49227	6.32132	6.30917	6.21702	6.88487
AC198605.3_FG005	1158	Y	Y	Y	0.923852	0.723448	1.1644	0.822747	1.23266	0.67626	0.376762	1.02022	1.54724	1.04042	1.04563	1.63157
AC198700.2_FG004	888	N	Y	N	0.496075	0.798274	0.506149	0.214581	1.88701	0.0678369	0.912449	0.630199	0.971476	0.357043	0.215299	0.0733675
AC198725.4_FG004	1281	Y	Y	Y	3.09495	3.06869	3.65904	3.8179	4.40875	2.11613	4.03838	2.28138	1.9167	2.52455	2.43771	2.79724
AC198725.4_FG007	13024	Y	Y	Y	3.19388	2.89457	3.1207	3.32113	2.41594	2.47451	2.28272	2.26776	3.20485	2.9456	3.28332	3.17648
AC198725.4_FG009	2340	Y	Y	Y	0.457188	1.01896	0.905506	0.950026	0.981317	1.20993	1.03879	1.14262	0.822401	0.948451	1.06214	0.918787
AC198787.3_FG009	725	N	Y	Y	0.781208	0.0888862	0.0885636	0.0876083	0.256807	1.4125	0.60178	0.943416	0.82377	0.0874631	0.966917	1.34794
AC198901.4_FG004	1202	Y	Y	Y	6.64908	4.98598	5.82258	5.65409	3.66587	5.96378	4.61491	3.15554	6.45926	5.22268	6.09717	5.47436
AC198923.4_FG002	465	Y	Y	Y	18.2702	17.8776	16.1557	23.6307	13.4801	8.93872	6.83589	6.55227	19.8364	15.6822	17.1314	17.7937
AC198937.4_FG003	2180	Y	Y	Y	2.33825	1.38936	1.08978	1.42765	4.46958	2.29351	4.88897	2.59557	5.50964	5.55571	5.05736	4.99087
AC198982.3_FG006	722	Y	Y	Y	4.79388	3.83799	5.60269	4.83848	5.24344	3.92139	4.40262	2.84201	4.13596	4.3035	5.91388	6.76769
AC199001.3_FG005	1849	Y	Y	Y	30.2571	33.2843	35.247	35.8974	29.0337	23.5549	24.9781	20.6145	38.8681	40.4334	47.8051	42.1768
AC199043.2_FG002	258	Y	Y	Y	2.19525	3.74666	3.73306	5.16991	7.93812	7.70501	11.3542	5.06114	1.80044	2.70356	0.741031	0.252521
AC199054.3_FG003	761	Y	N	Y	0.578862	0.0846813	0.42187	0.918103	0.733975	0.0791579	0.90092	0.0817079	0.959201	0.583279	1.08866	1.28417
AC199058.2_FG001	1971	Y	Y	Y	5.20431	5.06778	6.2873	5.12382	3.62105	2.47558	3.69979	2.36605	5.68986	5.17967	5.4643	5.18955
AC199067.2_FG004	636	Y	Y	Y	8.80633	8.00465	5.75454	5.89221	6.7331	9.56628	6.56592	5.76824	6.99068	6.68006	2.50506	5.63407
AC199068.2_FG017	1760	Y	Y	Y	4.18346	3.62489	3.83063	4.58326	3.70254	3.18309	3.15178	3.28563	3.88352	4.07126	3.87441	4.18295
AC199175.2_FG006	855	Y	Y	Y	1.54566	1.43206	1.27666	0.965741	0.943628	2.32502	1.67664	2.25447	1.94033	1.55746	2.31063	1.75258
AC199194.3_FG002	681	Y	N	N	1.38614	0.473146	0.0942858	0.652881	0.455666	0.442285	0.823708	0.0913064	0.487219	0.279343	0.093581	0.66968
AC199198.3_FG002	354	N	Y	Y	0.17777	0.182041	0.18138	0.179424	1.57784	1.5315	0.528197	0.526946	0.937278	0.179126	0.180024	1.65636
AC199315.4_FG001	246	Y	Y	Y	40.163	39.0322	35.2364	43.635	28.508	40.8941	26.0964	40.1893	32.1006	43.0471	37.5636	33.6345
AC199343.3_FG013	1275	Y	N	Y	1.0365	1.46575	0.956834	0.647615	0.243379	0.0472464	0.537725	0.633989	0.364325	0.547073	0.549816	1.27746
AC199363.4_FG003	3688	Y	Y	Y	2.09882	1.72988	1.7236	0.912785	2.642	1.97639	2.3491	1.97262	2.24916	1.9429	1.88352	1.78421
AC199487.4_FG003	246	Y	Y	Y	4.34886	1.83373	0.783032	2.32376	3.78425	1.22437	3.80044	2.27487	2.42778	2.31991	2.84965	1.85387
AC199526.5_FG001	591	Y	Y	Y	1.81019	0.981358	1.19508	1.61208	0.315034	1.73277	0.527303	1.36774	1.45968	1.18023	1.61748	0.110237
AC199526.5_FG002	1185	Y	Y	Y	684.377	797.184	750.401	675.95	545.881	406.932	568.414	544.715	572.93	597.88	517.304	548.857
AC199526.5_FG003	11821	Y	Y	Y	0.633512	0.57241	0.776739	0.714629	0.740267	1.16697	0.659073	1.00468	0.735391	1.01384	0.857191	1.00859
AC199541.4_FG001	1556	Y	Y	Y	11.2029	11.9691	10.1925	8.5314	27.0822	23.7318	29.6816	25.8549	8.91329	10.3104	7.41316	8.91839
AC199541.4_FG004	1556	N	Y	N	0.768433	0.952556	0.206326	0.12246	2.1937	2.2067	1.88264	2.35771	0.554415	0.448277	0.696264	0.376834
AC199541.4_FG007	1645	Y	Y	Y	3.09871	2.31131	2.30292	2.89587	2.07501	1.42816	1.93233	1.39857	1.73462	1.58045	1.66586	2.41591
AC199571.3_FG001	4001	N	N	Y	0.393218	0.306025	0.208626	0.174625	0.449835	0.617297	0.545227	0.357444	0.547327	0.586403	0.557486	0.407088
AC199571.3_FG004	1770	Y	Y	Y	2.52434	1.63837	1.55987	1.39951	2.62973	1.7357	1.37331	1.6511	1.76208	2.11369	2.12429	2.09806
AC199703.3_FG003	516	N	N	Y	0.365876	0.374666	0.124435	1.10784	1.08247	0.116743	0.845525	0.120503	1.67184	0.860223	0.123505	0.12626
AC199705.3_FG008	1077	Y	Y	Y	1.69451	0.658187	0.536562	0.530775	1.67111	0.838986	0.868068	1.32789	0.308075	1.11867	1.12427	0.181477
AC199765.4_FG008	1491	Y	Y	Y	223.908	223.582	221.393	220.794	128.244	115.671	118.593	129.906	165.876	172.54	162.292	162.767
AC199782.5_FG001	3965	Y	Y	Y	13.8241	13.9612	11.8053	12.9916	11.0349	10.1032	9.95035	9.48769	13.2384	14.1535	14.7709	13.3587
AC199782.5_FG002	3215	Y	Y	Y	22.7255	23.4318	24.9844	27.0857	15.8484	19.8424	14.3265	14.9115	22.7665	25.6602	27.89	26.202
AC199782.5_FG003	1648	Y	Y	Y	2.86395	2.54172	2.68835	1.81144	4.85798	5.15396	3.29033	4.64084	3.98639	3.19362	3.67368	3.43937
AC199826.4_FG003	902	N	N	Y	0.488375	0.500108	0.498293	0.91542	0.481631	0.868192	0.345495	0.482547	0.220707	0.632702	1.05979	1.5168
AC199873.4_FG002	996	N	N	Y	0.315917	0.452909	0.709131	0.829025	0.186933	0.302405	0.563198	0.936441	0.599632	1.59164	1.47165	0.719532
AC199893.4_FG002	699	Y	Y	Y	1.89062	4.14866	3.39874	5.17942	4.5281	2.15448	4.72582	3.46925	4.65179	2.44934	1.91459	2.70295
AC200057.4_FG007	4747	Y	Y	Y	2.85024	3.08162	2.09655	2.90351	2.83703	2.3984	2.21894	2.94721	2.7539	2.79184	2.64473	3.38996
AC200112.4_FG008	43111	Y	Y	Y	0.0802854	0.061287	0.0521283	0.0486194	0.0791768	0.0600841	0.0621668	0.0677888	0.0631099	0.0808979	0.0458256	0.0891622
AC200138.3_FG003	2049	Y	Y	Y	0.952098	0.91207	1.47282	1.27094	1.72646	1.26417	1.12548	1.06212	1.26306	0.773679	0.653149	1.24005
AC200178.2_FG003	471	Y	Y	Y	0.668053	1.50503	0.136324	0.943975	0.92236	1.91844	0.661648	0.132016	1.54979	0.67315	0.676525	1.52156
AC200210.1_FG006	1697	Y	Y	Y	4.41293	5.20249	4.80524	4.90312	2.52343	2.16534	2.31386	1.86869	5.27902	4.6708	5.14486	4.87572
AC200495.3_FG001	703	Y	N	Y	0.268552	0.458339	0.456676	1.35525	0.617968	0.428444	0.265977	0.442245	0.849549	0.631402	1.35979	1.01942
AC200565.4_FG001	33491	Y	Y	Y	0.15596	0.171251	0.132286	0.161203	0.190868	0.199652	0.236349	0.261782	0.231824	0.195017	0.157937	0.188695
AC200753.3_FG003	3213	Y	Y	Y	4.17187	4.07153	3.73701	3.6967	6.66395	5.08086	4.40345	5.47677	3.53173	3.41427	2.75701	2.85907
AC201740.3_FG003	396	Y	Y	N	1.11241	0.162734	1.45929	0.160394	8.61967	11.1047	6.13829	8.95011	0.167574	0.160128	0.482793	0.822605
AC201797.4_FG006	1693	Y	Y	Y	2.11875	3.15932	4.58904	2.96383	3.18923	2.52627	2.83473	3.70948	2.0774	3.33347	4.2536	2.42438
AC201815.4_FG001	1893	Y	Y	Y	2.9587	2.07659	2.40825	3.32176	1.86873	2.00479	2.14013	1.34673	2.4188	1.90936	2.45758	2.5124
AC201985.4_FG003	605	Y	Y	Y	2.18437	0.31955	0.74291	1.15484	1.94904	1.89181	1.13322	1.95275	1.64527	2.62028	0.737356	1.83067
AC202011.3_FG010	717	Y	Y	Y	48.5364	50.2418	55.2534	59.7954	22.5915	33.6902	9.9967	17.2577	37.1131	54.7437	50.3963	45.16
AC202073.4_FG001	3182	Y	Y	Y	5.08271	4.71876	5.10521	5.36952	4.54443	3.76731	4.8381	3.77143	4.65057	5.44033	5.62783	5.22104
AC202076.3_FG009	303	Y	Y	Y	3.11538	2.76486	4.02628	1.88662	2.25306	0.596427	2.67411	1.43649	1.09504	2.30204	3.99619	1.93516
AC202107.3_FG001	450	Y	Y	Y	5.73368	6.44425	5.56475	3.81096	7.03365	5.48846	7.06376	9.53422	5.16128	3.80465	2.974	7.96282
AC202110.3_FG004	2038	Y	Y	Y	0.586694	1.10672	1.1027	0.342825	1.85759	1.56657	1.55971	1.73908	2.05134	1.5246	1.4697	0.86313
AC202181.3_FG010	861	Y	Y	Y	4.75086	2.17054	4.25074	1.54917	4.10861	3.14839	2.53363	2.96094	2.08095	3.16686	4.51504	4.16175
AC202185.4_FG004	1191	Y	Y	Y	87.4477	102.102	93.4286	79.7284	85.8233	78.0429	83.888	98.7253	76.7227	69.2673	65.3339	67.229
AC202435.3_FG001	1397	Y	Y	Y	0.945986	1.06097	1.79251	0.68199	2.53222	1.94042	1.56153	3.69428	1.28253	1.77024	1.68787	1.63226
AC202439.3_FG001	567	Y	Y	Y	4.32856	3.97793	3.51052	1.45628	0.766193	2.23108	1.42902	2.52228	5.26661	0.782849	1.68594	3.79182
AC202439.3_FG006	5567	N	N	Y	0.237389	0.21994	0.219142	0.171141	0.345592	0.162311	0.212721	0.16754	0.917849	0.990971	0.629617	0.479821
AC202549.3_FG008	537	N	N	Y	0.351568	0.120005	0.119569	0.827956	0.577855	0.336532	0.348197	0.115791	0.865018	1.06275	0.118675	0.363968
AC202864.3_FG002	1494	Y	Y	Y	6.52895	5.99565	8.20873	8.03516	3.36479	5.28202	2.0442	3.37119	4.1308	5.47523	5.50267	5.97429
AC202915.3_FG002	1162	Y	Y	Y	45.4379	41.871	44.8134	44.4394	60.5128	63.2978	51.3315	61.9121	34.5502	38.4721	35.3743	39.6397
AC203019.3_FG001	761	Y	Y	Y	0.248084	0.762132	0.253122	1.08503	0.733975	0.237474	0.573313	0.898786	0.0872001	0.416628	0.75369	0.428057
AC203031.3_FG002	540	Y	Y	Y	13.1688	13.7239	12.2472	14.2323	12.0675	10.3745	10.2725	11.1693	13.3947	13.9739	10.7395	10.7377
AC203048.3_FG001	1199	Y	N	N	0.26243	0.483722	0.58907	0.582716	0.0517612	0.251206	0.155948	0.0518596	0.0553455	0.370205	0.584666	0.815058
AC203173.3_FG004	3362	Y	Y	Y	276.374	297.198	307.541	313.367	152.274	175.432	146.475	141.911	248.916	267.619	291.29	273.023
AC203294.3_FG012	534	Y	Y	Y	1.29632	0.844752	0.841686	1.30838	1.04598	0.789652	0.583589	0.582207	1.61549	1.7812	0.358026	1.58606
AC203307.4_FG001	324	N	Y	Y	0.971152	0.994483	0.198175	0.196037	2.87322	2.417	0.192368	1.34339	2.25294	0.587137	0.983467	1.40757
AC203366.4_FG001	4129	Y	Y	Y	5.04481	5.85273	6.29801	5.4917	5.15552	2.90327	5.41911	2.93656	6.73396	7.38692	5.7879	7.08464
AC203381.3_FG006	243	N	Y	N	0.776921	0.265195	0.792699	0.261383	5.87415	1.73528	2.8214	0.76765	0.81925	0.26095	0.262258	0.268108
AC203394.3_FG004	1813	Y	N	Y	0.867769	1.10188	1.59371	1.57652	0.992713	0.764203	0.17189	0.445855	0.915048	1.434	0.73817	1.47334
AC203424.3_FG001	2583	Y	Y	Y	32.4277	32.1589	32.4399	37.3031	31.4513	48.4385	37.8114	40.9476	30.5463	29.9256	32.9376	32.7643
AC203430.3_FG007	2868	N	N	Y	0.109712	0.112347	0.246267	0.332197	0.497705	0.525097	0.499835	1.14907	0.763548	1.65823	1.04437	0.840503
AC203439.3_FG005	480	Y	Y	Y	4.06427	3.62489	5.75202	7.54253	4.52533	3.63945	3.24621	2.2022	2.07373	5.68055	3.85027	5.29346
AC203535.4_FG001	8831	Y	Y	Y	15.7701	14.9814	16.9919	16.636	14.3717	15.3275	13.064	13.1598	16.2686	16.3212	18.77	15.2345
AC203535.4_FG002	1413	Y	Y	Y	16.4341	16.008	17.404	21.4417	19.9845	18.6302	18.9231	20.9026	14.6995	16.8288	12.6736	15.815
AC203535.4_FG004	2424	N	N	Y	0.545191	0.505119	0.556263	0.969511	0.588869	0.422469	0.539964	0.282169	0.574895	0.653989	1.34083	0.725684
AC203570.4_FG005	859	Y	Y	Y	6.08061	8.02718	4.55963	7.91178	8.5976	10.7294	8.48928	8.03486	10.2745	7.75102	7.19637	6.59846
AC203571.3_FG001	903	Y	Y	Y	4.52989	5.35237	3.76861	3.44661	6.11682	3.40221	4.90059	4.47584	7.42224	3.01956	3.31699	3.24669
AC203672.3_FG001	465	Y	Y	Y	1.21801	1.24727	2.07125	2.0489	2.80278	1.9432	1.74248	0.936038	3.85312	1.77277	0.959356	2.66206
AC203752.5_FG002	2958	Y	Y	Y	1.12756	1.19822	1.45435	1.39572	1.15395	1.52736	1.3696	1.11411	1.7274	1.30766	1.44348	1.43163
AC203753.4_FG006	9401	Y	Y	Y	2.00152	2.48831	2.27438	2.23634	1.81544	1.99281	2.04862	1.76598	2.16703	1.82792	2.70479	2.55723
AC203753.4_FG007	360	Y	Y	Y	2.62211	3.75915	3.38879	3.35224	3.62026	0.836655	3.98202	0.863607	2.39631	2.64211	3.00941	4.16238
AC203754.4_FG008	4215	Y	Y	Y	2.07529	1.81937	1.53857	1.52197	0.986508	1.12904	0.724564	0.545824	1.68456	2.33183	2.67615	1.77753
AC203761.3_FG002	9636	Y	Y	Y	1.73066	1.65186	2.04567	2.36636	1.15287	1.29405	1.09312	1.0131	1.96268	2.11238	2.13619	2.53543
AC203841.3_FG002	2826	Y	Y	Y	2.02643	1.16298	1.70405	2.00033	0.944321	1.8545	1.52179	1.34217	1.94898	1.32386	1.60111	2.19012
AC203841.3_FG009	6646	Y	Y	Y	8.28533	7.80563	8.91733	8.59177	8.54445	7.76783	7.9433	7.40056	9.13613	9.56981	9.61779	8.59718
AC203862.4_FG001	1497	Y	Y	Y	5.25473	5.12268	4.58939	3.35188	5.59674	4.46663	6.95301	5.52431	8.0234	3.51576	2.76711	5.00487
AC203862.4_FG002	3051	Y	Y	Y	2.41327	2.55573	2.54646	2.35245	4.41409	3.77112	2.88041	3.11816	2.50125	2.26541	3.02873	2.37027
AC203865.3_FG001	3274	Y	Y	Y	2.05668	2.06673	2.41224	1.80421	2.4074	2.5207	1.96081	2.8298	1.64175	2.03364	1.77132	1.77104
AC203909.3_FG006	486	Y	Y	Y	1.68333	1.19338	1.71751	2.48314	1.91548	1.11554	1.66719	1.15148	2.04813	2.47902	0.917902	2.27892
AC203957.3_FG001	132	Y	Y	Y	0.476747	2.441	1.45929	2.40591	2.35082	2.28179	3.30523	0.471058	0.502722	0.480384	5.31072	1.48069
AC203957.3_FG004	643	Y	Y	Y	17.5188	18.9419	18.4737	15.1135	27.3149	22.9527	24.1361	33.3623	19.0925	17.0607	13.5783	14.0838
AC203966.5_FG003	825	Y	Y	Y	11.5182	12.1074	13.4644	14.397	16.9259	17.3051	11.8611	14.2448	21.6371	20.3683	20.1614	16.3468
AC203966.5_FG005	1116	Y	Y	Y	22.4994	22.116	24.107	29.1969	22.7448	20.9973	18.2626	23.1224	24.9145	19.9437	15.5895	16.8714
AC203972.3_FG001	2712	Y	Y	Y	3.55029	4.25339	3.52769	3.39595	4.82854	3.53172	5.21692	3.69135	4.52672	5.40114	5.38122	5.40517
AC203985.4_FG005	441	Y	Y	Y	73.7758	76.425	82.2627	83.3918	58.6842	84.2802	42.2582	64.4356	66.6602	76.3517	91.7635	72.8325
AC203989.4_FG001	1480	Y	Y	Y	4.29459	4.39777	3.16705	3.04705	2.97728	1.913	3.15848	2.73086	1.38996	1.24251	1.16262	1.45268
AC204048.3_FG002	309	Y	Y	Y	1.01829	0.625655	1.45456	2.6722	0.60254	0.974744	1.00853	0.603686	1.93279	1.43649	2.68114	4.00601
AC204050.4_FG006	1499	Y	Y	Y	1.55332	0.988777	0.813852	0.211861	2.35992	1.40652	3.70055	1.78367	1.46088	0.888343	0.807768	0.912713
AC204060.3_FG010	1882	Y	Y	N	0.969707	1.54087	1.87645	1.11372	1.15418	1.82446	1.75523	0.825979	0.1763	0.30324	0.30476	0.450029
AC204070.3_FG004	856	Y	Y	Y	1.98496	1.73152	2.02527	2.00343	0.652517	1.05559	0.946559	0.799038	2.09311	3.0372	3.20132	2.05498
AC204212.4_FG001	291	Y	Y	N	1.51379	0.664356	2.42713	4.58363	5.33176	1.03504	3.21275	3.63249	0.228039	0.653719	0.218999	0.223884
AC204254.3_FG001	447	Y	Y	Y	4.08275	4.7575	5.88938	3.83654	2.91565	2.5605	2.09152	2.64298	4.30519	8.93709	3.56424	6.26726
AC204271.3_FG003	803	Y	Y	Y	2.11597	3.93236	3.75816	2.92664	1.31388	2.17551	1.16427	1.47125	1.23959	1.02658	3.73007	1.86607
AC204277.3_FG006	124411	Y	Y	Y	0.56501	0.521607	0.525907	0.540655	0.585144	0.656084	0.608689	0.598252	0.541388	0.577476	0.544514	0.532573
AC204292.4_FG002	1998	Y	Y	Y	3.81111	2.16098	2.7316	4.03731	4.00698	3.52752	2.90112	3.45443	3.75305	3.84019	3.92323	4.2064
AC204292.4_FG003	639	Y	Y	Y	1.28028	4.33651	3.11497	1.88858	2.23383	2.9224	2.43847	3.01654	2.80391	1.68698	1.8949	3.36457
AC204359.3_FG005	1083	Y	Y	Y	26.439	23.623	26.9759	30.4384	19.1973	16.8536	16.8623	16.2482	23.2227	21.0198	23.1259	21.1152
AC204502.4_FG006	1086	Y	Y	Y	1.68047	3.6197	3.01532	1.81307	1.65726	0.610157	1.43479	2.11846	1.89423	2.62752	1.70178	1.13983
AC204515.4_FG006	1590	Y	Y	Y	2.33516	1.66172	1.81722	1.79762	4.64487	3.5992	3.80235	6.45261	2.29545	3.38988	2.68542	2.66338
AC204530.4_FG002	7827	Y	Y	Y	2.43618	2.57704	2.27236	2.1667	1.73649	1.48539	1.17058	1.61268	2.535	2.16311	2.59735	2.17251
AC204530.4_FG006	2203	Y	Y	Y	4.37058	6.0552	4.51763	5.62216	1.60577	2.87114	2.17848	1.89108	4.0665	4.17365	4.19458	3.69668
AC204539.4_FG002	656	Y	Y	Y	2.59013	1.08059	1.66394	0.677763	3.31122	1.19376	2.18525	2.7488	0.505787	2.02992	3.20586	2.28423
AC204539.4_FG003	2869	N	Y	Y	0.811583	0.606465	0.514743	0.774856	1.8387	1.8687	1.71623	1.32205	0.90206	1.25982	0.821875	1.02188
AC204604.3_FG008	897	Y	Y	Y	1.89423	2.22711	2.36219	2.61995	2.83671	3.69359	4.7944	3.5353	2.58927	3.74668	4.19174	3.12315
AC204611.4_FG001	2352	Y	Y	Y	3.77263	3.80846	3.79464	3.86173	3.03448	3.76495	3.57746	4.25635	4.71173	3.31612	2.73665	3.1855
AC204710.4_FG003	665	Y	Y	N	0.662428	1.84121	0.482771	0.477564	1.95984	2.4458	1.21843	1.02854	0.299365	0.0953545	0.0958325	0.0979704
AC204711.3_FG003	1675	Y	N	N	1.31497	1.50045	1.49501	0.64464	0.407569	0.467528	0.186052	0.631077	0.752732	0.189286	0.570704	0.0388957
AC204712.3_FG002	629	Y	Y	Y	13.3065	10.3477	10.5143	14.2381	8.97871	11.7797	10.2062	13.9385	12.1325	10.7869	10.0304	10.047
AC204868.3_FG004	1298	Y	Y	Y	2.37566	3.22709	3.11644	2.49562	2.43848	1.43869	2.06477	2.63473	2.60734	2.88231	3.09315	1.55598
AC204891.4_FG001	5652	Y	Y	Y	0.879603	1.56204	1.55637	1.22492	2.29492	1.82252	2.5694	2.23328	3.20525	1.94092	2.46932	2.38608
AC204953.3_FG002	693	Y	N	N	1.36213	0.464953	0.648572	0.641576	0.626885	0.0869252	0.0899383	0.0897254	0.28727	0.274505	0.0919605	0.47006
AC205008.4_FG002	3139	Y	N	Y	1.22293	1.12913	1.16594	1.39618	0.415194	0.403002	0.456683	0.376366	1.20499	2.44431	1.07602	1.10002
AC205033.4_FG004	381	Y	Y	Y	0.495517	0.507421	0.842633	0.833544	2.44337	1.42297	2.12665	2.12162	1.91588	1.16503	1.5054	1.88098
AC205057.3_FG002	1227	Y	Y	Y	5.79557	7.09025	5.70394	7.81656	8.64918	7.80605	5.94319	7.04399	7.84197	7.59689	6.5962	7.27432
AC205057.3_FG004	2446	Y	Y	Y	2.95872	3.0298	2.9663	2.25916	3.67904	3.66952	3.33805	4.75372	3.44547	3.08499	4.09051	4.23504
AC205077.3_FG003	674	Y	Y	Y	4.94855	3.72887	5.62063	5.37153	9.11588	8.49068	10.4495	8.39518	8.95948	6.49161	5.38951	8.60294
AC205122.4_FG003	2254	Y	Y	Y	19.7391	18.6695	17.3483	18.2883	23.7068	19.857	21.9279	24.0277	20.9912	19.3271	16.8228	18.8745
AC205122.4_FG010	32027	Y	Y	Y	0.159159	0.158958	0.126304	0.0971769	0.327487	0.220064	0.258829	0.316461	0.217558	0.152453	0.173116	0.258347
AC205154.3_FG005	1118	Y	Y	Y	21.3334	20.0014	19.1247	19.6002	7.93812	5.65753	11.54	4.9499	13.7111	24.332	22.8579	17.8901
AC205251.3_FG002	606	N	Y	N	0.726921	0.957067	0.105955	0.52406	1.94583	1.09345	0.925652	1.33389	0.109504	0.941744	0.525814	1.39761
AC205274.3_FG001	504	Y	Y	Y	6.11825	0.383586	0.63699	2.39445	3.07846	4.18328	4.82294	2.59082	2.50164	1.13233	4.67849	3.74873
AC205320.3_FG004	625	Y	Y	Y	9.96821	10.4139	15.3073	12.0935	7.2488	8.19253	7.47927	11.0431	5.62726	6.79763	8.87103	10.3198
AC205326.3_FG002	978	Y	Y	Y	6.75635	8.89544	9.25707	8.24799	10.2167	14.4746	11.7899	10.6176	5.49601	10.1794	8.7969	11.791
AC205362.4_FG002	1987	Y	Y	Y	4.84569	4.83238	5.52575	5.53008	8.0271	8.51898	8.81427	11.8601	7.31388	6.28682	5.03543	7.37737
AC205376.4_FG008	1168	Y	Y	Y	2.74783	3.36558	3.02352	2.55587	4.51647	4.59014	2.50803	2.92798	5.28374	4.28891	3.54654	3.5141
AC205379.3_FG012	799	N	N	Y	0.236285	0.0806539	0.401806	0.238483	0.233022	0.0753932	0.0780066	0.233466	0.249159	0.555539	1.35593	0.570779
AC205413.4_FG001	1023	Y	Y	Y	28.2357	27.5282	20.2731	17.8193	65.459	49.6399	100.589	57.925	68.435	92.1718	68.2139	68.5894
AC205413.4_FG002	714	N	N	Y	0.440691	0.0902556	0.089928	0.088958	0.608448	0.0843686	1.13481	0.435432	1.57998	2.22026	1.16033	0.091247
AC205419.3_FG001	4436	Y	Y	Y	64.4202	66.8395	64.9468	54.5957	48.6728	39.8019	50.5952	44.5883	66.7332	61.1093	55.2957	59.7309
AC205471.4_FG003	1764	Y	Y	Y	1.39132	0.840237	1.05558	0.756143	3.20159	3.92716	4.13395	2.92569	1.69284	2.40846	1.987	1.4404
AC205471.4_FG007	640	Y	Y	Y	35.6935	29.0998	34.4118	24.5132	59.0555	40.5673	72.7476	52.5613	37.6381	39.5326	32.3622	40.6172
AC205484.3_FG005	8924	N	Y	N	0.1904	0.0794338	0.0935356	0.106762	0.299042	0.222758	0.244448	0.27174	0.156157	0.177641	0.207097	0.226318
AC205500.3_FG002	1601	Y	Y	Y	2.7908	2.29433	1.64432	2.42004	1.58934	0.940649	1.44042	1.98074	1.28491	0.594104	2.66697	1.66843
AC205502.4_FG004	2500	Y	Y	Y	1.13275	1.26307	0.385252	1.90548	1.76255	4.36132	6.00835	3.70591	5.17602	12.4031	8.74357	8.67802
AC205521.3_FG003	4622	Y	Y	Y	32.8813	34.0896	32.271	32.7475	24.344	24.9324	24.61	26.5427	38.8077	37.6596	36.3592	34.323
AC205534.3_FG001	576	Y	Y	Y	0.983291	2.12571	1.22621	0.992438	4.20209	3.24204	3.35442	2.26697	1.03686	2.09167	1.43832	1.92284
AC205534.3_FG002	975	N	Y	Y	0.0645442	0.0660949	0.856115	0.716591	0.954795	1.17389	0.0639254	0.829062	1.15703	0.715403	0.326814	1.00231
AC205544.3_FG004	930	N	N	Y	0.744341	0.623637	0.483291	0.20489	0.600597	0.842053	0.0670186	0.20058	2.21198	1.70459	1.57608	1.19092
AC205558.3_FG002	399	Y	Y	Y	3.94302	5.65285	5.95418	7.16346	5.13292	7.69974	12.6529	7.01275	6.15362	8.10513	5.90967	6.69465
AC205574.3_FG006	2662	N	Y	Y	0.591009	0.217875	0.506529	1.12143	1.42215	0.656249	0.538515	1.00441	0.922349	0.833725	0.933665	0.856597
AC205608.4_FG004	2006	Y	Y	Y	29.583	25.0895	24.2303	22.7024	29.0508	22.372	34.5814	25.8824	30.0701	23.8027	28.4333	40.11
AC205664.3_FG001	345	Y	Y	Y	4.56019	3.54901	3.90835	4.2344	4.13744	5.4128	3.43252	4.50577	3.26988	2.75699	6.83467	5.4764
AC205673.3_FG006	837	Y	Y	Y	2.33076	0.69293	2.68495	1.59359	3.92983	4.10231	2.75521	4.08588	2.61631	3.25766	2.36032	2.2573
AC205677.3_FG001	6288	Y	Y	Y	10.6386	11.4681	11.5081	11.7476	9.52441	9.18724	10.3383	8.19767	12.1258	12.3736	12.5978	12.1121
AC205703.4_FG001	1724	Y	Y	Y	1.78863	1.68208	1.15456	0.994741	5.14781	5.76535	6.76056	4.00345	2.19401	1.72872	3.14207	2.15404
AC205703.4_FG002	9410	Y	Y	Y	6.15931	6.69079	6.06604	6.3651	7.34056	6.25438	7.0143	7.11663	7.14367	6.40846	6.50831	6.26579
AC205703.4_FG005	3025	Y	Y	Y	5.67936	6.11405	6.26167	6.4041	6.58572	6.11353	5.29524	6.31047	5.2868	5.51307	5.70924	4.80282
AC205703.4_FG006	3022	Y	Y	Y	25.0515	25.9092	23.6055	26.9659	22.734	22.2259	25.2238	23.3122	28.3048	28.1802	26.044	29.557
AC205703.4_FG010	3687	Y	Y	Y	17.8705	19.3485	19.8007	20.6897	13.9542	10.3748	14.9268	11.0126	18.7001	22.788	22.3491	20.9039
AC205722.3_FG004	51163	Y	Y	Y	0.0725701	0.0642372	0.069024	0.0633137	0.120089	0.121272	0.0864929	0.0644122	0.0739299	0.0855177	0.0660168	0.0674895
AC205725.3_FG010	3485	Y	Y	Y	8.57734	8.52453	8.3462	9.0581	14.763	13.8455	11.5712	13.5778	9.34932	10.2804	10.2953	11.198
AC205730.3_FG002	16520	Y	Y	Y	0.674257	0.604636	0.649082	0.619012	0.732568	0.543319	0.599881	0.440377	0.871668	0.602632	0.860259	0.808464
AC205735.3_FG006	1389	Y	Y	Y	1.04205	1.90219	2.08019	1.69193	1.83191	2.73223	1.66027	3.62603	1.38547	2.41956	2.1564	1.73547
AC205833.3_FG002	643	Y	Y	Y	0.685092	2.50554	2.09702	1.48171	2.60601	1.2179	1.64784	1.06373	1.34163	2.66266	2.47779	0.911902
AC205886.3_FG001	8729	Y	Y	Y	2.74677	2.66511	2.18467	2.49582	3.70422	3.47122	3.52014	2.8992	3.07887	2.79679	3.40947	2.84366
AC205982.3_FG014	576	Y	Y	Y	16.2789	12.6424	10.59	15.1071	13.6837	19.1385	12.8766	14.1416	19.9308	13.9812	18.4769	20.4726
AC206030.4_FG001	1593	Y	Y	Y	0.592567	0.849524	0.443374	1.15629	0.506467	0.264704	0.665137	0.429364	1.04142	0.517476	1.24017	0.858856
AC206165.3_FG007	1659	N	Y	N	0.568993	0.427286	0.348329	0.268	0.935227	0.835142	1.16464	0.637164	0.839991	0.573334	0.883519	0.274896
AC206165.3_FG009	378	Y	Y	Y	4.49504	6.64883	5.60551	5.54505	1.14929	1.43427	1.48398	0.822483	0.877768	1.17427	1.18016	1.5512
AC206165.3_FG019	1498	Y	Y	N	0.798185	0.817361	0.814395	0.466406	1.61576	1.00533	2.28838	0.705644	0.93027	0.550294	0.723222	0.391424
AC206201.3_FG004	1389	Y	Y	N	0.679596	0.324764	0.231132	0.777374	0.580851	0.824006	0.403848	0.581955	0.334424	0.136956	0.137643	0.42214
AC206217.2_FG006	561	N	Y	N	0.112176	0.114871	0.114454	0.113219	0.995642	1.18116	0.1111	1.44088	0.118287	0.113032	0.113598	0.116132
AC206223.3_FG001	2398	Y	Y	Y	3.85772	4.27288	3.98961	3.41683	6.23722	3.99417	5.17228	6.97512	5.39619	4.4689	4.385	2.90704
AC206223.3_FG006	2561	Y	Y	Y	8.82159	9.08385	8.64973	7.9116	7.19731	7.08004	5.71921	6.53117	6.5556	4.87775	6.79341	6.02914
AC206223.3_FG007	756	Y	N	Y	1.08214	0.426207	0.764388	0.42008	1.23138	0.239044	0.0824435	0.0822483	0.438884	0.75489	1.43305	0.258533
AC206223.3_FG008	3420	Y	Y	Y	1.78487	1.26247	1.70847	1.87577	1.14324	0.933531	0.820096	1.32723	1.64928	0.463529	0.950339	1.61923
AC206223.3_FG010	445	Y	Y	Y	32.6674	33.7418	33.6193	33.8276	22.1748	26.6677	20.0288	27.8062	36.2366	36.3365	31.6495	30.5987
AC206259.3_FG003	11733	Y	Y	Y	7.42853	7.15662	7.06497	8.0065	8.79643	9.04127	8.40911	9.03574	7.82194	8.01484	8.21797	8.74557
AC206350.3_FG005	1089	Y	Y	Y	37.8508	39.2336	40.0346	27.9377	65.937	53.1587	59.4656	74.7412	47.1035	31.1522	24.52	33.5623
AC206425.3_FG002	746	Y	Y	Y	194.781	226.585	179.457	152.319	56.155	40.1325	39.8527	43.5925	23.2168	18.6152	24.1759	40.2605
AC206425.3_FG004	1489	Y	Y	Y	0.549428	1.16853	0.905561	0.725166	0.958642	1.09232	1.13018	1.04398	1.55982	0.894309	1.49799	1.88144
AC206582.2_FG002	617	Y	Y	Y	1.73391	0.104445	0.520329	1.95592	1.50879	1.26922	1.51525	1.10855	4.62471	1.33605	2.5822	2.00625
AC206642.4_FG001	2194	Y	Y	Y	39.3245	32.8674	38.6598	41.1378	31.8229	46.2639	30.425	31.8267	33.7845	33.2661	37.7899	35.1289
AC206764.4_FG001	2067	Y	Y	Y	1.06559	1.15354	1.21148	1.19842	0.990825	1.48631	0.934758	0.812216	0.866812	1.01236	1.5724	1.22925
AC206768.3_FG005	456	N	Y	N	0.138006	0.141321	0.704042	0.417869	0.680501	0.660517	0.956778	1.49995	1.01867	0.139059	0.139756	0.142874
AC206788.3_FG008	270	Y	Y	Y	16.5484	6.9216	12.1283	16.7024	10.3436	16.2869	4.38599	12.2056	15.9754	10.5685	10.6214	8.44541
AC206788.3_FG015	3506	Y	Y	Y	1.92059	1.56235	0.640987	1.3225	7.9126	10.6011	13.3863	7.71482	5.99997	10.7614	8.08877	10.4991
AC206840.3_FG002	321	Y	Y	Y	23.3294	25.4959	27.4037	26.3166	30.7408	29.0875	22.3291	30.4119	23.3601	17.9763	23.6253	19.2813
AC206901.3_FG005	1565	Y	Y	Y	10.3343	10.8296	11.3647	7.99531	11.302	7.81377	12.7841	11.5618	10.8125	9.11656	7.85919	9.53318
AC206951.3_FG016	816	Y	Y	Y	12.108	11.4512	9.20638	8.64005	18.0253	9.67075	15.5054	11.2015	3.00894	3.18608	2.10867	4.23158
AC206951.3_FG017	921	Y	Y	Y	62.384	66.5416	49.2893	42.1371	72.7085	48.3352	80.3284	73.6569	40.1326	36.5593	27.0553	39.9674
AC206968.3_FG003	1281	Y	Y	Y	57.8215	69.8756	63.2061	69.6644	47.818	50.552	57.1698	47.6177	60.0393	68.2618	74.0765	73.3895
AC206980.3_FG007	576	Y	Y	N	0.983291	1.90195	0.780313	0.771896	0.754222	1.35956	0.541035	0.539754	1.26728	0.330264	0.5532	0.113108
AC206989.4_FG002	674	Y	Y	Y	12.4181	9.84804	12.0987	11.2143	22.1912	15.462	19.8818	18.9122	17.6236	13.8299	11.8191	15.176
AC207011.3_FG001	2179	Y	N	N	0.54873	0.798507	0.618807	0.670431	0.712043	0.525261	0.31464	0.199751	0.578626	0.320109	0.672675	0.508286
AC207043.3_FG002	1691	Y	Y	Y	6.4382	6.51666	5.88547	5.82199	28.37	22.4784	24.3633	20.0402	7.41685	15.3371	9.5348	13.4462
AC207107.4_FG001	816	Y	Y	Y	1.77378	1.81639	0.865557	1.16757	1.29295	0.516758	0.840196	0.838206	1.38248	0.854802	0.546692	1.19762
AC207188.3_FG002	552	Y	N	N	1.02604	1.51767	0.34896	1.72598	0.112431	0.109129	0.112912	0.563222	0.60108	0.804122	0.346351	0.118026
AC207206.3_FG001	423	N	N	Y	0.743861	0.152346	1.36614	0.150156	0.146718	0.996866	1.6208	0.440991	2.03941	4.04749	1.65725	6.93089
AC207225.3_FG003	1724	Y	Y	Y	1.13158	0.635454	0.633148	0.110527	1.11596	1.22295	1.62687	1.33448	1.42418	1.21378	0.702346	1.1715
AC207254.3_FG005	765	N	Y	Y	0.411311	0.758147	0.251798	0.249083	2.19041	1.02367	0.733262	1.05665	0.954185	0.911789	0.583138	0.766474
AC207260.3_FG003	471	Y	Y	Y	7.34859	4.51508	4.77134	3.64105	8.8283	6.52271	6.48415	9.90122	6.62184	4.44279	4.46506	6.5012
AC207265.3_FG002	6244	Y	Y	Y	7.8109	7.89534	7.49649	7.1308	6.47055	6.29984	5.71965	6.18411	8.13018	7.15961	6.76683	6.87605
AC207309.3_FG007	936	N	N	Y	0.470635	0.481942	0.480193	0.067859	0.331526	0.0643581	0.332945	0.332156	0.496276	0.474226	0.476603	0.348025
AC207321.3_FG003	1542	Y	Y	Y	1.26514	0.208958	0.791157	0.61786	1.56965	1.21103	1.09133	0.524213	0.989794	0.534591	0.950557	0.80276
AC207328.3_FG003	540	Y	N	N	0.815767	0.835366	1.07014	1.0586	0.804503	0.55777	1.03879	0.115148	0.122888	0.117427	0.118016	0.603244
AC207342.3_FG007	3274	Y	Y	Y	1.63381	2.18483	2.25534	1.88181	2.25575	2.5207	2.22733	2.03214	2.49303	2.07237	2.66671	2.72621
AC207342.3_FG008	2051	Y	Y	Y	70.54	72.109	72.9117	56.9508	81.0644	42.8518	81.776	71.2141	69.7888	72.5622	53.9099	62.1644
AC207347.3_FG005	6652	Y	Y	Y	4.5883	4.96978	4.99036	3.71433	6.33492	4.37395	7.13034	5.56177	5.49669	4.89022	4.97221	5.65119
AC207472.3_FG001	1052	Y	Y	Y	1.13658	1.2864	1.64794	1.63016	1.12089	0.858924	1.12568	1.24123	0.693871	0.66304	0.787521	1.30053
AC207533.2_FG002	363	Y	Y	Y	5.37424	4.79324	3.36078	4.02443	2.56453	2.82112	2.23211	0.513882	5.66704	2.96965	4.0379	3.41007
AC207619.3_FG001	1260	Y	Y	Y	1.24862	0.869462	0.866307	0.655324	1.92096	1.38646	1.33558	1.13503	1.10599	0.75489	0.556361	1.49949
AC207628.4_FG003	10515	Y	Y	Y	0.281288	0.337074	0.531255	0.453039	0.289208	0.338004	0.231171	0.230624	0.397588	0.283434	0.284855	0.539047
AC207628.4_FG009	6417	Y	Y	Y	6.65886	6.31671	6.69402	7.09693	13.3756	12.1004	13.3357	12.5677	9.60694	8.72553	8.15353	7.29984
AC207628.4_FG010	899	Y	Y	Y	7.63007	9.82049	5.64236	4.73368	8.9054	7.97382	10.0528	10.1673	9.37444	7.97043	6.87617	9.3486
AC207628.4_FG011	3925	Y	Y	Y	10.2132	10.6228	9.50451	8.78706	7.38415	6.36924	5.8278	7.5883	10.2286	10.5173	10.4077	9.90949
AC207652.3_FG001	6178	Y	Y	Y	3.29016	3.47351	4.10528	4.10212	2.90318	2.17438	2.35064	1.82171	3.27607	3.84899	3.82702	4.16549
AC207656.3_FG002	2403	Y	Y	Y	14.6393	9.9493	12.9058	8.64326	9.37511	9.45076	9.77835	9.54819	9.25108	8.99836	9.89213	7.78117
AC207722.2_FG009	1166	Y	Y	Y	11.28	10.9983	14.9233	12.1476	86.1731	71.1401	74.6751	83.4573	124.808	105.884	100.403	134.491
AC207728.2_FG003	74260	Y	Y	Y	0.0364398	0.0373152	0.0389091	0.0350681	0.0643516	0.0738185	0.0495194	0.0561007	0.0473612	0.060627	0.0454837	0.0464984
AC207755.3_FG005	2011	Y	Y	Y	5.91441	6.56923	6.28995	4.26388	4.72175	4.70291	3.81216	5.22544	5.18071	3.56311	3.58097	3.46648
AC207756.3_FG001	2153	Y	Y	Y	1.25686	1.34692	1.52097	1.26855	1.18185	1.76269	1.70799	1.35738	3.05135	1.73768	2.10159	1.66431
AC207890.3_FG002	5497	Y	Y	Y	43.0566	40.9492	42.319	46.7155	26.7237	29.0292	24.2075	21.6616	39.4148	43.9157	47.5907	43.9827
AC208023.3_FG001	3410	Y	Y	Y	21.8319	20.0887	20.0911	22.7428	17.4537	20.8276	17.565	18.2527	20.2581	20.4737	20.6137	19.5069
AC208031.3_FG002	942	Y	Y	Y	18.2379	12.2454	9.06555	11.6648	4.41415	9.40038	3.77139	3.36642	14.8639	18.377	19.6869	17.6362
AC208110.2_FG001	2873	Y	Y	Y	1.51139	1.00937	1.76557	1.56966	1.83614	1.11127	1.93078	1.57992	1.63993	1.34635	2.24037	2.29035
AC208110.2_FG006	5321	Y	Y	Y	4.90814	5.65583	6.40759	8.53486	4.32717	7.77754	3.40861	5.10666	8.06887	6.01812	7.98854	8.72997
AC208110.2_FG007	1784	Y	Y	Y	22.8229	19.5423	17.1679	26.1683	17.8462	21.104	16.3155	17.0436	20.1235	24.3477	24.2555	25.3809
AC208113.3_FG009	540	Y	Y	Y	5.94345	5.84756	5.58853	3.88154	8.15996	6.8048	7.50236	7.024	3.07219	3.64025	5.78278	3.01622
AC208201.3_FG001	2583	Y	Y	Y	16.7376	18.2375	18.2707	17.4835	13.383	17.9342	12.1855	13.7455	16.5705	16.9635	17.4433	19.2449
AC208201.3_FG002	1439	Y	Y	Y	14.5628	9.89701	5.4883	5.95877	14.5342	9.67008	19.3609	7.47539	10.0069	7.71152	8.72449	9.19077
AC208201.3_FG003	2574	Y	Y	Y	34.008	37.629	33.8505	27.5631	45.5456	31.3365	44.2393	51.7681	49.3698	41.3623	35.0829	37.4349
AC208204.3_FG006	477	Y	Y	Y	20.9769	22.5616	20.0568	13.7152	86.7822	75.3937	82.711	78.0831	32.4145	26.1885	18.838	23.0826
AC208327.4_FG003	13922	Y	Y	Y	3.4851	3.53179	3.5651	4.08324	3.65095	4.92834	3.71134	4.12239	3.47478	3.63011	3.95958	4.01983
AC208327.4_FG006	2848	Y	Y	Y	9.17002	8.66625	9.76205	11.1287	14.8399	15.2079	16.6979	16.0034	11.3472	9.55169	10.4946	10.8203
AC208341.4_FG005	501	Y	Y	Y	30.7745	24.5679	22.6845	29.793	28.6153	25.8511	22.2686	27.1803	20.5303	24.1746	21.2429	26.9184
AC208341.4_FG006	6086	Y	Y	Y	0.485991	0.497666	0.348157	0.323529	0.927968	0.920513	0.645189	0.521059	0.468854	0.843949	0.596867	0.417493
AC208341.4_FG008	2264	Y	Y	Y	0.972867	1.62245	1.38967	0.813589	2.05593	0.984474	1.40402	0.8514	1.49484	0.98029	1.21039	1.58272
AC208346.3_FG004	1944	Y	Y	Y	7.86633	7.06083	8.09213	7.41674	8.7793	5.73264	5.226	7.77246	8.09009	8.12206	8.09721	8.4119
AC208436.3_FG007	6626	Y	Y	Y	1.11121	0.729428	0.746161	0.872315	0.683746	1.1546	1.04412	0.87273	1.2719	0.966569	1.22148	1.11108
AC208440.3_FG003	6501	Y	Y	Y	4.0947	3.89569	3.92106	3.21439	5.39376	4.54967	4.93748	4.16062	3.92991	4.59413	4.89165	4.55982
AC208458.3_FG011	432	N	Y	N	0.145673	0.447517	0.445893	0.147028	0.718306	1.81275	0.144276	1.00754	0.153609	0.146784	0.14752	1.05568
AC208571.4_FG001	11780	Y	Y	Y	0.454083	0.497816	0.376095	0.382822	0.626939	0.577846	0.682531	0.53312	0.568955	0.382187	0.513941	0.525406
AC208610.3_FG010	504	N	Y	N	0.624312	0.383586	0.127398	0.126024	0.615691	0.836655	1.36032	0.863607	0.131665	0.377445	0.379337	0.129267
AC208724.3_FG001	2876	Y	Y	Y	3.30408	2.62162	3.37118	3.11396	1.53212	1.19389	1.45199	1.01615	2.00739	3.32929	2.54826	2.83164
AC208826.3_FG004	531	Y	Y	Y	4.14797	1.33497	4.47405	3.70809	5.49322	7.37391	5.98623	6.44046	4.12402	3.22428	7.08096	5.52121
AC208897.3_FG003	4819	Y	N	Y	0.326471	0.36106	0.892711	0.593115	0.244692	0.687519	0.349209	0.55483	0.729828	0.6974	1.09763	0.77061
AC208897.3_FG004	5492	Y	Y	Y	17.5889	18.0584	19.3959	16.6192	20.9848	14.4017	23.1174	16.9715	16.3723	23.2191	19.4365	20.4158
AC208905.3_FG004	276	N	Y	Y	0.228009	0.233487	0.23264	0.230131	2.47347	2.40084	2.03241	0.675866	0.240432	2.52724	1.1545	0.708156
AC208916.3_FG003	666	N	Y	N	0.472452	0.483803	0.289228	0.0953694	1.39779	1.35674	2.33961	0.466814	0.0996385	0.476057	0.0956886	0.0978233
AC209050.3_FG003	1561	Y	Y	Y	3.18483	2.27056	2.34458	1.17999	18.7258	11.5384	19.6844	9.75914	3.01826	4.91525	3.63347	3.21369
AC209062.3_FG002	744	Y	N	N	0.422921	0.433081	0.431509	0.939081	0.0834162	0.0809666	0.25132	0.417874	0.802733	0.0852295	0.0856568	0.0875677
AC209080.3_FG004	5759	Y	Y	Y	1.34406	1.26446	1.14837	1.00364	1.6919	1.39118	1.17966	1.65193	1.00248	0.869847	0.852076	0.69008
AC209206.3_FG011	6539	Y	Y	Y	4.30188	4.18842	4.82129	5.41037	7.39349	6.78946	6.71979	6.55174	6.36294	5.67293	6.69545	6.84482
AC209208.3_FG001	8279	Y	Y	Y	5.35887	4.88047	5.51423	5.94576	4.94005	4.53304	4.4342	4.31855	5.6829	5.15466	5.34985	5.70528
AC209208.3_FG002	2850	Y	Y	Y	167.616	160.925	163.721	152.238	159.509	121.091	153.675	159.551	179.496	178.195	159.098	164.385
AC209208.3_FG003	2552	N	Y	Y	0.715121	0.681798	0.729643	0.423108	1.14299	1.29826	1.19672	1.24262	1.06612	0.969051	0.724189	1.45516
AC209208.3_FG005	3926	Y	Y	Y	10.0503	9.20842	8.91332	9.88495	9.2476	11.0321	8.96966	11.0707	10.4288	10.1593	9.91803	10.5044
AC209242.3_FG003	4259	Y	Y	Y	3.79741	3.43471	3.93483	4.16083	3.77412	3.4087	3.32197	3.4601	3.53688	3.61794	4.1149	4.51264
AC209257.4_FG003	1180	Y	Y	Y	4.10649	3.44057	5.06051	4.68296	3.41865	3.62456	3.43328	3.00359	3.43044	4.78268	3.51048	4.91388
AC209257.4_FG006	2051	N	N	Y	0.0920487	0.1571	0.15653	0.0309683	0.151296	0.381818	0.212721	0.151584	0.485319	0.401921	2.20611	0.222356
AC209257.4_FG008	654	Y	Y	Y	41.2802	37.5422	38.1914	39.1391	28.3738	19.435	24.6831	25.1951	38.6588	36.5533	36.5417	32.1767
AC209374.4_FG002	1743	Y	Y	Y	6.46275	7.43141	6.594	6.74152	8.50989	7.6379	8.61783	7.95529	7.19558	7.02139	7.27596	9.4567
AC209460.3_FG002	1168	Y	Y	Y	6.73487	6.0139	3.46331	6.25372	5.68544	3.76495	4.64253	3.88623	5.511	5.59187	6.9294	5.85684
AC209626.2_FG013	979	Y	Y	Y	1.9927	1.90892	1.3773	1.36245	2.34554	1.78441	2.35558	1.84189	1.9657	2.26698	2.01797	1.5306
AC209636.2_FG003	1080	Y	Y	Y	3.08826	3.63981	4.34003	2.76412	13.3892	8.75699	9.9839	10.3057	7.55758	15.0894	10.4444	7.54055
AC209664.3_FG002	2978	Y	Y	Y	13.2074	14.3037	15.2005	15.8044	7.52326	6.73594	6.63457	7.32877	15.3531	12.8397	12.8613	11.7481
AC209705.3_FG004	2984	Y	Y	Y	14.0666	13.1088	14.5674	15.2617	9.21358	8.09514	9.42011	7.39738	15.2333	17.4465	18.5163	18.8857
AC209718.1_FG009	1926	Y	Y	Y	1.0129	2.10793	1.16682	1.02232	0.805577	2.09555	0.485415	1.6465	0.999179	1.41571	1.1581	1.04863
AC209739.3_FG003	1077	Y	Y	N	0.642745	0.777857	0.536562	0.530775	0.63387	1.51017	0.405098	1.21242	0.554534	0.765404	0.295862	0.302462
AC209768.3_FG016	444	Y	Y	Y	5.52769	3.04796	3.61535	5.57911	2.09668	1.22106	2.10565	1.2604	2.54078	2.42789	0.717665	1.02714
AC209778.3_FG002	530	Y	N	N	1.06863	0.607948	1.09033	0.119842	0.117097	0.113659	0.117599	1.29052	0.375618	0.119643	0.120243	0.614626
AC209780.2_FG003	621	N	N	Y	0.304013	0.311316	0.310187	0.511401	0.0999383	0.29101	0.50183	0.300385	0.320576	1.12322	0.307868	0.944208
AC209784.3_FG007	3187	Y	Y	Y	1.83638	1.19301	1.75279	1.57445	12.7551	7.12588	9.36767	8.44801	1.68657	1.09432	1.0998	1.20611
AC209819.3_FG005	2161	Y	Y	Y	24.7238	25.3774	27.6029	27.3051	13.7564	18.4258	10.758	13.3797	23.737	19.8654	24.8014	23.4855
AC209819.3_FG009	621	Y	Y	Y	1.72274	4.04711	2.3781	1.73876	1.2992	0.873031	1.30476	2.50321	2.03032	2.14432	3.59179	1.57368
AC209819.3_FG012	2194	Y	Y	Y	2.43806	1.20426	1.43401	1.24484	2.34782	2.77309	1.22155	2.52233	3.90171	2.80348	4.85081	2.76161
AC209835.4_FG004	5217	N	Y	N	0.205064	0.234696	0.110768	0.158273	0.535322	0.635069	0.418143	0.584015	0.292556	0.571268	0.183234	0.337178
AC209845.4_FG010	885	Y	Y	Y	0.497756	0.218449	0.798073	0.358848	1.3324	0.0680669	0.0704263	0.210779	0.524875	0.358253	0.360049	0.368081
AC209858.4_FG002	5993	Y	Y	Y	11.3722	10.6992	12.6103	13.6189	8.43989	11.1874	7.68561	8.97471	10.4195	10.3163	13.1966	11.5777
AC209858.4_FG004	684	Y	Y	Y	6.16426	4.23964	5.35072	8.26451	11.8861	10.4802	12.8482	12.9996	7.0822	10.6612	7.91949	11.5251
AC209877.3_FG002	10701	Y	Y	Y	1.33495	1.09	1.42206	1.33549	1.00333	0.906318	1.11247	0.958756	1.60612	1.71252	1.97123	2.01521
AC209898.2_FG004	2814	Y	Y	Y	5.65794	4.28243	4.08434	3.99515	7.65295	7.59947	7.7743	7.62331	4.73995	6.4222	5.6391	5.67229
AC209946.4_FG002	705	N	Y	Y	0.26779	0.274223	0.273228	1.17122	0.616215	0.427228	0.265222	1.85216	1.78841	0.0899443	1.35593	1.20135
AC210003.2_FG004	2300	Y	Y	Y	12.4493	9.89052	12.9813	13.2831	6.98868	10.1359	5.98884	8.67812	8.68441	9.12563	10.723	9.48929
AC210013.4_FG002	942	Y	Y	Y	9.28594	11.9718	10.7014	11.3951	7.7083	8.50511	7.74128	7.85497	11.6234	8.81827	7.37412	7.53863
AC210013.4_FG005	1014	Y	Y	Y	1.92391	2.22435	1.32976	2.19237	1.16289	0.653482	0.922001	1.04246	0.981646	0.812958	0.942731	1.22077
AC210013.4_FG006	2564	Y	Y	Y	1.54627	1.08074	0.676144	0.76794	2.68676	1.01025	2.89272	1.81883	1.11289	1.31075	1.01906	1.09261
AC210013.4_FG008	8997	Y	Y	Y	3.23851	3.33064	3.17582	3.00037	3.59388	3.07322	3.0412	3.43485	3.51821	2.91082	3.71874	3.48308
AC210013.4_FG009	2383	Y	Y	Y	1.08273	1.75777	1.58972	1.51927	2.89083	3.05872	2.64165	1.95698	2.08852	1.51675	1.7383	1.99579
AC210013.4_FG011	3742	Y	Y	Y	8.19006	7.8013	8.11616	8.84336	8.0438	8.00077	8.07823	7.3612	8.38801	7.16802	8.94108	9.31465
AC210013.4_FG012	771	Y	Y	Y	1.38758	2.59107	2.74823	1.56525	3.62228	1.48449	2.18267	3.46787	2.66814	3.53653	3.38894	2.11253
AC210013.4_FG013	4261	N	N	Y	0.959984	0.589828	0.497274	0.551536	0.597167	0.918927	0.833761	0.685859	1.01229	0.639911	1.63023	0.932685
AC210013.4_FG014	3678	Y	Y	Y	4.67103	3.83711	5.11504	3.29841	7.10385	4.4385	5.40576	5.2239	9.18349	7.70653	8.12635	8.48478
AC210013.4_FG016	941	Y	Y	Y	9.56331	5.27319	5.39052	8.5723	9.16745	11.3309	9.20668	13.1496	9.80227	8.96241	8.3301	11.1469
AC210013.4_FG018	1648	Y	Y	Y	1.79474	2.3071	1.59742	1.34895	13.3689	9.02857	11.4594	11.1305	3.58372	3.03971	2.90027	4.30909
AC210013.4_FG019	1582	Y	Y	Y	105.693	101.715	118.311	127.474	80.382	98.812	71.113	79.4343	89.2201	92.5508	102.361	102.503
AC210023.3_FG014	3513	Y	Y	Y	2.95575	2.76995	2.1019	2.36852	2.66761	2.31491	2.85644	2.17709	2.81455	3.30321	3.35605	2.65201
AC210023.3_FG015	349	Y	Y	Y	3.78666	4.98552	3.86356	4.54986	4.09002	1.55345	1.96447	4.0978	3.61268	4.17893	3.83467	2.05345
AC210027.3_FG003	414	Y	Y	N	1.36806	0.466975	2.3264	0.767102	1.04935	0.145505	0.752745	1.05135	0.480864	0.153166	0.461802	0.78684
AC210158.3_FG004	1917	N	Y	Y	0.689381	0.63871	0.435426	0.695794	0.74461	0.785592	0.55272	1.00551	0.865405	0.562328	0.897586	0.849639
AC210163.3_FG005	345	Y	Y	Y	0.912038	0.933949	0.186112	1.65694	3.77767	3.31752	6.32306	2.343	0.192346	2.02179	0.554162	2.83262
AC210168.4_FG003	1547	Y	N	N	0.93562	0.458221	0.622579	1.10855	0.762231	0.506212	0.0402891	0.442131	0.47185	1.27067	0.123585	0.463254
AC210173.4_FG002	1886	Y	Y	Y	4.83825	4.54446	4.39179	4.88326	6.48258	5.07849	6.31204	4.45083	6.36852	7.22869	5.57541	5.6307
AC210173.4_FG005	3663	Y	Y	Y	16.5101	13.2474	11.6217	9.31152	19.0946	11.1335	19.3805	15.5322	12.5545	14.0047	12.4743	12.468
AC210193.4_FG002	840	Y	Y	Y	15.2082	18.4889	12.0009	13.535	13.6683	11.5458	10.7589	17.9877	14.6148	11.2479	8.57302	9.07451
AC210199.4_FG003	1046	Y	Y	Y	5.47484	5.72959	5.83157	6.74023	6.70456	11.6908	7.56746	7.78732	5.39248	7.09279	5.90983	5.16967
AC210204.3_FG002	1746	Y	Y	Y	37.4484	36.355	27.3236	22.9545	77.0972	53.2354	79.7832	70.6199	58.1119	79.9353	57.5602	60.8592
AC210280.4_FG002	45767	Y	Y	Y	0.108627	0.0549142	0.0687443	0.0680028	0.0908544	0.0776566	0.0912432	0.0692893	0.0478479	0.103913	0.0905098	0.10107
AC210303.3_FG001	496	Y	Y	Y	4.44067	7.40569	2.71851	4.22587	6.63159	5.70815	4.39809	6.39348	7.62596	3.19611	7.06668	9.85136
AC210314.3_FG006	3167	Y	Y	Y	5.14652	6.0027	5.37268	5.51529	11.0719	9.33926	9.62363	10.1506	7.8156	7.78869	6.94234	6.43892
AC210517.3_FG003	1185	Y	Y	Y	37.0149	35.8376	42.6432	33.1784	61.3284	52.309	47.495	60.2907	34.8876	39.8658	34.9029	34.6919
AC210529.3_FG004	1046	Y	Y	Y	6.67811	7.45463	5.58603	5.03999	5.51791	5.35587	5.18401	7.54954	8.31077	6.00159	6.15353	7.78565
AC210593.3_FG001	609	N	N	Y	0.103334	0.952352	0.105433	0.104296	0.101907	0.0989149	0.102344	0.102101	1.63446	0.728859	0.104645	0.106979
AC210595.3_FG004	2768	Y	Y	Y	4.61522	3.70172	3.68828	4.56636	3.6098	3.54732	2.7696	4.51522	5.2023	3.41337	4.58165	3.8836
AC210598.3_FG003	2851	Y	Y	Y	1.87622	2.37336	1.28372	1.40355	2.28568	2.1763	1.81451	2.63898	1.83879	2.2464	2.48119	2.12521
AC210616.4_FG003	1410	Y	Y	Y	0.669475	0.959782	1.04737	0.405422	0.836292	0.555397	0.751463	0.573288	1.74134	0.584638	0.768359	0.0462059
AC210669.3_FG001	884	Y	Y	Y	28.1195	24.5669	11.2583	10.9932	37.1387	16.8315	35.7465	20.0466	14.0375	18.5785	19.5367	20.5622
AC210731.3_FG002	282	Y	Y	Y	11.8274	16.6819	9.33529	8.78413	20.9073	26.7018	27.1853	29.3259	12.9424	10.5685	6.10168	9.93427
AC210816.3_FG006	264	Y	Y	Y	20.7385	9.03171	9.97179	15.1572	11.519	10.7244	8.26308	10.5988	11.814	12.2498	17.1391	9.62448
AC210848.3_FG004	5377	Y	Y	Y	0.690516	0.779015	0.943366	0.60244	1.41967	1.0643	1.19392	0.751661	0.876233	0.978816	0.960019	0.666407
AC210892.4_FG006	594	Y	Y	Y	9.21711	12.0423	7.89096	10.7999	3.65683	2.33249	2.41335	3.87315	6.59124	7.3659	5.68623	7.12925
AC211164.5_FG003	2325	Y	Y	Y	15.4552	15.383	13.2836	13.9599	18.445	19.3543	20.186	16.1266	14.4135	15.6277	13.7325	15.552
AC211164.5_FG004	1904	Y	Y	Y	5.98237	5.71995	6.64343	6.63849	1.85794	2.8158	1.01478	1.73084	3.17158	3.63013	5.32188	3.25067
AC211175.3_FG005	3686	Y	Y	Y	19.3094	19.2838	18.1338	19.1444	13.7559	12.1426	13.5443	11.8253	17.805	17.4268	17.9982	17.0211
AC211190.4_FG004	3671	Y	Y	Y	1.35427	1.07082	1.20686	1.22845	1.7075	1.0338	0.865892	1.40586	1.35575	1.12277	1.23256	1.54401
AC211276.4_FG008	1083	Y	Y	Y	54.9118	48.6145	56.0269	45.2178	58.0503	41.55	45.8678	48.9744	49.6928	43.1521	41.7208	44.8172
AC211327.4_FG005	693	Y	Y	Y	13.3489	15.9014	14.3612	13.2898	15.8512	13.4734	10.3429	17.317	19.2471	15.2808	13.7021	15.888
AC211357.4_FG002	510	Y	Y	Y	38.1286	37.2756	52.5	44.7103	13.5075	11.6935	14.2986	11.5825	17.3055	22.0073	16.8693	23.8885
AC211357.4_FG004	3483	Y	Y	Y	3.63165	3.23785	3.55793	4.1031	3.72406	4.96372	4.13368	3.58832	4.21056	4.31477	4.19003	4.24609
AC211390.3_FG001	5104	Y	Y	Y	6.07853	6.19931	6.10133	5.43819	4.21932	4.14262	5.60506	3.86187	6.25368	6.89517	6.4303	5.73129
AC211394.4_FG004	6382	Y	Y	Y	23.3796	21.5784	21.7416	20.8701	18.9725	18.3209	18.2333	15.5206	22.0331	24.9689	23.8358	23.5509
AC211401.4_FG003	1233	Y	Y	Y	21.8956	22.2125	21.4029	20.8629	47.7668	42.0648	47.3647	38.6795	28.0399	26.9997	22.4833	25.3098
AC211474.3_FG006	7457	Y	Y	Y	3.89044	4.416	4.31387	3.99477	2.22214	2.41538	2.44896	3.14359	3.96002	3.71604	3.01679	4.2024
AC211532.3_FG001	1270	Y	Y	Y	0.941482	0.659648	0.556138	0.850215	1.61263	1.28068	2.60106	1.02817	2.35131	1.8474	1.2545	0.769492
AC211588.3_FG002	722	Y	Y	Y	3.05065	2.58841	1.15611	2.37525	2.6647	2.08584	2.3308	1.29182	2.11394	2.37132	2.03014	1.53401
AC211652.4_FG001	501	Y	Y	Y	2.63781	2.95844	1.66609	2.40879	2.10588	2.525	2.36371	4.59211	0.132454	2.91107	1.90804	1.43045
AC211652.4_FG002	4906	N	Y	N	0.654191	0.801262	1.08629	0.712063	0.79696	1.55939	0.978231	1.128	0.689833	1.04694	0.844346	0.810063
AC211705.3_FG001	2245	Y	Y	Y	1.48567	1.57877	1.17263	1.27315	3.23439	2.81742	2.58193	2.29885	1.44838	1.66647	1.7316	2.00239
AC211737.3_FG012	7712	Y	Y	Y	6.55255	7.94668	6.88544	5.65813	6.01142	4.39765	6.39275	4.70056	8.94026	8.69102	8.56932	8.94634
AC211892.4_FG002	3759	Y	Y	Y	6.71327	7.18314	7.6695	6.47157	8.83293	9.18251	8.17434	8.05573	8.35007	7.87785	7.98515	7.15804
AC211910.4_FG005	483	N	N	Y	0.390873	0.133421	0.93056	0.920522	0.64246	1.12247	0.64521	0.386209	0.961728	0.918996	0.659717	0.674434
AC212023.4_FG004	660	Y	Y	Y	6.96051	8.88525	9.04758	12.4145	2.91502	5.93265	3.87184	2.73214	7.74191	5.28423	6.66254	10.1674
AC212035.3_FG008	4179	N	Y	N	0.61741	0.354673	0.261198	0.440767	0.905901	0.82164	0.671148	0.788591	0.778082	0.652468	0.59474	0.639187
AC212068.4_FG005	2727	Y	Y	Y	16.4077	16.0929	18.0594	16.7466	16.4997	16.1477	17.0274	16.5311	15.6955	16.2073	17.5038	16.6519
AC212112.4_FG002	5469	Y	Y	Y	8.02023	8.75494	9.85025	9.81369	7.97757	7.83142	7.23675	6.8558	8.33586	8.5452	9.63679	9.42291
AC212186.3_FG011	441	Y	Y	Y	0.998899	1.0229	0.436793	0.432082	1.26656	0.682984	0.423995	1.26897	1.05332	2.44441	1.30058	0.738666
AC212187.4_FG001	324	Y	Y	N	1.35961	0.198897	0.594524	0.980186	2.10703	0.55777	0.577104	1.34339	0.204813	0.195712	0.983467	0.201081
AC212219.3_FG005	5549	Y	Y	N	0.918612	1.45167	0.914125	0.995836	3.81384	3.4196	4.57149	4.76237	0.322887	0.491379	0.241179	0.504859
AC212351.4_FG001	438	Y	Y	Y	0.718386	1.61842	0.146595	0.725069	2.1254	0.962726	1.5653	0.425888	1.06054	0.723867	2.18249	1.04122
AC212353.4_FG004	1236	Y	Y	Y	16.3436	15.485	14.4937	14.954	9.49001	11.6482	9.12721	12.124	13.4759	15.1344	13.4573	12.1762
AC212401.3_FG003	617	Y	N	Y	0.509973	0.104445	0.728461	0.720603	0.502931	0.0976324	0.505083	0.100777	2.04348	0.513863	0.723015	0.739145
AC212467.3_FG001	306	N	N	Y	0.616967	0.210596	0.629496	0.207569	0.202816	2.16546	0.203684	0.203202	1.51802	0.207225	1.04132	0.21291
AC212565.3_FG001	666	Y	Y	Y	169.988	163.041	159.557	175.384	127.571	190.396	142.342	165.906	143.978	147.292	162.766	160.724
AC212565.3_FG002	840	N	Y	Y	0.374587	0.0767173	0.382194	0.226843	0.0738829	0.358566	0.964589	0.666211	0.394996	0.830379	0.682807	1.00828
AC212570.3_FG006	1614	Y	Y	Y	17.8966	14.9727	17.8622	21.841	13.8812	19.6692	11.7008	15.0634	16.9804	13.8686	20.0978	19.4967
AC212574.4_FG002	873	Y	N	Y	0.216256	0.81199	0.809043	0.509292	0.497631	0.621022	0.0713943	0.213676	0.836142	0.363177	0.948995	0.820909
AC212575.3_FG002	1521	N	Y	Y	0.868865	0.635528	0.295503	0.542872	0.938473	1.54459	0.778579	0.776735	1.09072	1.04225	0.879883	0.728176
AC212684.3_FG012	2265	Y	Y	Y	3.08402	2.9305	2.40959	3.05662	2.49343	2.63297	2.77927	2.38836	2.02154	1.93172	3.23567	2.50246
AC212728.3_FG001	1149	Y	Y	Y	2.02649	4.3186	2.73823	2.70869	3.40286	5.29518	4.06836	5.24929	2.82994	3.47683	3.2724	3.00519
AC212754.3_FG004	1050	Y	Y	Y	1.61822	2.51633	2.01798	2.72212	0.531957	1.20478	1.12783	2.78328	0.568794	0.422738	0.910409	0.682527
AC212755.4_FG001	993	Y	Y	Y	2.85184	0.713865	0.840596	1.72702	1.81248	1.39527	2.8245	2.4421	1.00241	0.702435	0.834313	0.459267
AC212755.4_FG002	663	Y	Y	N	1.0441	2.04117	0.87161	0.095801	1.40411	0.999443	0.846071	1.40678	1.50134	0.286926	0.480608	0.49133
AC212755.4_FG004	648	Y	Y	N	1.06827	0.895035	0.0990874	0.882167	0.287322	0.650732	2.4046	1.63126	1.53609	0.0978561	0.0983467	0.100541
AC212827.3_FG005	2862	Y	Y	Y	1.6931	1.32848	1.72749	1.62008	1.79983	1.87327	1.32843	1.02112	1.78535	1.83896	1.80364	1.52518
AC212835.3_FG001	1650	N	N	Y	0.572097	0.585841	0.428057	0.500429	1.01555	0.401594	0.64216	0.489901	1.08588	0.576461	0.965585	1.0661
AC212835.3_FG002	764	Y	Y	Y	4.36561	10.0375	5.1266	6.56776	13.0784	11.9059	18.3555	20.5909	17.4584	15.1887	13.2629	16.7992
AC212835.3_FG007	3356	Y	Y	Y	39.9973	38.4236	39.5851	40.7858	36.1533	28.4503	38.0167	34.5546	35.414	39.8112	38.5296	38.4573
AC212835.3_FG008	1712	N	Y	Y	0.330827	0.112925	0.262535	0.185502	0.76127	0.175932	1.85671	1.19856	0.581419	1.59268	1.00507	2.32136
AC212859.3_FG007	12391	Y	Y	Y	5.67295	5.62201	6.15089	6.23832	7.47785	7.37494	7.62051	6.41819	7.09596	6.71926	7.833	7.24009
AC212859.3_FG008	1810	Y	Y	Y	1.14735	2.38544	1.2416	1.50894	2.50304	4.0936	4.2355	4.15676	1.86979	1.43638	0.809811	1.18782
AC213050.3_FG001	2223	Y	Y	Y	3.02905	1.36248	2.39735	1.62862	1.98218	2.08656	1.87851	1.31464	3.01497	2.36756	2.26476	1.84637
AC213050.3_FG002	978	Y	Y	Y	0.836501	0.461245	0.984795	0.454614	0.82495	1.29348	0.701022	1.08083	1.5606	0.713209	0.456135	0.732775
AC213099.3_FG001	1148	Y	Y	Y	9.48345	9.82355	7.55066	13.2233	10.5418	12.751	12.7586	10.7785	8.72844	8.89297	8.49345	11.5205
AC213099.3_FG002	2817	Y	Y	Y	3.99879	4.41512	5.31083	4.89279	3.3267	5.5385	2.98693	2.84742	4.0282	3.93926	4.45671	4.00107
AC213463.3_FG002	5794	Y	Y	Y	3.07376	2.7472	3.46864	3.16813	3.99534	3.96119	3.9479	3.80977	3.28704	3.46931	3.04674	3.45205
AC213463.3_FG004	1029	Y	Y	Y	3.8529	2.81819	4.43033	3.64183	3.55844	4.39061	3.57367	3.68606	5.48157	2.77306	5.75973	3.86217
AC213463.3_FG007	3193	Y	Y	Y	2.81838	3.57229	2.83539	3.52093	5.26737	5.26362	4.50911	5.51107	3.67854	2.8796	3.05371	2.9586
AC213521.3_FG005	3289	Y	Y	Y	8.89715	7.77856	6.77421	7.58948	10.8122	6.86825	11.3133	9.47158	7.36428	8.30953	7.69239	7.94323
AC213600.3_FG002	24720	Y	Y	Y	1.39252	1.35819	1.44677	1.33353	1.5189	1.76672	1.48506	1.22498	1.46302	1.52627	1.6422	1.49962
AC213612.3_FG002	17569	Y	Y	Y	1.25009	1.33147	0.953865	0.994189	1.99584	1.49835	1.59995	1.86514	1.40885	1.23797	1.26594	1.64276
AC213621.5_FG004	1293	Y	Y	Y	6.95984	6.4293	4.3203	5.5509	5.90378	6.1963	7.56797	6.10736	6.72317	8.48419	6.2595	8.91849
AC213654.3_FG001	978	Y	Y	Y	33.6531	39.6012	35.387	36.9536	53.3679	46.3805	54.2336	45.84	38.2007	38.4484	37.3379	36.5721
AC213654.3_FG003	543	Y	Y	Y	6.83777	6.76468	5.55765	6.19954	5.37182	8.09845	6.77221	5.84008	9.89889	8.75839	6.92447	5.63916
AC213654.3_FG005	2953	Y	Y	Y	1.12947	1.06931	0.978458	1.22601	1.87047	2.01953	1.66741	2.16881	1.37078	1.43871	1.53225	1.87531
AC213654.3_FG006	2973	Y	N	Y	1.0372	0.975416	1.01507	0.833207	0.605378	0.466028	0.733755	0.48104	1.27228	1.64232	1.47907	0.942302
AC213693.3_FG003	324	N	N	Y	0.19423	0.59669	0.990874	0.980186	0.574645	0.185923	0.192368	1.34339	0.614438	2.54426	0.59008	1.00541
AC213857.4_FG003	333	Y	Y	Y	0.188981	1.35465	2.89228	0.953694	3.54106	5.24605	3.55621	1.68053	0.199277	1.33296	3.25341	1.36953
AC213884.3_FG001	3891	Y	Y	Y	18.4862	19.394	20.6108	21.5311	23.4944	25.1887	25.0046	24.1783	19.2887	18.9857	20.3584	17.9996
AC213884.3_FG002	1110	Y	Y	Y	0.510248	0.754732	0.636302	0.514995	1.28596	0.379887	0.393055	1.28841	0.657614	0.742648	0.401892	0.763022
AC214046.4_FG005	624	Y	Y	N	1.71446	1.75564	0.926086	0.508943	2.48644	2.02728	2.49709	3.08905	0.319035	0.711339	0.102129	0.313223
AC214119.3_FG009	6872	Y	Y	Y	4.5513	5.14827	5.50333	6.0355	4.97613	7.12667	4.58022	5.56468	6.03529	4.86284	5.62912	5.41339
AC214137.3_FG003	732	Y	Y	Y	2.32121	1.49662	0.614017	1.99572	2.79786	1.23441	0.936612	1.44406	1.17851	1.64591	0.957671	0.623022
AC214146.3_FG007	252	N	Y	Y	0.249725	0.255724	0.254796	0.252048	0.738829	0.717133	0.741991	2.2207	0.26333	0.25163	2.78181	1.29267
AC214266.3_FG002	2430	Y	Y	Y	2.14948	2.5724	1.66467	2.63997	2.06872	1.95839	2.12887	1.81677	3.14046	2.42683	3.27822	2.49341
AC214350.3_FG007	2965	Y	Y	Y	29.3535	30.1456	32.5482	30.2692	33.5531	30.3329	32.4774	33.5749	32.027	32.2721	30.1986	29.9054
AC214360.3_FG001	3778	Y	Y	Y	4.58071	2.02982	0.62883	1.32815	8.85422	9.96545	16.6459	7.91647	7.50011	15.7268	13.4103	12.6058
AC214448.3_FG007	1353	Y	Y	Y	76.6981	73.6826	80.8184	77.975	82.0608	70.4794	81.675	73.2093	84.0158	92.9368	91.2361	87.9746
AC214451.3_FG005	51029	Y	Y	Y	0.0357637	0.0416744	0.0289404	0.0385858	0.0620264	0.0696488	0.0622918	0.0572703	0.0559182	0.0360366	0.048706	0.0574529
AC214507.3_FG001	1352	Y	Y	Y	3.58407	3.7655	4.03678	3.05366	5.55433	6.99523	4.8405	5.19697	3.38668	4.92465	4.66652	5.05975
AC214534.3_FG010	1605	Y	Y	Y	2.47017	3.01133	2.52034	3.52207	3.05475	4.16607	2.52416	2.51818	2.27399	2.48902	2.34267	3.04441
AC214602.3_FG012	2553	Y	Y	Y	5.64478	4.21539	4.9043	6.29438	4.10827	5.59212	4.41881	4.65191	5.53644	5.43947	5.56658	6.76257
AC214635.3_FG002	1371	Y	Y	Y	16.0195	16.7804	15.4082	18.3923	20.6872	17.9707	21.2304	24.8084	20.8613	15.6792	19.1976	19.1507
AC214635.3_FG006	258	Y	Y	Y	4.14659	3.2471	0.248871	4.67754	11.3058	18.4453	15.7026	8.43523	12.6031	15.484	14.0796	13.8886
AC214640.3_FG003	8482	Y	Y	Y	3.85062	3.38091	3.64116	4.77007	3.09503	5.46144	3.18176	3.17423	3.91959	3.58097	3.91448	3.70993
AC214648.3_FG001	1536	Y	Y	Y	0.286793	0.461502	0.627037	1.03379	0.525261	0.4314	0.202888	0.607223	0.734445	0.94951	0.20745	0.721065
AC214648.3_FG003	4728	Y	Y	Y	18.3814	17.5145	18.2386	18.4986	18.0751	20.9334	18.047	21.0027	22.7233	19.7287	18.7223	20.2975
AC214817.3_FG004	2917	Y	Y	Y	40.4939	30.1556	33.7882	38.1706	20.2333	21.7043	17.0722	19.2486	34.465	34.9335	34.8902	31.5589
AC215181.3_FG004	981	Y	Y	N	0.320747	0.459834	0.58907	0.0647462	0.316318	0.429841	0.0635344	0.697224	0.202934	0.0646389	0.194889	0.332061
AC215198.3_FG002	2364	Y	Y	Y	1.5706	1.28122	1.81979	1.37027	1.02386	1.45247	0.81732	0.657569	1.43161	0.831528	2.56101	1.51576
AC215201.3_FG005	4072	Y	Y	Y	0.757269	0.807114	0.961868	1.13867	1.29549	1.31662	0.903072	0.687153	2.26521	2.03998	3.83436	2.99192
AC215201.3_FG008	1125	Y	Y	Y	2.40535	3.26509	2.68249	2.31481	1.93081	3.80176	2.04987	2.70827	2.18248	1.2964	1.41619	1.79525
AC215244.3_FG002	25278	Y	Y	Y	5.98735	6.35553	6.03781	6.06817	6.44972	6.21266	6.28007	6.11761	6.03003	6.35914	6.64817	5.99235
AC215260.3_FG001	528	Y	Y	Y	261.138	284.255	271.549	257.312	201.818	199.542	218.263	266.972	181.608	154.564	144.717	172.377
AC215260.3_FG004	507	Y	Y	Y	47.5393	48.6814	45.212	45.2254	66.2236	50.0211	62.3273	51.8777	27.0934	30.142	27.5278	30.7119
AC215639.3_FG002	3893	Y	N	N	1.37403	1.14219	0.544281	0.668933	0.621733	0.634422	0.720454	0.87847	0.562511	0.439787	0.311031	0.451852
AC215690.3_FG002	3398	Y	Y	Y	32.4654	35.6349	34.2207	33.0291	32.1632	24.6594	27.6786	25.9661	33.5311	36.2587	38.1659	32.9203
AC215723.3_FG001	900	Y	Y	Y	4.54499	1.79007	1.92626	3.4581	3.51683	2.4765	3.53188	3.52352	3.46543	4.86149	4.03615	3.11274
AC215907.3_FG003	516	Y	Y	Y	2.0733	0.374666	0.373306	0.861652	0.360824	0.817198	1.32868	0.602516	0.38581	0.368667	1.35856	0.631302
AC216010.3_FG001	7328	Y	Y	Y	2.51619	1.94348	2.04157	2.2449	2.02412	2.65519	2.20289	2.1807	1.69339	1.82583	2.44374	2.14264
AC216067.3_FG002	1998	Y	Y	Y	56.9147	53.3795	52.286	55.4732	35.0068	36.1495	33.7216	33.704	44.1399	47.8913	48.0038	48.2269
AC216201.3_FG005	699	Y	N	Y	0.990324	0.460962	0.643005	0.272601	0.0887863	0.258537	0.0891663	0.444776	0.664542	0.453582	0.638198	0.838845
AC216242.3_FG001	725	Y	N	Y	0.434004	1.51107	0.9742	0.963692	0.941625	0.58162	0.945655	0.257295	1.55601	0.962094	1.67013	0.988488
AC216264.3_FG001	2910	Y	N	N	1.27591	0.730791	0.948787	0.676631	0.234597	0.55892	0.920987	0.961541	0.615704	0.719091	0.722696	0.604488
AC216353.2_FG005	279	Y	Y	Y	25.488	18.7091	22.3234	25.7251	24.2463	30.4435	27.9244	26.0754	14.033	24.7734	20.3292	25.453
AC216731.3_FG001	1202	Y	Y	Y	2.6701	1.23309	1.12178	2.69494	0.671216	0.9522	0.570383	0.879413	1.15935	1.10784	2.38585	2.22227
AC216793.3_FG008	1158	Y	Y	Y	2.22811	2.50424	3.16053	1.48094	2.41172	1.71666	2.0991	1.66457	2.34951	1.04042	0.4953	1.63157
AC216870.3_FG005	1769	Y	Y	Y	8.9291	7.75933	8.16673	7.64778	7.40249	7.72996	6.16578	6.71358	7.99012	9.35568	7.45722	8.2865
AC216871.3_FG001	3421	Y	Y	Y	1.67398	0.998378	1.40767	1.65242	1.75971	2.55325	1.58505	2.05387	1.06687	2.16868	1.95601	2.60906
AC216871.3_FG004	1624	Y	Y	Y	4.9213	4.72208	4.86309	4.02842	6.9934	4.19152	7.48388	5.39861	5.51632	4.25602	3.17858	4.77395
AC216886.3_FG001	1254	Y	Y	Y	2.15791	2.31253	1.38248	4.40662	0.445419	1.10487	0.944352	0.644606	1.32295	2.78117	2.08363	2.02621
AC216886.3_FG002	1440	Y	Y	Y	3.36504	3.62489	2.45241	3.21991	2.80139	2.21714	2.29399	3.0658	3.27188	3.47878	3.58474	3.84568
AC217050.4_FG001	4337	Y	Y	Y	6.51507	6.37441	6.29206	5.69697	7.88471	7.37537	7.25738	7.98572	4.85033	4.92724	4.39356	4.40144
AC217050.4_FG004	6143	Y	Y	Y	4.12845	4.01782	3.60605	3.79463	4.83925	5.5797	5.30639	5.19261	3.98609	3.51995	3.80733	3.72257
AC217050.4_FG006	1756	Y	Y	Y	78.3766	83.5624	85.7455	90.6804	61.2488	62.469	58.3165	56.9036	81.8909	87.4967	96.2099	87.0774
AC217051.3_FG005	318	Y	N	Y	0.593685	0.607948	1.00957	0.99868	0.195162	0.189431	0.195998	0.195534	1.87809	1.79464	1.00202	0.614626
AC217121.3_FG007	2364	Y	Y	Y	5.6169	6.29705	6.49148	4.97059	5.06679	6.39595	5.98489	4.60298	5.36151	6.57176	5.31072	6.09062
AC217252.3_FG005	1101	Y	Y	Y	0.74305	0.760901	1.80787	0.403826	1.74742	1.14898	1.07558	0.621232	0.542446	0.633532	1.79436	0.887607
AC217271.3_FG001	2572	Y	Y	Y	1.78613	1.12749	0.973614	2.49421	2.77492	2.22501	1.81747	2.82855	1.52224	1.79976	1.561	1.44384
AC217271.3_FG002	2451	Y	Y	Y	18.3066	16.5379	18.5736	16.7666	17.3449	17.3762	20.8775	17.9867	17.3547	15.1348	18.1748	16.8259
AC217293.3_FG005	1917	Y	Y	Y	1.93683	1.31104	2.24412	1.29219	1.19785	0.911286	0.747797	0.486539	0.380778	0.959265	0.831099	1.18949
AC217293.3_FG007	6216	Y	Y	Y	44.6366	54.3345	50.1914	36.3051	27.5264	12.5692	17.7978	19.5362	30.3079	20.3718	17.9314	20.2599
AC217300.3_FG005	669	Y	Y	Y	2.5398	0.866939	2.39942	1.61401	3.61794	2.071	1.39747	2.69538	0.892725	0.853059	2.57201	1.266
AC217358.3_FG003	3763	Y	Y	Y	3.42832	2.72292	2.44003	3.42646	4.50248	4.85051	3.42858	3.55265	3.82672	3.21856	4.89439	4.10328
AC217358.3_FG005	2279	Y	Y	Y	32.1142	30.5105	35.0203	35.8131	31.7252	36.8202	27.6493	30.0394	32.1168	31.8584	35.4297	33.3613
AC217358.3_FG009	831	N	Y	Y	0.378644	0.387741	0.0772667	0.0764333	0.373416	0.50743	0.525019	0.823076	0.718692	0.534146	0.230067	0.2352
AC217358.3_FG011	5159	Y	Y	Y	18.0656	17.6502	18.9801	19.0216	20.1499	18.7642	17.9648	18.3562	18.8955	19.0146	21.877	19.0311
AC217401.3_FG001	3009	Y	Y	Y	2.99072	2.80557	3.22217	2.55415	2.45442	2.10206	2.00922	3.40965	1.96277	2.12844	2.73214	2.18683
AC217401.3_FG002	8863	Y	Y	Y	9.33699	8.587	8.8746	9.76784	9.96432	9.82123	8.54424	8.79061	10.0853	10.324	10.836	9.90156
AC217401.3_FG003	4154	Y	Y	Y	17.6491	16.9251	16.369	14.9998	21.0508	17.0102	21.1409	21.9889	21.518	19.6766	19.7752	17.5815
AC217499.3_FG001	4715	Y	Y	Y	8.92907	8.8429	8.37504	8.55412	12.5966	11.2557	12.1482	12.4096	9.64074	9.96551	9.06934	10.2389
AC217499.3_FG003	3658	Y	Y	Y	1.18705	1.7793	1.94837	1.64954	1.84929	1.4327	1.65275	1.78482	1.57825	2.02817	2.2474	2.08381
AC217550.3_FG006	518	Y	N	Y	1.09339	0.124406	1.3635	0.613089	0.35943	0.581459	0.601614	0.840266	2.69024	0.122415	1.10725	0.628864
AC217556.3_FG003	5494	Y	Y	Y	8.00664	8.0817	8.5666	8.84415	8.7546	7.77386	8.06601	7.79793	8.82938	9.17575	8.61856	9.21402
AC217665.3_FG005	2143	Y	Y	Y	12.8915	11.2767	10.9961	13.0707	16.4783	13.9705	15.3273	16.1035	12.4172	12.043	13.2334	11.6438
AC217811.3_FG002	1329	Y	N	Y	2.13083	2.18203	1.20784	1.8639	0.513678	0.770554	0.797264	0.421081	2.34679	2.24252	2.44557	2.10795
AC217811.3_FG003	1965	Y	Y	Y	4.64374	5.01766	6.89466	5.26876	4.01111	3.2802	3.52078	3.38587	10.0974	9.32606	10.2809	7.26103
AC217840.3_FG001	932	Y	Y	Y	19.784	15.0043	17.43	17.3783	18.179	18.033	14.9131	19.4145	17.1594	13.1312	16.7527	16.2876
AC217842.3_FG001	4630	Y	Y	Y	8.9299	8.83823	10.1929	8.90322	10.6564	7.87143	9.54428	7.53408	10.0184	11.1345	9.89652	8.20359
AC217887.3_FG003	447	Y	Y	Y	38.4341	49.7375	52.1426	48.1699	16.7997	17.654	13.804	15.7188	29.2456	30.7833	16.1104	31.9193
AC217887.3_FG004	1509	Y	Y	Y	4.12865	6.61934	3.44659	3.40941	7.11509	3.31335	7.72379	4.73868	2.50661	1.89098	2.91403	2.89269
AC217887.3_FG005	3540	Y	Y	Y	9.5107	9.73919	9.7764	10.3886	8.60799	10.8737	7.83492	7.81637	8.30428	9.61909	10.7475	7.96895
AC217901.3_FG004	495	N	Y	Y	0.635663	0.130187	0.648572	0.641576	1.37915	0.608476	0.881396	0.628078	0.938414	0.640513	0.901213	0.131617
AC217910.3_FG001	4934	N	N	Y	0.36988	0.666106	0.481499	0.399067	0.566026	0.671495	0.972679	0.541898	0.847311	0.758256	0.68456	0.567788
AC217910.3_FG004	783	Y	Y	Y	12.2968	8.97092	7.79032	9.65314	10.3832	9.15512	18.0693	9.29122	6.01725	4.77808	2.19754	4.74274
AC217941.2_FG002	1956	Y	Y	Y	2.73472	1.48257	1.28023	1.13653	3.0777	2.92573	1.6251	2.57493	2.68015	2.82042	2.70423	3.16425
AC217947.4_FG002	5435	Y	Y	Y	17.5882	18.651	17.2601	16.7234	21.0678	15.6832	22.236	14.93	14.273	18.749	17.6236	18.4722
AC217962.3_FG005	8688	Y	Y	Y	3.29574	3.24141	2.66797	3.00473	2.72163	3.01612	2.84806	3.12759	3.01702	3.42307	3.24952	2.90207
AC217965.2_FG012	792	Y	Y	Y	5.16476	3.33604	2.99964	4.25044	3.05607	4.33539	2.91175	2.59082	4.60828	4.72378	4.74746	3.04364
AC217975.3_FG001	3330	Y	Y	Y	1.22838	1.10307	0.983375	1.01092	4.93884	4.46819	6.60706	3.82788	2.3714	1.88518	1.55016	1.89777
AC217977.3_FG001	738	Y	N	Y	0.596903	0.261961	0.609025	0.602456	0.420472	0.897874	0.0844543	0.252763	0.449588	0.773302	0.949885	1.32419
AC217977.3_FG003	16246	Y	Y	Y	0.794089	1.02737	0.99202	0.965682	1.44018	1.42756	1.36962	1.17501	1.15596	1.01092	1.11013	1.05469
AC218035.3_FG001	533	Y	Y	Y	18.5368	15.1132	13.6127	16.8026	17.8151	13.6753	15.3187	14.5825	14.3177	16.2988	15.6631	16.746
AC218035.3_FG004	3782	Y	Y	Y	3.94356	2.98187	3.85387	4.24896	3.39682	1.76799	2.32368	2.8114	3.03547	3.77245	2.47703	3.70368
AC218093.3_FG005	4025	Y	Y	Y	2.57976	2.09738	1.6431	1.97255	3.43845	3.36741	2.83376	3.44499	2.6214	2.53643	2.67581	2.57364
AC218457.2_FG013	6376	Y	Y	Y	10.4128	9.71287	9.73804	9.81231	14.4155	13.2553	14.1057	13.2922	11.896	11.7254	11.8842	12.1697
AC218900.3_FG001	984	Y	Y	Y	4.28491	5.04276	5.54648	4.45387	5.36102	4.46896	6.77746	3.85463	6.27176	4.96202	6.92984	5.76024
AC218940.2_FG004	1011	Y	N	N	1.05818	0.828637	0.44457	0.565425	1.04357	0.536254	0.308246	0.553528	0.459461	0.564487	0.567317	0.45109
AC218972.3_FG001	20329	Y	Y	Y	3.04917	3.30629	3.2248	3.20252	3.27572	2.94247	3.13644	3.12902	3.16307	3.50913	3.50791	3.20159
AC218972.3_FG002	1489	Y	Y	Y	0.972065	0.735744	0.21561	0.298598	0.708562	0.445017	0.627877	1.04398	0.668495	0.383275	0.641994	0.743825
AC218972.3_FG004	2817	Y	Y	Y	21.8258	23.9057	23.6822	22.3445	10.2885	11.0128	6.7925	8.80713	15.0527	15.5995	15.4062	16.0274
AC218972.3_FG007	2676	Y	Y	Y	0.446817	0.553878	0.455891	0.498444	0.440647	0.787882	0.349368	0.580901	0.520756	0.497618	0.595372	0.3165
AC218998.2_FG001	1590	Y	N	N	1.38527	1.01325	0.686507	1.07857	0.351292	0.189431	0.901589	1.29052	0.876443	0.199405	0.44089	0.0409751
AC218998.2_FG003	2883	Y	Y	Y	1.46249	1.18469	1.0913	0.506718	1.05481	1.5671	0.843137	1.05682	1.35803	1.20971	1.56945	1.55927
AC218998.2_FG007	3862	Y	Y	Y	10.1517	10.1286	9.92557	9.12776	10.4936	11.8076	10.2803	12.3168	9.70818	8.12748	8.03621	10.1049
AC219006.2_FG006	1291	Y	Y	Y	1.31613	1.14808	1.93969	0.442792	1.68254	1.25984	0.724174	0.915115	1.07943	0.442058	0.148091	0.656045
AC219020.4_FG002	2297	Y	Y	Y	6.54785	5.97573	5.95404	6.22164	7.43011	4.95655	5.94239	5.33278	10.3713	10.7387	10.7925	12.1678
AC219043.3_FG003	411	Y	Y	Y	3.8279	2.97909	5.46789	3.24535	6.19107	4.25045	4.70108	6.20284	2.42187	1.69712	2.63598	3.32885
AC219061.2_FG007	2001	Y	Y	Y	9.02603	12.7854	10.6212	11.2685	20.0049	16.8886	17.7232	16.1897	14.8902	14.9258	13.026	12.8608
AC219156.3_FG002	1529	Y	N	Y	0.782002	0.80079	0.377945	0.373868	0.852384	0.275784	0.285344	0.203334	0.564206	0.456192	1.042	0.809586
AC219190.3_FG002	2247	Y	Y	Y	5.29323	4.33058	4.54347	3.02457	4.94394	5.28132	4.13296	5.67282	6.34946	5.67226	4.22589	5.42195
AC220927.3_FG001	552	Y	Y	Y	2.62211	3.38557	1.97744	0.805457	3.48535	3.60125	7.33926	1.91495	2.76497	4.02061	3.34806	4.13091
AC220927.3_FG007	945	Y	Y	Y	13.5184	14.6615	12.8417	10.6868	26.9919	12.6853	14.3122	15.4627	10.3226	13.4874	15.0386	19.5106
AC220970.4_FG002	2010	Y	Y	Y	31.3401	32.8625	30.4432	29.9252	26.0288	24.5452	26.7604	30.9661	30.4064	24.0708	17.4699	21.8788
AC220972.3_FG001	765	Y	Y	Y	3.86633	4.46464	4.78417	4.2344	9.49178	7.48068	7.41409	5.4458	10.1491	9.20078	5.58146	7.57958
AC225147.4_FG002	2497	Y	Y	Y	22.9595	22.5304	25.0714	30.0919	21.4494	34.1363	23.0888	25.0761	22.4032	23.1854	27.2321	25.2826
AC225147.4_FG003	4127	Y	Y	Y	4.77278	4.82499	4.93194	5.4328	5.66931	6.93327	4.45518	4.80623	5.41872	4.47117	5.38922	5.13057
AC225176.2_FG003	736	Y	Y	Y	26.2496	20.9263	17.0118	16.4831	30.7779	24.7996	28.7078	32.5261	22.6307	18.0066	18.4432	24.3429
AC225185.3_FG004	3505	Y	Y	Y	6.19431	7.15211	7.41925	5.45459	9.96882	8.12928	10.1537	8.10731	7.70563	7.39943	6.70923	6.89608
AC225193.3_FG003	3052	Y	Y	Y	7.27867	7.1157	6.87949	9.38589	10.5131	9.84907	8.14829	9.9626	7.67523	7.91596	9.37554	9.02968
AC225193.3_FG004	4041	Y	Y	Y	2.04007	2.56749	2.5264	1.58751	2.41121	2.75779	2.29813	2.84663	2.57817	2.1184	1.90823	2.40223
AC225205.3_FG003	1713	Y	Y	Y	14.5846	16.6655	14.431	15.7585	21.7017	21.7677	22.7405	21.6703	18.1684	13.9555	17.4482	17.2289
AC225346.3_FG001	471	N	Y	N	0.133611	0.136821	0.136324	0.943975	0.658829	0.639482	1.98494	0.132016	0.704451	0.40389	0.135305	0.138323
AC225354.2_FG004	990	Y	Y	Y	2.09769	1.23678	2.52943	1.98889	2.44485	2.25136	2.3294	2.19827	3.01633	2.6261	2.89676	1.77683
AC225359.3_FG006	805	Y	Y	Y	1.01627	0.880581	0.558336	2.76157	1.92738	0.523819	1.78078	1.46759	1.07164	1.65419	1.18749	1.37585
AC225363.3_FG004	556	Y	Y	Y	4.86694	7.07013	7.04447	5.82611	5.24622	4.00872	2.80248	6.15087	4.6547	4.67597	2.8655	3.16378
AC225555.3_FG005	1125	Y	Y	Y	0.727198	1.43206	1.9976	1.18563	1.93081	0.589005	0.720226	1.93448	1.94654	1.74732	2.20926	2.37437
AC225718.2_FG004	657	Y	Y	Y	1.81991	1.47129	0.68411	1.06343	2.17263	3.94259	3.32033	4.82673	1.51505	1.44773	3.20098	3.27239
AC225718.2_FG006	399	Y	Y	Y	69.8703	47.9685	41.0356	38.3643	94.4146	65.0704	87.0082	48.7775	48.3974	70.4034	44.2427	61.8847
AC225718.2_FG009	312	Y	Y	Y	27.633	25.4052	13.7884	12.4182	22.8753	14.8667	33.3611	13.7513	11.2726	9.95874	10.4172	13.573
AC225790.2_FG003	384	Y	Y	Y	11.9634	7.21622	11.8719	12.4055	8.5658	7.37302	5.03163	5.01971	10.8871	8.42174	10.7874	10.6887
AC226199.2_FG002	1670	Y	Y	N	2.29866	2.66259	1.42259	1.40724	1.44934	1.11821	1.23162	1.60103	0.119208	0.265794	0.267126	0.0390122
AC226227.2_FG005	1629	Y	Y	Y	7.53313	6.05261	5.79415	6.97936	8.19107	6.24949	6.00699	5.84008	8.43239	8.68054	10.1324	8.27877
AC226230.2_FG001	13842	Y	Y	Y	10.5885	11.1408	10.7293	9.87018	12.2536	10.1704	11.4866	9.87813	11.5393	11.7595	11.6159	11.3479
AC226235.2_FG001	1149	Y	Y	Y	31.4927	42.0082	32.6911	25.7049	29.5455	19.3457	36.2898	36.8532	64.5111	52.2628	37.4385	44.1707
AC226235.2_FG002	1222	Y	Y	Y	38.675	38.1276	40.8266	42.5693	36.5158	48.7533	35.652	40.1471	41.9768	37.8285	42.0859	45.9038
AC226235.2_FG003	1128	Y	Y	Y	25.4958	24.8515	21.0044	13.5704	38.5685	24.9394	33.4291	31.586	15.825	12.9857	10.4519	12.8799
AC226248.1_FG002	2219	Y	Y	Y	5.8705	4.32714	4.71654	4.49392	7.85909	5.67372	7.9489	4.9598	4.69509	5.85814	4.27921	4.37467
AC226368.2_FG006	1641	Y	Y	Y	5.5606	5.45857	8.64723	7.93467	4.72743	8.11265	4.6717	6.1005	6.10618	5.13932	10.2137	7.66241
AC226373.2_FG010	4053	Y	Y	Y	9.8596	9.39687	8.98255	9.51252	11.071	11.7268	9.1807	10.8465	10.9535	11.7497	11.6514	11.6862
AC226736.2_FG002	915	N	Y	N	0.756543	0.493003	0.0701733	0.902414	0.474789	0.987527	1.29423	1.15525	0.362619	0.48511	0.348244	0.0712025
AC229978.2_FG002	796	Y	Y	Y	3.55764	3.96694	5.56582	3.75032	3.19664	2.64871	3.68013	2.5778	3.9182	6.13395	3.76287	4.50159
AC229993.1_FG009	1389	Y	N	Y	1.85756	1.43824	0.78585	0.777374	0.134042	0.737268	0.403848	0.671487	1.00327	0.958694	0.688214	0.515949
AC230011.2_FG002	6308	Y	Y	Y	30.2981	23.4866	25.6814	32.4931	24.7833	24.9532	19.2969	22.5239	28.6456	34.1481	35.0265	34.5272
AC230013.2_FG007	1384	Y	Y	Y	68.3416	68.8659	74.4616	78.2477	65.0661	76.8224	58.1391	71.4797	58.0643	61.4406	71.6026	65.3857
AC230020.1_FG002	1869	N	N	Y	0.572403	0.379276	0.721445	0.441792	0.365264	0.290076	0.433523	0.166345	0.88763	0.916046	0.852443	0.453159
AC230023.2_FG006	301	N	Y	N	1.04536	0.214095	0.213318	0.211017	2.6804	3.00195	1.86361	1.85919	0.220463	0.210667	0.211723	0.216446
AC231180.2_FG001	8956	Y	Y	Y	5.19269	3.87835	4.19406	5.22681	3.00052	3.18146	2.72108	2.77018	4.51237	5.28895	5.40085	5.11397
AC231180.2_FG006	1628	Y	Y	Y	1.43024	1.2271	1.53817	1.44355	0.953035	2.18311	0.880545	1.10762	0.855985	0.584251	0.58718	0.600279
AC231745.1_FG003	1921	Y	Y	Y	36.6577	36.3978	36.132	29.0633	60.3817	54.971	73.0991	64.5102	46.8073	41.5586	35.5965	41.3421
AC231745.1_FG004	8396	Y	Y	Y	7.75765	8.05147	7.33398	7.14896	8.83322	8.88951	8.87102	9.22031	7.07379	5.97402	5.39674	5.73441
AC231747.1_FG001	6643	Y	Y	Y	9.84268	10.1762	10.1006	10.0681	8.6791	9.09527	8.92266	8.24632	9.47989	9.82232	10.5623	10.4448
AC231755.1_FG010	522	Y	Y	Y	0.120557	0.370359	1.10704	0.851748	2.49673	0.346202	2.74622	1.3103	0.127125	2.0651	0.610428	1.87214
AC232238.2_FG004	7879	Y	Y	Y	4.36896	3.45973	3.57756	3.79694	4.56069	3.57046	3.45691	4.60093	4.03428	2.66391	2.5155	2.73699
AC232238.2_FG008	29550	Y	Y	Y	0.0489815	0.0676047	0.071705	0.0709316	0.0693074	0.0876577	0.0527303	0.0820646	0.0920721	0.0665223	0.0452894	0.0418902
AC232393.1_FG009	1731	Y	Y	Y	2.58121	2.04757	2.63363	2.1649	1.97192	2.26201	1.98036	1.6883	3.02853	2.52764	2.02488	2.07006
AC233785.2_FG005	765	N	Y	N	0.0822622	0.0842386	0.0839328	0.0830275	3.00167	3.38599	5.13283	2.68226	0.0867441	0.0828899	0.0833054	0.0851638
AC233788.2_FG002	150	Y	Y	Y	9.64936	3.86655	4.70863	2.96408	5.37868	3.61435	10.3879	10.3633	2.21198	3.80465	2.12429	6.51503
AC233850.1_FG001	453	Y	Y	Y	2.63947	0.9958	1.55915	3.22488	10.0011	5.98402	9.76873	7.54941	2.19733	3.77945	4.92385	1.86966
AC233850.1_FG003	546	Y	Y	Y	7.72226	7.19962	5.52711	2.44292	6.47896	5.40608	6.735	9.45222	7.41376	4.76161	2.4511	6.08547
AC233850.1_FG005	3931	Y	Y	Y	1.04057	0.901638	0.898365	0.824044	1.12093	1.08801	0.7452	1.34451	1.84003	1.62923	1.31316	0.878394
AC233850.1_FG009	2980	Y	Y	N	0.823589	0.627125	0.883407	0.788622	0.395695	0.99051	0.815692	0.646836	0.512169	0.276624	0.278011	0.415388
AC233851.1_FG008	366	Y	Y	Y	7.39349	3.69752	4.38583	4.68561	5.93486	5.10222	5.27908	7.98482	7.43369	5.02435	0.522366	2.6701
AC233851.1_FG009	312	Y	Y	Y	1.81531	3.0982	0.61739	0.203577	4.17723	3.28226	2.59697	2.59082	2.76497	1.82916	4.28943	2.29697
AC233851.1_FG010	390	N	Y	Y	0.161361	0.165237	0.164637	0.162862	2.06872	2.31689	0.799067	2.07266	1.53137	1.78851	1.79747	1.16936
AC233851.1_FG014	1182	Y	Y	Y	34.5533	35.3834	37.5365	37.5615	22.4199	36.1333	18.9302	23.7251	32.3936	35.4607	38.2264	35.2209
AC233851.1_FG017	1922	Y	Y	Y	25.1133	21.8944	25.9574	27.7263	33.614	24.1646	12.2255	13.1671	18.0572	34.6747	31.4664	30.6091
AC233853.1_FG002	1228	Y	N	Y	2.1011	1.62681	1.09803	2.74133	0.454849	0.637711	0.152265	0.556984	0.162115	0.774561	0.882237	0.689702
AC233853.1_FG003	1551	Y	Y	Y	34.1229	35.192	37.7966	40.2555	16.9259	20.7788	14.748	16.477	27.8529	31.1126	31.926	31.294
AC233861.1_FG001	3524	Y	Y	Y	17.5184	13.5139	14.7403	18.7628	6.6394	8.11964	3.13051	5.84037	13.5016	10.8864	12.677	13.9581
AC233863.1_FG001	360	Y	Y	Y	1.92288	3.04312	5.52907	2.99937	3.96505	2.50997	3.28949	3.28171	0.552994	2.28983	1.23917	0.904866
AC233864.1_FG002	637	N	N	Y	0.296377	0.101166	0.100798	0.0997112	0.097428	0.283701	0.489225	0.488067	0.104175	1.2941	0.900405	0.102277
AC233865.1_FG001	312	Y	Y	Y	189.8	150.985	167.313	177.316	141.429	210.258	151.224	179.564	175.469	169.705	178.318	189.395
AC233865.1_FG003	1692	Y	Y	Y	3.23579	2.62797	2.61844	3.04066	1.57722	1.17488	0.699892	1.13923	3.0199	1.53655	2.4482	2.04076
AC233865.1_FG006	4031	Y	Y	Y	3.01305	2.98952	2.91495	3.19865	4.20313	4.46825	3.38617	3.56326	3.76985	3.79112	3.27259	3.8628
AC233866.1_FG006	1828	Y	Y	Y	279.848	292.988	303.094	315.808	204.416	229.456	212.315	210.588	246.814	263.668	291.625	262.989
AC233870.1_FG003	2776	Y	Y	Y	6.86887	8.00888	5.66683	7.89374	12.2737	11.1321	13.359	11.6699	9.96823	10.8502	10.0781	11.805
AC233870.1_FG004	2752	Y	Y	Y	1.98945	1.00691	0.72328	1.2694	2.68363	1.59791	2.15156	2.0109	1.95316	1.35946	1.69048	1.87023
AC233870.1_FG006	12612	Y	Y	Y	5.49371	4.8899	5.51363	6.01821	5.21117	7.46542	5.63871	6.24656	5.86668	5.45517	5.88676	5.38787
AC233872.1_FG003	2119	Y	Y	Y	36.7961	35.9163	42.6946	47.09	23.4598	34.7676	21.2072	26.3801	32.2245	34.1443	40.2101	35.9418
AC233878.1_FG004	18860	Y	Y	Y	0.950966	0.864473	1.02475	1.11473	0.845697	0.756982	0.631204	0.583553	0.939444	0.964946	1.0644	1.23323
AC233880.1_FG006	1512	Y	Y	Y	7.36688	6.52097	5.98771	7.51943	9.07118	9.76098	6.71914	9.33518	8.64601	6.75207	7.12311	6.50642
AC233882.1_FG003	9584	Y	Y	Y	1.81884	1.78185	1.5878	1.15978	2.33767	1.94219	2.20461	2.64056	2.8596	2.44142	2.78613	3.20177
AC233882.1_FG005	4538	N	Y	N	0.318952	0.781035	0.721604	0.685828	1.7642	2.08408	1.57947	1.87717	1.00899	0.656744	0.772383	1.04803
AC233883.1_FG006	1840	Y	Y	Y	3.79636	3.39724	3.80366	3.83167	2.59715	3.0447	3.55672	2.87243	9.41292	10.5799	7.37728	8.53328
AC233885.1_FG001	3607	Y	Y	Y	11.637	13.8461	12.0514	12.4496	9.89339	8.80123	10.2468	9.49848	12.6022	10.3546	10.4065	10.2051
AC233885.1_FG002	946	Y	Y	Y	9.91191	10.9675	8.89147	7.04988	5.96999	3.24757	5.732	6.63863	9.18928	5.2954	3.97462	5.85389
AC233887.1_FG006	4714	Y	Y	Y	3.48428	2.44701	3.22814	3.16637	5.62162	4.20422	4.1384	3.70651	3.05472	4.10273	3.04178	3.46897
AC233888.1_FG001	2393	Y	Y	Y	15.9628	14.9998	16.0186	14.7841	10.9185	9.03713	10.7569	12.3944	15.6123	14.5476	13.6618	14.62
AC233892.1_FG001	1749	Y	Y	Y	3.49015	3.05816	2.97364	5.55629	3.08712	4.37414	2.17379	2.66637	4.81854	2.93669	4.99189	4.65626
AC233893.1_FG001	1919	Y	Y	Y	6.91942	6.34686	5.8554	6.52041	6.82387	8.38138	8.47703	4.5039	7.57305	7.0383	9.53107	8.11409
AC233893.1_FG002	2803	Y	Y	Y	3.12071	3.93138	3.82549	4.96254	5.20317	6.38282	5.80357	5.21307	4.23771	5.1353	4.38802	4.48591
AC233893.1_FG003	1485	Y	Y	Y	2.66978	3.51505	2.03219	1.49701	1.54632	1.50091	2.64419	1.633	2.18963	2.86096	1.33036	2.062
AC233893.1_FG006	4211	Y	Y	Y	32.8028	34.9988	33.4385	35.8833	11.0093	13.9762	9.63549	12.8907	28.6018	31.5171	30.1618	28.5448
AC233894.1_FG005	1341	Y	Y	Y	7.55543	8.98639	6.94277	7.81517	5.78502	6.96277	6.92525	6.44517	6.18561	6.38363	7.55619	7.33609
AC233895.1_FG001	2583	Y	Y	Y	48.7999	47.178	52.0778	54.9587	38.8516	49.418	38.8731	40.2736	48.9409	46.9136	53.5636	49.1591
AC233898.1_FG003	363	Y	Y	Y	1.56026	4.08313	1.94572	2.62463	7.00972	2.82112	4.97931	4.62493	2.01089	2.62028	3.33566	1.97425
AC233898.1_FG004	4543	Y	Y	Y	1.87005	2.00009	2.1059	2.02726	4.0573	3.51384	3.6082	4.11976	2.58543	2.77762	3.40877	3.48482
AC233899.1_FG002	1509	Y	N	N	0.291925	0.896814	0.723357	1.64157	0.0411277	0.0399199	0.206518	0.0412059	0.483732	0.378195	0.464556	0.215873
AC233899.1_FG005	558	Y	Y	Y	3.94726	2.42526	2.41645	1.70742	5.00497	2.69889	6.59016	3.00869	1.07031	3.06826	0.571045	1.75135
AC233901.1_FG004	3032	Y	Y	Y	4.75301	4.48462	4.89188	4.37825	6.16113	6.81466	8.57205	6.50098	4.83687	4.24551	4.56105	4.319
AC233901.1_FG005	1919	Y	Y	Y	5.14857	5.07078	5.92232	5.65985	6.43578	4.17499	5.48896	4.89272	5.29076	5.05568	4.94819	4.58327
AC233901.1_FG008	986	Y	Y	Y	8.48861	6.73182	6.57715	11.6596	10.8891	7.88119	9.67147	10.2792	4.5092	9.32511	6.78652	8.39157
AC233901.1_FG010	2293	Y	Y	Y	3.26592	2.89471	2.60419	2.9639	5.11542	5.33299	6.55075	5.34208	4.83297	4.06515	3.30733	4.85857
AC233910.1_FG001	3228	Y	Y	Y	1.15022	1.25771	1.25314	1.75122	2.01873	2.59394	1.60259	2.29225	1.13066	1.63045	2.19141	1.51372
AC233910.1_FG003	692	N	Y	N	0.0909402	0.279375	0.649509	0.458931	7.98192	4.61369	8.55649	4.76232	0.671264	0.091634	0.644654	0.847331
AC233910.1_FG004	4032	Y	Y	Y	5.04132	5.48209	5.39849	6.00189	8.48114	8.20221	7.80637	7.97294	6.00722	5.01687	5.54781	4.66975
AC233910.1_FG005	3756	Y	Y	Y	15.8332	15.8361	16.1889	17.1304	13.3343	18.6523	14.9512	17.9288	16.3778	16.4942	16.7805	16.5998
AC233910.1_FG008	1377	Y	Y	Y	15.1271	13.6186	13.1028	13.3305	21.859	21.9171	19.5084	23.5262	16.626	14.8741	13.5603	18.4049
AC233910.1_FG010	2740	Y	Y	Y	6.5457	5.05662	5.36634	5.30846	11.2572	7.05722	11.5328	6.73991	6.61171	6.45679	6.53567	5.11216
AC233912.1_FG001	2136	Y	Y	Y	1.32579	0.452546	1.59319	1.27865	0.900708	0.592239	0.787845	0.436655	1.27375	1.15778	1.46194	1.43355
AC233914.1_FG001	381	Y	Y	Y	1.15621	3.55195	2.5279	0.833544	0.814457	2.0554	1.79947	1.14241	2.61257	0.832162	0.5018	4.61695
AC233922.1_FG004	231	Y	Y	Y	16.618	13.6696	11.3963	14.5729	14.2393	20.6013	15.3795	12.6513	14.0762	15.0978	12.9664	12.1276
AC233922.1_FG005	2824	Y	Y	Y	6.97496	8.28351	8.57176	8.16442	7.27422	7.44457	5.319	5.43852	7.26098	7.74671	7.46961	7.49783
AC233922.1_FG008	1124	Y	Y	Y	18.3081	16.9133	15.0239	14.4098	33.5155	33.0672	29.5555	35.0176	17.5344	19.8018	16.6125	13.0417
AC233935.1_FG005	1401	Y	Y	Y	2.91969	3.81779	3.07065	3.1282	5.00569	5.71864	4.04838	5.45903	5.16285	5.02398	4.77624	4.41776
AC233936.1_FG003	2952	N	Y	N	0.618221	0.283791	0.413267	0.408809	0.52559	0.959092	0.865656	0.779352	0.517027	0.36517	0.712414	0.463468
AC233938.1_FG003	330	Y	Y	Y	2.47908	1.36696	4.086	2.88709	4.32551	3.46832	1.69983	0.942116	1.40762	1.34508	2.51052	1.77683
AC233939.1_FG003	1677	Y	Y	Y	6.567	6.80162	6.31748	6.93109	9.88102	8.58507	7.32169	6.93357	7.95361	6.69273	6.27026	8.11951
AC233939.1_FG004	430	N	Y	Y	1.60985	0.749331	0.447967	0.147712	5.34019	3.2221	3.33378	4.19351	0.154324	1.3272	1.03744	2.57571
AC233942.1_FG001	2942	Y	Y	Y	6.86633	5.80464	5.95817	5.72119	9.34511	6.94122	8.07161	7.88342	8.63888	6.01346	5.39376	6.13414
AC233943.1_FG002	786	Y	Y	Y	8.88715	7.95283	9.55777	8.32335	14.4495	11.2661	9.9121	17.1667	11.7353	7.8255	10.7836	10.5268
AC233945.1_FG003	7046	Y	Y	Y	1.20574	0.996911	0.829262	1.03667	2.29891	1.83812	2.55643	1.95029	1.74233	1.9529	1.61899	2.02497
AC233949.1_FG004	5067	Y	Y	Y	97.1345	99.2392	99.4619	97.0102	77.0045	68.5374	79.2529	70.3034	89.6184	96.3989	95.1716	90.4801
AC233952.1_FG006	636	Y	Y	Y	15.139	19.5557	21.3019	17.2772	7.70892	11.4606	8.5259	6.94144	15.3378	17.0491	12.7257	18.3363
AC233952.1_FG008	1149	Y	Y	Y	1.80741	1.51431	2.29117	3.4826	2.64667	0.891267	1.89857	3.19286	2.2524	1.37969	3.05054	2.66498
AC233953.1_FG004	1765	Y	Y	Y	9.30589	8.069	6.22078	7.953	2.28556	4.60753	1.87158	2.43082	8.76017	6.79016	8.99061	8.15763
AC233953.1_FG005	4485	Y	Y	Y	29.2554	31.7686	30.7657	28.4795	18.5562	17.1248	17.5795	16.4287	28.3932	28.4323	29.0864	27.4692
AC233955.1_FG003	984	N	Y	Y	0.0639539	0.0654903	0.0652526	0.0645488	0.441496	0.306093	1.07679	4.1074	45.386	9.21518	3.17348	8.40863
AC233955.1_FG008	2652	Y	Y	Y	3.2984	3.42624	2.92958	2.37107	9.94578	9.29028	10.7404	8.04209	5.52994	8.3926	6.94479	6.11706
AC233955.1_FG009	2694	Y	Y	Y	1.00446	1.07643	1.35853	0.919497	1.63563	1.5876	1.27246	1.03864	0.960657	1.20043	1.49031	0.846422
AC233959.1_FG006	984	Y	N	Y	1.08722	1.11334	0.848284	0.451842	0.315354	0.428531	0.190022	0.315954	0.606944	0.193325	0.841943	0.463468
AC233960.1_FG002	2690	Y	Y	Y	15.8379	12.5771	13.6771	14.3324	14.3734	15.4293	14.1105	15.8339	12.0631	14.0729	14.0013	15.67
AC233960.1_FG003	2473	Y	Y	Y	12.3927	11.6481	13.1637	13.484	6.75074	4.79867	6.37638	5.20469	8.02322	9.92315	10.3852	10.5642
AC233961.1_FG001	2571	Y	Y	Y	17.3543	17.0192	18.406	18.7015	18.1285	14.3159	15.8303	15.2607	15.0476	16.9934	19.2599	17.9664
AC233966.1_FG001	1444	Y	Y	Y	17.3887	15.3966	11.7834	17.9903	1.59022	5.46491	1.76968	3.14343	15.7626	14.7988	18.9332	14.5731
AC233966.1_FG003	609	Y	N	Y	6.51006	4.76176	5.16621	6.98781	0.305722	0.296745	1.12578	0.714709	2.28825	4.47728	3.24399	5.24198
AC233967.1_FG001	1566	Y	Y	Y	3.41577	2.59251	3.81315	3.85314	2.17969	3.65436	1.95021	3.69266	3.34763	4.08971	4.43577	4.70114
AC233979.1_FG006	2233	Y	Y	Y	4.53732	4.76176	4.11188	3.78309	7.80982	9.4149	8.34566	9.10558	5.02226	6.27576	5.50812	6.9731
AC233979.1_FG007	291	Y	Y	Y	30.9247	30.7818	24.9332	24.6643	19.8341	20.9078	28.9147	24.1454	21.2076	20.2653	12.4829	18.1346
AC233979.1_FG008	315	Y	Y	Y	20.5773	19.435	23.0336	16.3327	26.2038	23.522	28.6903	31.3859	29.2823	17.9161	16.3874	20.4758
AC233979.1_FG009	5125	Y	Y	Y	5.14496	5.64579	5.02393	4.52358	5.63096	6.00629	5.07131	5.64167	4.95914	5.92659	5.18534	4.61455
AC233979.1_FG010	1598	Y	Y	Y	0.984522	1.4921	0.924154	1.39115	1.51465	1.99792	1.28711	1.4397	1.78564	1.86502	1.23629	1.18233
AC233979.1_FG011	1119	Y	N	Y	0.281191	0.518304	1.43451	0.510853	0.277309	0.053833	0.389893	0.38897	0.296511	0.623341	0.39866	1.3391
AC234152.1_FG002	4665	Y	Y	Y	2.4147	2.25169	2.16093	2.11039	2.06207	1.89821	1.72352	1.58615	2.51781	2.54187	2.14478	2.75126
AC234152.1_FG005	6263	Y	Y	Y	1.91917	1.96527	2.2657	2.34268	0.80265	0.798316	0.945408	0.704895	0.752276	0.840347	1.08877	0.842596
AC234152.1_FG007	761	Y	Y	Y	1.73659	2.62512	2.10935	2.92124	1.22329	1.18737	2.53896	1.0622	3.4008	1.41653	2.26107	3.16762
AC234154.1_FG007	4840	Y	Y	Y	4.43375	4.16746	4.17887	4.44875	3.75704	4.51794	4.21095	4.20098	5.03179	4.651	4.85865	4.53629
AC234154.1_FG008	3829	Y	Y	Y	2.35024	2.20474	2.1632	2.47163	3.12821	2.97341	3.14159	2.41963	2.58227	2.20257	1.7143	1.99075
AC234155.1_FG002	2943	Y	Y	Y	0.791177	0.766391	0.894513	0.410059	1.07548	0.962025	0.741235	1.33106	0.74409	0.969583	1.36422	0.819083
AC234155.1_FG003	384	N	N	Y	0.163882	0.167819	0.50163	0.165406	0.161619	0.784364	0.486932	0.809631	0.518432	0.165132	1.82556	0.508987
AC234156.1_FG005	810	Y	Y	Y	78.236	61.4988	69.5197	77.3955	40.2251	39.3414	30.3942	38.3058	59.5595	65.8376	68.0559	63.3004
AC234157.1_FG002	1738	Y	Y	Y	2.13631	2.18763	2.32747	3.10637	2.17823	3.56999	2.54617	3.25567	2.17634	2.44449	1.94339	2.81144
AC234157.1_FG003	549	Y	Y	Y	4.47048	4.81265	5.73082	5.9004	4.18266	1.64588	1.47587	3.28454	5.43928	5.65961	2.43771	6.76424
AC234158.1_FG005	5717	Y	Y	Y	19.5165	19.4894	20.4295	19.8536	19.703	15.289	19.7437	16.3253	20.2781	22.6158	21.4138	21.6864
AC234159.1_FG002	2970	Y	Y	Y	4.21656	5.18578	4.82105	5.23954	6.45692	6.06448	5.77104	6.34358	5.51877	5.61516	6.32995	5.90082
AC234160.1_FG001	3579	Y	Y	Y	9.40706	9.7411	9.95691	10.6304	9.93611	5.97511	7.99335	5.61163	8.99252	11.1443	10.4167	9.99372
AC234160.1_FG003	2567	Y	Y	N	0.809003	1.33052	0.625327	0.569096	1.37807	0.258134	0.704126	0.702458	0.180956	0.0741068	0.0248261	0.0761399
AC234161.1_FG010	646	Y	Y	Y	16.8529	22.4451	18.3879	20.156	19.5023	18.3701	18.621	21.0795	19.4147	18.1594	19.4343	19.6661
AC234163.1_FG002	1685	Y	Y	Y	1.38186	1.41506	0.800226	0.188475	1.14179	0.679255	2.18238	1.21776	1.29962	3.19876	1.77759	5.99306
AC234164.1_FG004	2460	Y	Y	Y	10.5652	9.87594	12.8156	15.1044	5.37363	14.0803	6.35941	8.16424	12.004	11.4191	12.0981	13.904
AC234165.1_FG002	1422	Y	Y	Y	8.98377	9.29023	9.52744	8.62067	92.8306	92.4769	96.559	66.3337	12.8332	8.16046	9.27695	11.3165
AC234169.1_FG004	456	Y	Y	Y	5.10621	3.25039	4.64668	2.08934	2.5859	1.98155	3.1437	1.77267	2.47392	1.80776	2.37585	3.57184
AC234171.1_FG003	4340	Y	Y	Y	22.0837	20.0306	19.3661	19.3621	13.9138	13.644	14.0021	14.542	19.9231	17.2845	17.6649	18.5093
AC234175.1_FG010	2082	Y	Y	Y	4.80594	5.35473	5.95209	4.42355	5.33575	5.642	4.04139	4.5694	5.00404	5.69539	6.45857	6.28973
AC234180.1_FG002	6234	Y	Y	Y	1.5445	1.97442	1.69946	1.80339	1.88156	1.26585	1.92961	1.98488	1.24543	1.45456	1.9321	1.57807
AC234183.1_FG002	8313	Y	Y	Y	0.386077	0.472873	0.5175	0.634167	0.500196	1.05073	1.16212	0.755461	0.838172	0.785674	0.881606	0.681833
AC234185.1_FG004	5782	Y	Y	Y	5.12631	3.57766	4.40865	5.96493	4.2183	2.86506	3.24464	3.40902	3.98247	4.02486	4.24343	4.81134
AC234185.1_FG006	747	Y	Y	Y	2.78007	1.98417	2.14888	2.46582	2.07703	1.69347	1.25155	1.24859	1.68785	3.14083	1.45032	2.7037
AC234185.1_FG007	3061	Y	Y	Y	12.8493	12.5685	11.2223	15.4588	18.4299	18.1249	18.7939	19.4807	14.5032	14.356	15.2607	14.1964
AC234190.1_FG001	865	Y	Y	Y	27.2821	19.8915	16.9986	23.4238	5.23757	13.0228	4.10711	3.80985	27.3876	25.291	20.1132	33.2154
AC234190.1_FG002	2332	Y	Y	Y	0.566699	0.69085	0.798478	0.680918	1.25081	0.594126	1.84416	0.453282	0.825222	0.734173	0.683197	1.42481
AC234199.1_FG003	13072	Y	Y	Y	0.245522	0.27114	0.299627	0.442163	0.384562	0.566816	0.424352	0.366266	0.329969	0.422027	0.346139	0.363829
AC234201.1_FG003	1948	Y	Y	Y	23.3567	24.1825	20.7327	24.6174	22.9067	21.1208	21.341	22.5034	24.5611	22.8839	25.4849	23.913
AC234203.1_FG004	6329	Y	Y	Y	27.2742	28.6219	30.7905	29.5953	34.6051	20.1305	35.1077	23.8246	32.7026	34.5758	33.5207	34.0421
AC234203.1_FG009	1728	Y	Y	Y	8.04842	6.22795	8.21186	6.65301	27.2597	19.0688	20.0183	19.3232	10.7143	9.50427	9.7732	10.9715
AC234203.1_FG010	2792	Y	Y	Y	2.09618	2.65433	2.00077	3.20765	2.1117	3.38737	2.21003	2.47204	2.82835	3.24776	3.26404	3.85022
AC234203.1_FG011	1899	Y	Y	Y	7.52251	7.22815	7.06667	6.25461	5.26168	5.36094	6.20319	4.61682	7.58292	7.04564	7.08096	6.14108
AC234515.1_FG003	3073	Y	Y	Y	39.8718	36.6775	41.2247	45.8647	25.3861	26.4833	22.8175	25.1916	39.8847	39.5156	41.5387	41.8718
AC234520.1_FG003	831	Y	Y	Y	13.8584	10.9343	8.88567	13.6816	7.39363	11.091	9.07533	10.8496	14.9328	15.4902	10.8132	14.1904
AC234520.1_FG005	3574	Y	Y	Y	5.89864	6.58128	6.44961	7.16199	5.01842	5.34298	4.37721	5.65428	6.99984	5.90816	6.57971	6.83586
AC234521.1_FG004	738	Y	Y	Y	5.37213	4.97727	2.87112	1.9795	15.2211	14.7741	22.7182	34.6285	11.9591	7.30341	3.02236	6.97409
AC234521.1_FG007	342	N	Y	Y	0.920038	0.188428	0.187744	0.185719	0.544401	0.176138	1.2757	2.36356	1.7463	0.927058	1.30439	1.71448
AC234522.1_FG005	708	Y	Y	Y	11.9995	10.8314	11.1549	11.0346	17.7945	19.8245	18.0467	18.3553	5.90485	6.00074	5.67077	10.5823
AC234522.1_FG009	1613	Y	Y	Y	3.86245	5.23371	3.78166	5.00095	5.4251	4.2201	3.67086	3.66216	4.97797	5.14991	5.09671	5.21041
AC234526.1_FG005	2303	N	Y	Y	0.792439	1.31515	0.473967	0.303377	1.15877	0.653921	1.59675	1.43097	1.29664	1.40423	1.35593	1.04671
AC234528.1_FG001	14609	Y	Y	Y	3.89843	3.29513	3.13374	3.65644	4.14198	4.28424	3.79279	4.35415	4.29252	3.9629	3.86935	4.04486
AC234528.1_FG004	835	Y	Y	Y	7.00904	8.56661	5.15207	5.40077	7.80416	9.4507	6.04612	6.62753	9.1393	5.23993	5.57149	6.00787
AC234528.1_FG005	5099	Y	Y	Y	12.4281	12.7015	13.8139	16.4551	8.53211	13.5506	8.37305	9.4995	12.0641	13.1696	15.1354	13.9909
AC234528.1_FG006	2186	Y	Y	Y	1.64092	0.619072	0.793061	0.726396	2.52676	1.0196	2.42352	1.45067	1.60889	0.667176	0.37899	0.804693
AC234575.1_FG003	1230	Y	Y	Y	0.460468	1.10024	0.469819	1.60081	1.46324	1.61617	1.26681	1.0616	1.45667	1.18573	0.673555	1.21826
AC235534.1_FG001	1811	Y	Y	Y	2.88418	3.0958	2.30456	3.82289	2.98143	2.62777	2.44353	2.02573	2.82146	3.18629	4.25796	3.7054
AC235535.1_FG001	13331	Y	Y	Y	9.01167	9.33452	9.63779	9.53384	9.84625	9.13235	9.20579	9.13735	10.1398	10.2981	11.3537	10.6784
AC235540.1_FG002	4171	Y	Y	Y	13.8656	14.5386	13.0388	11.2535	9.83523	9.51753	8.92097	9.40671	12.5846	11.4781	9.57992	9.94983
AC235541.1_FG002	4091	Y	Y	Y	22.3818	23.0141	23.8408	23.801	22.6189	23.3683	21.4664	22.2667	21.7196	24.3196	26.1862	24.509
AC235543.1_FG002	3310	Y	Y	Y	2.49061	2.16106	2.92915	2.85918	2.68121	2.82087	1.90183	1.97247	2.22534	3.12264	3.75441	3.16894
AC235543.1_FG003	2386	Y	Y	Y	7.67511	8.66976	6.48545	5.98957	10.0141	7.44784	10.4227	9.8247	8.03765	6.45801	7.07799	7.61817
AC235544.1_FG004	4871	Y	Y	Y	7.42868	7.55423	7.13136	7.54995	5.38946	7.58091	5.59167	6.01245	6.98877	6.75635	8.49105	8.27921
AC235544.1_FG006	1254	N	Y	Y	0.351287	0.359727	0.563233	0.151952	12.4222	17.918	11.3819	11.2558	0.26459	1.3653	0.254101	0.467586
AC235546.1_FG001	4235	Y	Y	Y	10.0897	10.5147	10.8404	9.79362	10.4193	8.40646	8.87446	9.32328	13.3972	12.233	13.0467	13.2454
AC235547.1_FG005	3761	Y	Y	Y	2.96164	3.20413	2.8852	3.19185	8.10217	6.64697	9.46261	6.7619	5.91076	5.47953	5.87978	5.31804
AF466202.2_FG007	7115	Y	Y	Y	1.70704	1.74805	1.50707	1.58009	3.02676	2.85321	2.72435	2.4732	1.78139	1.95179	2.40942	2.13352
AF466202.2_FG008	8600	Y	Y	Y	6.15403	6.78145	7.04055	6.29991	6.76183	6.71737	6.4429	6.9193	6.56648	6.68762	6.6174	6.26504
AF546187.1_FG009	49574	Y	Y	Y	0.0901294	0.0896948	0.0608747	0.0730305	0.0713583	0.088705	0.0666346	0.106614	0.0762996	0.0933753	0.0784171	0.0749096
AF546187.1_FG011	1703	Y	Y	Y	7.05798	8.66549	8.48323	6.07934	1.34837	0.672075	2.01292	1.8621	5.18249	3.01601	2.8066	4.24644
AF546187.1_FG012	833	Y	Y	Y	3.39961	3.32656	4.0853	1.44875	18.4024	9.32876	15.0394	7.53919	9.32057	14.3873	8.33904	11.6535
AY530952.1_FG001	3870	Y	Y	Y	3.23597	3.14719	3.20213	2.74087	2.83848	3.25323	2.30305	2.74747	2.0748	1.94984	2.61831	2.20535
AY542798.1_FG003	4419	Y	Y	Y	10.7804	8.29776	9.74971	8.86839	11.6427	9.09245	11.1001	10.0045	10.8271	10.9487	10.3979	11.1311
EF517601.1_FG010	1200	Y	Y	Y	0.996401	0.805531	0.909622	1.32325	0.982643	1.85737	0.675212	0.880879	1.16129	0.68695	1.11525	1.14013
EF517601.1_FG012	11628	Y	Y	Y	15.4404	15.235	16.3172	16.6547	10.2956	14.4796	9.91083	10.7964	14.5011	15.1219	17.2256	15.8057
EF517601.1_FG015	4723	Y	Y	Y	2.97132	2.96083	3.03166	3.64447	3.53474	2.99729	3.47069	2.98852	3.63901	3.45047	3.71064	3.87619
EF517601.1_FG016	387	Y	Y	Y	2.11395	2.16474	0.829569	1.80537	1.12256	1.0896	0.161052	1.1247	0.514413	2.13008	1.48206	3.1986
GRMZM2G000014	7499	Y	Y	Y	0.797227	0.81638	0.847667	1.19426	1.94486	2.30546	1.91994	1.65005	1.05304	1.20919	1.4702	1.32924
GRMZM2G000035	736	N	Y	Y	0.427518	0.262673	0.08724	0.776691	2.10807	1.2277	2.45583	3.46381	2.07373	4.56626	1.81834	1.68187
GRMZM2G000039	9198	Y	Y	Y	12.9515	13.7811	13.1447	13.8454	13.2989	15.1744	13.4372	13.6487	14.1044	14.3601	15.5268	14.5983
GRMZM2G000044	1323	Y	N	N	1.2843	1.0229	1.69864	1.29625	0.891286	0.318726	0.8951	0.234995	0.150475	0.431366	0.240849	0.0492444
GRMZM2G000052	5256	Y	Y	Y	32.7225	33.7538	32.9961	27.9756	31.7983	24.9965	31.721	32.8052	25.92	24.5753	20.9398	23.6381
GRMZM2G000076	3689	Y	Y	N	0.665301	0.960785	0.539568	1.05028	0.824348	0.734823	0.388595	1.02818	0.701548	0.360972	0.742839	0.476839
GRMZM2G000093	6943	Y	Y	Y	1.11486	0.974573	0.804573	1.82049	1.17097	1.96951	0.960538	1.28067	1.23295	1.06857	1.44108	1.6046
GRMZM2G000114	10427	Y	Y	Y	8.50381	9.11601	8.89819	8.41236	11.6481	9.44577	10.9687	9.3684	9.42534	9.85795	10.5919	10.3033
GRMZM2G000126	1266	Y	Y	Y	41.0093	38.2277	33.6258	33.5642	23.4815	20.508	21.0219	21.9544	38.8406	38.5173	30.8575	30.8255
GRMZM2G000127	1805	Y	Y	Y	1.56891	0.32132	0.67588	1.23161	2.16614	1.36831	1.34668	2.03247	1.50733	1.58088	1.23574	1.2633
GRMZM2G000158	1754	Y	Y	Y	3.04966	4.22514	2.89195	2.78833	4.42287	3.33136	4.655	3.50957	4.5778	3.21754	1.853	2.86008
GRMZM2G000166	1644	Y	Y	Y	13.3594	12.1908	10.3499	8.61562	7.81433	8.7574	11.9423	9.34208	11.8268	10.7613	9.10963	10.1054
GRMZM2G000171	3808	Y	Y	Y	6.065	7.05686	6.25562	6.25486	10.0883	8.55814	9.57496	10.9566	8.83512	7.37683	7.81546	8.53729
GRMZM2G000177	5186	Y	Y	Y	10.448	11.5191	11.8735	12.1619	6.61784	4.95992	6.38175	4.90387	11.8362	12.6553	11.9076	13.5301
GRMZM2G000199	348	Y	N	N	1.98919	3.88877	4.24367	6.38811	0.89169	0.173101	0.179101	0.178677	0.190688	0.182215	0.549385	0.936068
GRMZM2G000209	2381	Y	Y	Y	4.0967	5.9273	4.5035	3.9214	9.67025	6.85629	8.08867	8.3829	7.83156	5.40629	4.36278	7.52471
GRMZM2G000219	1778	Y	Y	Y	4.84898	7.50259	5.23636	6.03724	4.08392	5.59025	5.15304	7.09925	5.56104	4.1727	3.69182	5.0933
GRMZM2G000231	8133	Y	Y	Y	0.5339	0.388256	0.402636	0.601345	1.35066	1.19249	0.942611	1.16974	0.628263	0.725095	0.572014	0.744987
GRMZM2G000236	1754	Y	Y	Y	3.12142	4.22514	2.15981	1.91924	13.9763	17.2063	16.5235	11.3086	12.7498	15.6539	18.857	10.1403
GRMZM2G000245	7178	Y	Y	Y	2.65645	3.20507	2.81774	2.57497	3.00019	3.31492	2.63098	2.97125	3.13399	2.76506	3.70226	3.02244
GRMZM2G000254	1388	Y	Y	Y	2.49365	1.62499	3.19193	1.78467	1.29668	5.0778	1.12261	2.01591	1.86456	2.05582	1.33151	3.52037
GRMZM2G000256	3256	Y	Y	Y	0.985707	1.52398	1.40013	1.93123	1.84889	2.49763	2.23965	2.11976	2.26225	2.35648	1.89855	1.9409
GRMZM2G000261	1463	Y	Y	Y	9.07612	9.47036	7.41713	7.16346	7.42364	6.29979	7.54062	6.50273	8.39129	6.71816	4.74807	5.21025
GRMZM2G000264	24750	Y	Y	Y	3.15543	2.72611	2.64877	2.93329	4.10485	4.35913	3.34678	4.41413	3.47213	3.52794	3.86492	3.99325
GRMZM2G000268	2554	Y	Y	Y	6.08609	5.87905	6.96389	8.23172	2.94027	5.96731	3.09928	2.7511	5.94999	6.18218	6.66231	7.8313
GRMZM2G000271	1281	N	Y	N	0.540388	0.55337	0.451114	0.247916	1.2112	1.26968	0.827138	0.922259	0.0518027	0.049501	0.0497491	0.050859
GRMZM2G000278	5201	Y	Y	Y	6.71534	6.67843	5.98754	5.82526	11.3479	11.2	12.3552	11.0109	5.83084	8.66853	9.03057	7.65369
GRMZM2G000280	78001	Y	Y	Y	0.722079	0.78404	0.672535	0.60828	0.83623	0.782327	0.819034	0.880868	0.754614	0.760106	0.736138	0.662353
GRMZM2G000288	1381	Y	Y	Y	9.79731	8.63277	8.60144	10.5323	12.3584	10.5997	9.43258	12.562	12.2532	11.4332	12.4135	14.7662
GRMZM2G000292	1504	Y	Y	Y	0.711317	0.98549	1.23806	0.633471	0.618966	1.24163	0.455851	1.52969	1.10305	0.716744	1.3983	0.996315
GRMZM2G000326	727	Y	Y	Y	938.592	1087.01	865.801	722.79	695.313	604.795	767.217	969.131	289.443	153.773	113.169	204.95
GRMZM2G000339	6041	Y	Y	Y	2.38555	1.71747	1.62621	2.1554	2.18824	3.08126	1.97062	2.13064	2.53749	2.73965	2.458	2.16772
GRMZM2G000353	642	Y	Y	Y	0.686159	0.501889	1.30017	0.692543	1.45004	0.656813	1.84458	1.25909	1.9639	1.28402	1.29046	1.5222
GRMZM2G000361	1782	Y	Y	Y	5.75628	3.72479	4.50397	5.59597	9.99534	10.5131	8.56912	9.59563	7.33601	5.94253	6.97367	7.71421
GRMZM2G000371	6761	Y	Y	Y	6.30144	5.5378	5.59368	6.49158	7.77492	7.58224	6.55446	7.77131	6.0166	5.8243	6.51331	6.48516
GRMZM2G000380	1941	Y	Y	Y	6.32224	5.74372	6.78143	4.94123	8.92076	8.90708	7.28917	12.1412	4.88891	3.23424	2.65946	4.86697
GRMZM2G000393	5100	Y	Y	Y	7.34191	6.8865	8.34712	8.20727	7.77596	8.51617	7.80924	6.83976	7.42963	7.77093	7.60995	7.70307
GRMZM2G000397	1350	Y	Y	Y	14.1244	18.6645	18.787	17.8315	13.6536	12.4494	13.0656	19.2987	13.9109	12.8231	7.69464	11.341
GRMZM2G000431	2326	Y	Y	Y	4.19357	3.96186	5.05167	5.21563	3.4953	3.18548	2.27765	3.07423	4.93558	3.57128	3.58919	3.7813
GRMZM2G000435	1949	Y	Y	Y	7.26495	7.30723	7.08304	9.93966	3.53455	5.71793	1.63093	3.15843	8.34172	9.0122	8.14183	8.65774
GRMZM2G000451	4094	Y	Y	Y	2.13663	2.31389	2.14865	1.56696	2.04649	2.28067	1.93345	1.74662	1.89644	1.5024	1.54107	1.54362
GRMZM2G000481	3869	Y	Y	Y	6.32722	6.01286	5.59274	7.66658	6.43234	7.92498	5.55774	6.47672	5.33412	6.73606	7.29692	5.4727
GRMZM2G000483	1368	Y	Y	Y	4.7382	3.43882	4.45893	3.20366	6.57817	3.91907	6.97081	4.68166	6.83966	11.5419	9.54998	7.47705
GRMZM2G000489	1461	Y	Y	Y	18.6509	20.1576	17.7112	21.3459	23.4059	22.4711	21.629	25.1528	23.664	25.7376	23.5111	26.622
GRMZM2G000510	31211	Y	Y	Y	2.96597	3.13634	2.90688	3.05461	3.83175	4.11682	3.66842	4.3371	2.98299	2.85857	3.11793	3.12904
GRMZM2G000520	1458	N	Y	N	1.51068	0.486192	0.0440388	0.217819	2.76681	0.78501	3.46263	2.77207	0.0455139	0.391424	0.0437096	0.670271
GRMZM2G000531	3535	Y	Y	Y	23.2318	23.7535	24.6844	26.9696	25.9307	31.0313	25.0896	25.7689	25.3235	28.1806	28.3579	27.4055
GRMZM2G000540	8750	Y	Y	Y	11.2412	9.99411	11.2787	10.1118	10.6179	10.4024	10.877	11.0644	11.429	11.2835	10.5826	11.325
GRMZM2G000566	3996	Y	N	N	0.582691	0.69345	1.0123	1.06496	0.32615	0.0452246	0.202766	0.171165	0.182671	0.460188	0.143533	0.668459
GRMZM2G000576	28127	Y	Y	Y	0.145429	0.16267	0.194039	0.160331	0.289049	0.207743	0.241536	0.2277	0.12976	0.164574	0.151805	0.18762
GRMZM2G000581	3693	Y	Y	Y	20.2953	20.2942	18.7601	14.0172	29.6276	19.7209	30.767	26.6196	27.762	22.2702	22.4854	25.0334
GRMZM2G000587	1625	Y	Y	Y	18.8598	15.9817	19.0057	14.1885	12.4887	9.23049	10.8545	6.46669	11.3117	13.9309	13.2948	11.4264
GRMZM2G000592	2273	Y	Y	Y	3.07316	4.62126	4.4915	4.6666	3.41298	6.01597	2.87917	3.31005	5.05066	5.04943	4.40185	4.6147
GRMZM2G000593	3984	Y	Y	Y	9.46171	9.23611	8.88026	8.21053	15.2817	12.8976	13.1569	14.8738	11.8094	10.3615	10.8614	11.1364
GRMZM2G000601	4365	Y	Y	Y	7.2518	7.80987	7.13429	6.94093	11.872	10.3918	10.4093	11.9516	10.7178	9.63146	9.03735	9.05985
GRMZM2G000608	2769	Y	Y	Y	2.93176	2.35056	4.52173	4.10595	2.17406	3.372	1.14796	2.26802	3.66665	3.73274	5.73074	3.92925
GRMZM2G000610	2933	Y	Y	Y	4.61305	5.47091	6.15159	6.25848	5.7343	6.63391	5.12133	4.93961	5.81464	4.43205	5.32339	4.86462
GRMZM2G000614	9665	Y	N	Y	0.397182	0.42006	0.378675	0.440308	0.224745	0.330334	0.238604	0.225172	0.514945	0.321482	0.520907	0.559491
GRMZM2G000615	6835	Y	Y	Y	14.9063	14.1519	16.1297	17.1451	13.1024	12.3475	11.7724	11.599	14.6699	15.688	15.8599	15.6418
GRMZM2G000622	6307	Y	Y	Y	32.4581	35.588	36.7415	32.9413	22.524	24.728	22.067	19.1952	28.8185	27.9804	35.0725	32.3014
GRMZM2G000623	11006	Y	Y	Y	3.03618	2.45334	2.57278	2.24493	2.80253	3.23472	2.89381	2.84176	3.1413	3.34741	3.24839	3.35637
GRMZM2G000632	5396	Y	Y	Y	7.38234	6.8909	7.05628	7.68643	6.84334	7.17824	5.83307	7.54776	7.44021	7.88521	7.02716	7.64273
GRMZM2G000633	4568	N	Y	Y	0.867914	0.578402	0.576303	0.431041	0.557033	1.20004	0.941458	0.775885	1.17669	0.902298	0.795213	1.4405
GRMZM2G000645	10386	Y	Y	Y	7.14377	6.57083	7.77106	8.2621	4.72663	6.61784	4.9989	4.73562	7.46909	6.34352	8.24067	7.27029
GRMZM2G000650	1089	Y	Y	Y	23.4039	26.925	24.9405	25.0215	39.7217	35.6788	35.6565	40.4825	28.2133	27.0762	26.8608	26.1439
GRMZM2G000660	3336	Y	Y	Y	1.64118	2.14422	2.17493	2.03724	1.91617	1.96825	1.92437	1.88254	2.80475	2.26195	2.84639	3.1833
GRMZM2G000665	21264	Y	Y	Y	0.0976632	0.0878872	0.0936074	0.0866236	0.178036	0.104818	0.202247	0.143285	0.12795	0.0924442	0.0989017	0.125619
GRMZM2G000670	1268	Y	Y	Y	19.703	27.1899	22.3312	21.1887	4.55184	2.13783	2.21193	2.01054	8.32107	7.75131	4.47307	8.47776
GRMZM2G000674	2640	Y	Y	Y	0.929657	1.00081	1.19175	1.61196	0.822787	1.39189	1.25127	0.824352	0.628402	0.792634	2.00359	1.11052
GRMZM2G000686	3265	Y	Y	Y	7.30496	6.45412	5.5654	6.32242	10.9677	9.83384	11.1292	11.6361	11.8898	9.49705	10.5987	11.3539
GRMZM2G000710	15677	Y	Y	Y	2.75776	2.55271	2.45334	2.71048	2.9097	3.7234	3.04142	3.16907	3.26357	2.94868	3.00411	2.58906
GRMZM2G000713	2336	Y	Y	Y	5.30708	6.64839	7.17399	4.75827	8.20935	6.57577	7.07052	8.11849	8.2665	6.8134	5.53806	7.72545
GRMZM2G000718	3605	Y	Y	Y	13.5986	10.4216	9.99196	13.3727	8.6938	11.0787	9.07679	12.022	15.0758	13.4561	15.751	16.6084
GRMZM2G000719	4984	Y	Y	Y	0.694459	0.892161	0.811626	0.649943	0.809392	0.616412	0.93791	0.761027	1.1051	0.674312	1.13801	0.980392
GRMZM2G000737	7699	N	Y	Y	0.498606	0.510585	0.475372	0.635243	0.717429	0.758956	0.688118	0.476504	0.663679	0.716552	0.653924	0.414647
GRMZM2G000739	3874	Y	Y	Y	5.37688	4.20856	4.52477	4.41038	10.5893	8.81663	9.83014	8.26601	5.19021	5.54885	5.54377	6.10469
GRMZM2G000741	2286	Y	Y	Y	4.32201	2.33978	3.06157	3.41753	5.67405	5.66554	5.86193	7.58886	7.34422	5.07619	3.20595	5.38644
GRMZM2G000749	8058	Y	Y	Y	6.31805	6.13395	5.8567	5.46247	6.64671	6.06279	7.03096	6.55132	6.36581	6.19313	5.81293	6.18516
GRMZM2G000753	4022	Y	Y	Y	5.55454	5.43163	4.58177	4.78502	5.81732	5.31698	6.05916	4.96262	4.96622	4.55637	5.33977	4.2926
GRMZM2G000764	5393	Y	Y	Y	4.53922	4.91116	4.39328	4.95833	2.47418	2.73662	2.02249	2.24829	2.99004	3.4686	4.1241	3.1047
GRMZM2G000777	964	Y	Y	Y	25.9164	22.127	26.9756	26.6846	18.8631	30.0571	18.6852	21.2211	25.401	25.7195	24.3941	23.3162
GRMZM2G000801	588	Y	Y	Y	3.31777	3.17829	4.04034	3.13259	3.27196	4.61014	2.64997	3.91267	3.04711	3.99013	4.01014	2.5484
GRMZM2G000812	2878	Y	Y	Y	65.1828	58.5983	66.7743	49.1047	100.252	109.531	116.88	140.196	77.911	71.7172	61.625	71.602
GRMZM2G000816	3257	Y	Y	Y	18.0271	15.611	20.956	15.7766	24.0663	17.7	28.4941	29.0757	16.4421	14.2708	12.6596	13.9822
GRMZM2G000818	8042	Y	Y	Y	6.08022	5.90576	5.40528	5.17322	5.40975	6.22466	5.94442	8.18805	6.67553	5.14887	4.39808	5.64658
GRMZM2G000823	4609	Y	Y	Y	19.9756	19.5327	18.3194	18.6455	12.4554	12.534	12.2383	11.8315	17.8964	17.0187	20.3672	19.2101
GRMZM2G000825	2199	Y	Y	Y	6.38178	3.95622	6.74497	8.63633	1.94736	6.49235	2.52257	2.85591	5.46204	6.25745	5.47736	5.77731
GRMZM2G000836	2140	N	Y	N	0.323475	0.27102	0.210028	0.148402	0.783021	0.703729	0.961121	0.610174	0.031009	0.207418	0.506256	0.213109
GRMZM2G000842	6107	N	Y	N	0.360663	0.28491	0.262848	0.38482	1.12802	0.443878	0.724617	0.763628	0.423778	0.404948	0.302625	0.394721
GRMZM2G000874	3031	Y	Y	Y	8.94856	7.165	7.94399	6.6848	9.39832	10.9508	6.84757	8.47252	9.1296	8.72395	8.43127	8.49039
GRMZM2G000909	2849	Y	Y	Y	5.32337	7.487	9.03743	8.98454	6.29548	6.36434	7.98506	8.00981	8.08237	8.03485	7.8067	8.48395
GRMZM2G000923	2293	Y	Y	Y	87.3015	84.565	91.0905	91.5484	75.5945	104.427	79.0167	89.568	78.6877	83.0451	89.8538	83.3345
GRMZM2G000932	1974	Y	Y	Y	8.63941	10.9363	7.64388	6.27438	9.90346	9.24644	9.12491	12.5052	9.58074	7.03493	5.58513	5.64372
GRMZM2G000936	5457	Y	Y	Y	14.6112	14.9858	12.7429	13.4668	17.0934	15.0018	16.7554	14.414	15.2126	13.2817	13.5352	12.1896
GRMZM2G000937	4291	Y	Y	Y	11.1606	11.4588	11.7763	9.84343	8.51883	8.6056	8.70054	10.129	12.4182	10.034	13.4408	12.1312
GRMZM2G000959	1604	Y	Y	Y	1.53011	1.72757	1.64124	2.49471	2.74712	4.76956	1.51544	3.21753	2.19267	4.07189	2.90037	3.61495
GRMZM2G000964	999	Y	N	Y	1.19688	0.580563	0.964093	1.84381	0.0621238	0.0602995	0.436728	0.186726	0.46498	1.84075	1.7224	1.2391
GRMZM2G000973	5590	Y	Y	Y	4.26667	4.96864	4.00873	4.87449	5.16255	4.88164	5.58604	4.9499	4.90275	5.20671	5.41522	5.32624
GRMZM2G000976	3699	Y	Y	Y	2.16063	1.44599	1.85735	2.21508	2.06369	2.45907	1.49963	1.96675	1.8478	1.93712	2.36032	2.62433
GRMZM2G000980	4287	Y	Y	Y	12.3747	11.8603	11.8472	12.5195	15.215	12.7729	12.8667	12.8072	14.7826	12.4692	13.9885	12.872
GRMZM2G001004	788	Y	Y	Y	0.559028	1.06314	1.05928	0.886645	1.18138	1.75825	1.18643	1.34144	1.09476	1.20706	0.727865	1.24017
GRMZM2G001024	2140	Y	Y	Y	8.38095	6.71527	8.25111	8.63699	13.6594	12.8079	12.5528	12.988	8.46546	9.6894	11.4056	12.0863
GRMZM2G001033	5451	Y	Y	Y	11.7872	10.5099	10.2597	11.6172	8.07223	8.49824	7.60367	7.65411	9.94598	10.4579	9.85567	10.6731
GRMZM2G001035	1149	Y	Y	Y	1.47879	0.841286	1.50882	1.05031	18.2026	22.2817	19.4739	35.9874	9.99143	3.58721	4.38169	5.15986
GRMZM2G001043	955	Y	N	Y	2.17457	1.55202	1.81532	0.997634	0.454902	0.693854	0.0652641	0.846425	2.0151	1.52717	0.86751	0.750423
GRMZM2G001048	3404	Y	Y	Y	6.6739	6.22843	5.41359	5.87766	5.4149	4.97274	5.36483	6.37506	5.78986	5.75615	5.22335	5.79922
GRMZM2G001079	3966	Y	Y	Y	29.6247	27.0217	23.9123	22.3731	24.4585	18.2115	21.1686	23.5957	26.3864	24.1907	19.7163	23.0474
GRMZM2G001084	13742	Y	Y	Y	7.90869	7.36713	7.7796	8.23185	9.38015	10.4724	10.3546	9.75997	8.82247	9.10416	9.72486	9.32548
GRMZM2G001088	3727	Y	Y	Y	11.4987	11.2908	12.2491	13.7871	8.80886	14.3042	9.24791	10.5273	11.7335	10.974	14.2778	13.7573
GRMZM2G001097	2311	Y	Y	Y	3.13155	2.20292	2.36163	2.94081	3.67912	4.50947	4.77366	5.73097	3.18731	2.71643	2.73005	3.29839
GRMZM2G001114	9367	Y	Y	Y	4.03772	4.05217	3.77698	4.14309	3.46517	5.09978	3.46669	3.83022	3.96016	3.7842	3.80317	4.11058
GRMZM2G001145	19707	Y	Y	Y	0.526897	0.552635	0.394238	0.57692	0.406249	0.406546	0.306782	0.274503	0.44785	0.49874	0.488305	0.459527
GRMZM2G001160	4780	Y	Y	Y	0.513451	1.4695	1.70596	1.2092	2.09036	2.48266	1.94284	2.01629	1.92969	1.28679	1.82653	1.86728
GRMZM2G001169	1960	Y	Y	Y	3.62814	2.00561	2.32592	2.23602	4.65462	4.08766	3.52976	4.28278	1.72669	2.55584	2.37357	2.69244
GRMZM2G001180	4670	Y	Y	Y	10.8478	11.6328	12.168	11.1391	15.0038	14.073	12.639	12.609	10.7283	9.84428	10.9581	11.4815
GRMZM2G001191	7735	Y	Y	Y	10.9101	11.0223	10.4344	10.6668	11.5618	9.38438	10.7733	10.6353	12.1394	12.469	11.6582	12.8616
GRMZM2G001200	1554	Y	Y	Y	3.28017	2.5296	3.59469	4.12813	6.58956	7.48144	8.3825	6.12194	2.94645	4.36612	3.56782	5.57593
GRMZM2G001205	1054	Y	Y	Y	4.11975	4.46328	2.98503	2.71179	3.35628	2.68619	4.19852	5.01449	2.07766	2.10567	2.72086	1.54531
GRMZM2G001219	1793	N	Y	Y	0.17549	0.32347	0.250675	0.673065	1.00379	1.1087	0.799513	1.07505	0.777214	1.02561	0.390973	0.327023
GRMZM2G001221	2871	Y	Y	Y	3.92357	3.20978	4.49527	4.31405	7.19837	9.71464	6.27397	6.86554	5.38548	5.49957	7.43612	7.19354
GRMZM2G001243	1768	Y	Y	Y	4.73403	3.53559	3.59539	4.63437	17.3057	12.6407	16.0401	12.1335	7.24397	6.49171	6.38007	6.8172
GRMZM2G001247	1241	Y	Y	Y	5.8316	5.76399	2.43175	3.8386	9.15172	9.36838	9.19089	10.071	4.43821	3.11689	1.79734	2.9924
GRMZM2G001255	3091	Y	Y	Y	8.77486	6.65065	7.70669	6.96601	9.65761	8.75037	9.94091	9.19318	6.63378	7.77505	7.64909	5.66983
GRMZM2G001265	18509	Y	Y	Y	1.8122	1.86966	1.74493	1.63689	2.87357	2.50929	2.77811	2.85887	2.08303	1.94251	2.028	2.09436
GRMZM2G001272	7116	Y	Y	Y	18.9517	17.9943	19.8599	20.4669	20.6436	21.5104	19.7685	19.5644	20.0215	21.5557	20.8041	21.5428
GRMZM2G001288	9808	Y	Y	Y	1.43082	1.62289	1.19802	1.17215	1.58824	1.40648	1.87465	1.41375	1.44112	1.51932	0.95515	1.32187
GRMZM2G001296	7742	Y	Y	Y	0.593378	0.940584	0.65519	0.648123	1.05013	1.03485	1.07072	0.987871	0.882847	0.991049	0.781997	0.849933
GRMZM2G001297	5830	Y	Y	Y	18.4474	18.4927	17.2802	16.6362	15.5314	13.3394	15.5337	13.6411	16.6979	17.2612	15.2708	16.9078
GRMZM2G001304	5180	Y	Y	Y	2.4176	2.60009	2.21879	2.36652	1.66536	2.50027	2.37036	2.12467	2.60057	2.41157	2.34984	2.27649
GRMZM2G001327	3373	Y	Y	Y	206.143	195.888	220.342	233.181	163.517	216.257	158.562	178.354	175.981	190.383	219.073	196.842
GRMZM2G001332	859	Y	Y	Y	2.71063	0.975265	1.12122	0.81336	5.99664	8.06462	10.3758	7.74532	4.09434	5.83172	4.37717	5.99171
GRMZM2G001334	6754	Y	Y	Y	4.55627	4.09325	4.17346	4.74913	6.73545	6.37711	6.13675	6.39841	5.66913	5.5299	5.97279	5.62373
GRMZM2G001363	920	N	Y	N	0.342014	0.630416	0.34896	0.207118	1.01187	0.851206	0.609723	0.20276	0.216389	0.206774	0.484892	0.495709
GRMZM2G001415	5786	Y	Y	Y	4.42668	4.31027	4.8273	5.82907	5.03058	6.00726	4.47041	4.63177	5.19543	5.27144	4.92338	4.69542
GRMZM2G001421	5195	Y	Y	Y	6.74733	7.05828	5.87085	5.75862	6.46301	4.32516	5.96278	7.57647	5.68429	4.08905	3.47165	4.40188
GRMZM2G001426	2082	Y	Y	Y	3.35509	2.1357	1.57283	1.79993	3.18953	3.96386	2.54458	2.59829	1.62551	2.0406	2.78545	2.34691
GRMZM2G001444	9342	Y	Y	Y	2.44528	2.17292	2.19252	1.9921	3.11571	3.10159	2.78211	2.46935	2.30858	2.28746	2.36714	2.55943
GRMZM2G001451	2963	Y	N	N	0.318582	0.761217	0.758455	0.450164	0.56553	0.508262	0.52588	0.734488	0.380731	0.235409	0.23659	0.417771
GRMZM2G001454	21973	Y	Y	Y	1.11982	1.02355	1.19516	1.24008	1.44894	1.45026	1.12043	1.15174	1.16271	1.06488	1.08182	1.14153
GRMZM2G001457	21001	Y	Y	Y	0.512411	0.481761	0.406635	0.390151	1.9711	1.45428	1.68276	1.33532	0.875268	0.733718	0.761673	0.89655
GRMZM2G001466	2308	Y	Y	Y	0.95432	1.14478	0.58422	0.798079	1.10248	1.27891	0.837151	1.0507	0.891307	0.576961	1.62911	0.649245
GRMZM2G001500	5113	Y	Y	Y	38.3885	39.3108	39.2937	42.5221	34.7997	36.3226	33.9247	32.4823	43.3872	43.9894	48.7469	46.1391
GRMZM2G001514	2114	Y	Y	Y	264.91	308.708	317.307	316.348	163.844	162.281	137.421	169.391	242.114	256.433	242.103	247.503
GRMZM2G001530	4978	Y	Y	Y	4.26027	3.87069	3.83085	4.68268	3.77756	4.22328	3.46819	3.75976	3.9325	3.14634	4.3399	4.01791
GRMZM2G001541	3188	Y	Y	Y	2.07268	1.1522	1.22858	1.57395	2.82275	2.51311	2.63933	2.20398	3.05985	2.24762	1.37932	1.36922
GRMZM2G001551	7152	Y	Y	Y	1.04708	0.801927	0.960615	0.932492	1.32766	1.7435	1.15905	1.24325	0.918564	1.00188	1.096	1.19333
GRMZM2G001577	1236	Y	Y	Y	5.75337	4.32745	5.66241	5.49856	9.79128	6.18962	8.01783	7.89823	6.06683	4.8738	4.79512	5.9563
GRMZM2G001592	1916	Y	Y	Y	2.2006	1.64806	0.904819	1.49177	1.8463	1.28904	2.1795	1.59019	2.25123	2.21739	1.43024	1.53015
GRMZM2G001606	2050	Y	Y	Y	1.68838	1.28885	1.0336	1.27032	2.3311	2.08633	1.36816	2.27487	1.1977	1.20635	1.15022	1.62081
GRMZM2G001631	5740	Y	Y	Y	2.00632	1.6279	1.55488	1.51598	5.698	5.13187	4.11534	4.56057	3.61854	3.12635	3.031	3.23482
GRMZM2G001639	2532	Y	Y	Y	31.7884	29.5998	28.833	25.5118	40.7617	36.3767	40.8376	40.3971	30.0608	31.3798	28.0134	30.9027
GRMZM2G001645	4291	Y	Y	Y	44.3638	42.0956	44.0377	50.6678	27.4946	32.5553	24.6782	26.5325	42.6054	47.8351	49.1146	45.0784
GRMZM2G001652	10163	Y	Y	Y	7.35006	7.37446	7.32242	6.93095	7.08979	6.64451	6.99748	6.50369	7.5938	7.63075	7.80696	7.6606
GRMZM2G001653	1495	N	Y	Y	0.547223	0.991423	0.300642	0.382371	1.53597	0.523819	1.37579	1.95481	5.10456	4.87775	4.1349	4.13999
GRMZM2G001660	4903	Y	Y	Y	2.06646	1.98467	1.89889	2.29295	0.696184	1.2409	0.724588	0.925784	1.85422	1.6425	2.30063	1.95331
GRMZM2G001661	1825	Y	Y	Y	30.4481	28.2135	25.7186	23.6314	25.8789	25.2509	24.9651	32.0609	27.7436	25.677	19.59	24.6679
GRMZM2G001663	4971	Y	Y	Y	3.73457	2.70941	2.44124	2.23603	8.05266	7.57382	8.03697	7.49258	5.00598	4.40087	5.52546	5.49145
GRMZM2G001668	9729	Y	Y	Y	3.66756	3.80866	3.88723	3.50582	4.58653	4.89764	4.75991	5.23437	3.77188	2.65271	3.00662	2.80584
GRMZM2G001676	3233	Y	Y	Y	2.19955	2.05307	2.60171	2.49506	4.89506	4.2296	4.14487	3.90426	3.79724	3.15779	2.30629	2.63987
GRMZM2G001721	603	N	Y	N	0.313088	0.320609	0.319446	0.316	0.926293	0.299697	0.51681	1.13429	0.330146	0.105159	0.52843	0.108044
GRMZM2G001724	4216	Y	Y	Y	2.49275	2.61377	2.11693	2.5762	5.3141	5.5867	5.69165	4.61628	3.06927	2.39144	2.9476	2.7352
GRMZM2G001750	7339	Y	Y	Y	5.788	5.75144	5.34561	6.43036	7.77145	7.0015	6.02126	6.51535	6.42886	6.38514	6.60819	6.70234
GRMZM2G001755	9074	Y	Y	Y	2.78104	2.79104	2.58278	2.62492	2.38699	2.91437	2.42468	2.51487	2.71317	2.62057	3.26579	3.08017
GRMZM2G001764	4497	Y	Y	Y	1.58131	1.7626	1.12797	0.833321	0.731436	1.03145	0.873164	1.39652	1.99211	1.50877	0.892796	1.75299
GRMZM2G001772	1116	Y	Y	Y	2.08641	0.981651	1.55343	1.53668	0.72294	1.99718	0.390942	2.28438	0.297308	1.53413	1.42761	1.45946
GRMZM2G001777	7027	Y	Y	Y	2.44486	2.79706	3.31688	3.11841	4.12449	4.65488	4.3018	4.27391	3.39021	3.52833	3.7274	3.68076
GRMZM2G001799	1889	Y	Y	Y	3.23148	2.42214	3.50105	2.65631	3.31828	2.32793	3.53045	4.18042	2.2834	1.98054	2.86762	2.31078
GRMZM2G001803	6639	Y	Y	Y	5.94329	5.29013	6.47018	6.17079	6.57167	7.73972	5.99896	6.58417	7.44655	6.56171	7.7081	6.78097
GRMZM2G001812	4034	Y	Y	Y	1.73161	1.38981	1.86227	2.31454	1.86154	1.74715	1.28239	1.31018	2.38525	2.68796	3.80729	3.18161
GRMZM2G001816	5203	Y	Y	Y	17.6951	17.3275	18.9183	20.0571	12.5602	20.8516	13.5963	14.4006	15.2921	14.0033	17.5765	14.9634
GRMZM2G001820	6898	Y	Y	Y	4.13273	4.0078	3.28583	3.63712	3.64381	3.30975	3.73168	4.33581	4.80042	3.92525	4.27752	4.39184
GRMZM2G001850	1509	Y	Y	Y	34.0718	32.5842	36.721	39.9448	28.0902	45.3091	29.3669	30.1215	35.5763	33.0711	37.7135	34.3237
GRMZM2G001853	1248	Y	Y	N	2.06743	0.774549	1.28623	1.27236	3.33184	2.55823	3.04644	2.64064	0.584897	0.0508099	0.765969	0.365427
GRMZM2G001867	2235	N	Y	Y	0.309726	0.201833	0.086186	0.0852564	0.360985	0.458195	0.36253	0.417313	0.267218	0.312089	0.313653	0.495551
GRMZM2G001869	4958	Y	Y	Y	2.57663	1.85867	2.24044	2.0113	3.19196	3.99731	3.38161	3.42377	1.94072	2.2126	2.2751	2.45726
GRMZM2G001875	1338	Y	Y	Y	24.7866	25.7674	20.2991	18.1813	20.3625	20.3949	20.3565	23.6543	20.5823	14.0755	14.8129	17.2858
GRMZM2G001887	3059	Y	Y	Y	33.5945	33.5168	36.2498	38.0598	36.4579	52.441	39.9962	42.544	38.245	37.2919	39.4788	38.6131
GRMZM2G001895	15989	Y	Y	Y	10.6544	12.4258	12.0353	12.271	10.7945	8.93283	10.4665	10.255	12.6377	12.5124	13.3723	11.9348
GRMZM2G001898	6391	Y	Y	Y	5.48464	5.53574	4.97313	4.95924	11.8375	9.22769	11.3225	9.48603	6.13649	5.90352	5.61402	5.71888
GRMZM2G001904	4935	Y	Y	Y	2.23158	1.94568	1.83453	2.04641	2.80441	2.30703	2.15967	2.07896	2.43385	2.14581	1.94995	2.89117
GRMZM2G001915	12903	N	Y	Y	0.180457	0.104882	0.164216	0.211671	0.639712	0.424844	0.700415	0.843327	0.149145	0.407897	0.330917	0.26761
GRMZM2G001918	5095	Y	Y	Y	8.70777	8.61341	9.59033	10.8083	6.80912	9.96695	7.25418	8.433	9.26034	9.29692	10.9195	9.57755
GRMZM2G001930	2817	Y	Y	Y	19.3684	18.3697	15.2487	14.498	27.9134	25.3402	30.5552	28.408	18.9632	17.6254	13.0986	15.0098
GRMZM2G001934	3628	Y	Y	Y	45.3593	40.1966	38.4579	44.1006	29.7136	29.5052	26.6798	31.8954	36.8927	35.3583	37.4678	37.4058
GRMZM2G001938	2172	Y	Y	Y	3.5058	4.12408	3.10401	2.7781	5.1718	3.85509	3.12784	4.26555	2.84135	3.29899	3.90235	3.3895
GRMZM2G001953	3825	Y	Y	Y	8.57173	8.03636	7.40287	7.95404	4.6891	5.43334	5.98016	5.51083	6.26293	5.81887	6.94767	5.53565
GRMZM2G001956	3554	Y	Y	Y	0.832228	0.961016	0.560064	0.911457	0.785812	0.932233	0.719026	1.31218	0.578823	0.909946	1.27314	1.08156
GRMZM2G001973	3884	Y	Y	Y	6.88607	6.95196	6.06709	7.44073	6.15184	6.3124	3.83528	4.59464	5.55272	5.66517	6.67805	7.26315
GRMZM2G001977	1552	Y	Y	Y	1.0948	2.44981	0.951545	0.859431	1.39959	1.04798	1.0843	1.80289	1.06893	0.367717	0.451685	0.209892
GRMZM2G001981	871	Y	Y	Y	5.85233	5.25306	3.75963	4.74	2.92139	4.08049	3.93571	3.06972	4.03793	5.60577	2.99986	4.71237
GRMZM2G001991	4889	Y	Y	Y	3.12787	2.49123	2.79739	2.19558	2.6023	3.36373	3.09788	3.75189	4.49272	3.74835	2.41149	3.37145
GRMZM2G002002	10324	Y	Y	Y	6.0529	5.81131	6.64849	6.28147	6.96721	7.07769	7.12984	5.90839	6.56265	6.06223	6.89509	6.49358
GRMZM2G002023	5567	Y	Y	Y	18.8215	18.093	17.9581	16.555	14.9051	13.4935	13.7373	14.8217	16.5332	15.7075	15.4886	16.7001
GRMZM2G002034	2823	N	Y	Y	0.42355	0.570692	0.432151	0.517488	0.329764	0.618823	0.728586	0.90307	3.26742	2.13391	1.15131	0.669274
GRMZM2G002043	5818	Y	Y	Y	0.984305	1.3624	0.916005	1.27731	1.63208	1.62557	1.14627	1.50693	1.67666	1.49317	1.28158	1.51174
GRMZM2G002075	2829	Y	Y	Y	4.11529	4.1686	4.47123	4.15358	5.2431	3.21531	4.51647	4.1541	5.74691	5.17776	3.94221	5.18163
GRMZM2G002100	5341	Y	Y	Y	17.4971	17.8933	17.8765	19.6102	19.5097	17.3353	19.0564	17.6376	16.9346	18.2005	18.1247	16.8213
GRMZM2G002104	1497	Y	Y	Y	8.02922	7.10288	6.30505	8.27363	5.18217	5.91527	4.87127	3.4475	4.5658	7.41275	7.19448	10.7496
GRMZM2G002112	554	Y	Y	Y	1.02234	0.116322	0.5795	1.49045	0.560123	0.543675	1.01254	0.785664	2.27586	1.03014	2.87584	0.1176
GRMZM2G002115	3055	Y	Y	Y	2.41011	1.87738	3.08958	1.97513	2.94564	3.68731	2.46861	3.56185	2.88896	2.30396	2.56583	2.19656
GRMZM2G002121	848	Y	Y	Y	22.3374	32.9052	22.3367	21.946	29.933	32.7479	26.5332	35.7093	26.5281	28.7891	21.7188	28.8106
GRMZM2G002124	1911	Y	Y	Y	1.35016	1.3826	1.17598	1.03035	2.3058	2.99462	2.38089	3.02601	2.39602	2.42228	2.23434	2.01144
GRMZM2G002128	2345	Y	Y	Y	21.281	19.9236	19.6322	18.7162	17.6525	16.3635	13.8475	17.4209	11.0646	10.0862	7.58221	8.47371
GRMZM2G002130	3472	Y	Y	Y	13.5033	12.0087	13.9994	14.5436	11.8153	13.3768	12.6557	13.0198	11.8308	12.2913	11.839	13.0413
GRMZM2G002131	4065	Y	Y	Y	4.56692	4.61323	3.36444	2.73439	15.1299	9.82499	17.3106	14.8528	6.90528	8.75115	7.3527	7.00386
GRMZM2G002135	3586	Y	Y	Y	7.42322	7.2062	7.64559	8.30703	6.42077	6.23222	5.92683	5.7394	8.56786	8.43473	9.01016	8.66612
GRMZM2G002138	2892	Y	Y	Y	3.59044	3.543	3.88538	4.5902	6.15895	5.89477	6.09911	5.52565	4.38265	4.36333	5.35479	5.11381
GRMZM2G002142	2710	N	Y	N	0.394768	0.214016	0.213239	0.0234377	0.70993	0.377884	1.95491	1.12428	0.0244868	0.210589	0.117581	0.120204
GRMZM2G002147	1783	Y	Y	Y	10.5531	7.6984	10.1913	12.7887	3.93324	10.7775	4.50938	6.38187	10.9792	9.63787	11.6163	13.337
GRMZM2G002165	5827	Y	Y	Y	2.08437	1.51512	2.72173	2.67057	1.84257	1.54035	1.48678	1.50461	1.69685	1.64322	2.13267	1.93427
GRMZM2G002178	2218	Y	Y	Y	2.92239	3.63179	2.80804	2.66321	2.37838	1.76535	1.82654	1.76615	4.09884	4.14543	3.93635	3.90667
GRMZM2G002220	4583	Y	Y	Y	13.9922	12.4442	16.1817	16.4507	10.9282	15.3128	11.1381	10.5962	13.6541	12.2449	14.9484	14.7416
GRMZM2G002240	1534	Y	Y	Y	5.94846	6.17539	5.39955	6.58348	5.29992	6.08675	4.75377	6.28282	4.80175	5.4978	5.94081	5.30886
GRMZM2G002260	2937	Y	Y	Y	3.8354	2.25999	3.08254	2.14099	5.26161	2.03053	3.62886	2.51937	0.835987	0.928384	0.889641	1.3975
GRMZM2G002276	5058	Y	Y	Y	4.86474	4.87969	4.45576	3.7547	6.41721	6.5146	6.2968	6.65069	6.52047	5.72928	6.18639	5.88646
GRMZM2G002286	4046	Y	Y	Y	11.5876	11.0377	10.2677	8.49288	7.10196	5.40455	9.04254	8.71376	8.97146	7.25635	8.55281	8.48597
GRMZM2G002297	7668	Y	Y	Y	3.88187	3.7062	3.3913	3.40442	4.52432	3.49588	4.12101	4.27343	4.31837	3.9611	3.73163	4.22271
GRMZM2G002361	3551	Y	Y	Y	6.18496	6.66021	7.03384	6.67178	8.26673	10.0936	8.02128	9.47316	7.49368	7.23215	7.77091	7.98096
GRMZM2G002391	2139	Y	Y	Y	80.5241	81.6151	84.801	74.2654	69.0251	54.832	67.6305	64.1564	77.2175	70.5256	69.2703	74.0442
GRMZM2G002396	1521	Y	Y	Y	23.7903	21.9045	22.6693	18.917	27.8686	17.545	31.1022	24.8146	31.369	33.8941	34.8182	33.9673
GRMZM2G002416	3541	Y	Y	Y	44.8743	42.2762	43.7547	46.4397	37.1739	39.927	42.015	45.568	47.1692	47.8312	48.1429	47.3402
GRMZM2G002420	3501	Y	Y	Y	5.76999	4.10473	4.97016	6.51307	4.13035	4.6629	4.14803	4.24477	4.60591	4.11147	5.36988	4.37313
GRMZM2G002427	3083	Y	Y	Y	4.02119	3.36531	4.01955	3.77017	5.97869	7.32718	6.97467	6.87748	4.75686	5.16254	4.65097	4.88152
GRMZM2G002430	821	Y	Y	Y	1.30307	1.64835	1.0167	0.696278	0.83152	0.366865	0.379581	0.22721	1.37406	1.31301	1.0091	1.34903
GRMZM2G002440	12834	Y	Y	Y	6.47743	5.87986	6.28878	7.05239	4.47304	6.32244	4.33678	4.41372	5.96168	6.36874	7.17531	6.62468
GRMZM2G002483	553	Y	Y	Y	1.02419	0.582663	0.812767	1.03371	1.01005	0.762521	0.338123	2.13637	1.55998	0.573334	1.95911	2.00281
GRMZM2G002492	4611	Y	Y	Y	4.46287	4.23467	5.22191	3.8432	2.1939	2.78268	1.93294	2.54868	4.53333	4.22188	4.02191	4.25293
GRMZM2G002499	1643	Y	Y	Y	10.1501	7.88371	8.2459	9.85794	12.2763	11.4759	11.4184	11.6185	12.2379	10.0732	8.88245	9.63575
GRMZM2G002515	3553	Y	Y	Y	11.3888	7.81726	9.52376	9.88583	4.59393	5.81538	3.84173	4.42766	8.08713	6.69266	8.484	7.02296
GRMZM2G002523	4571	Y	Y	Y	1.83106	2.2416	2.093	1.57018	3.13635	1.56825	3.09523	2.81584	3.78905	2.76061	2.6908	3.29244
GRMZM2G002529	2324	Y	Y	Y	1.38101	2.24606	1.74059	2.26843	3.01763	3.49926	3.51328	3.07688	2.02733	2.48295	2.93415	2.55107
GRMZM2G002531	11029	Y	Y	Y	0.815947	0.648574	0.634576	0.489515	0.512069	0.518879	0.55947	0.693454	0.691932	0.661187	0.433371	0.478482
GRMZM2G002548	3648	Y	Y	Y	9.95366	9.13289	10.1206	8.72301	11.8237	12.071	13.412	12.8007	9.36815	10.5163	11.0232	10.4476
GRMZM2G002559	4622	Y	Y	Y	14.5821	16.1037	16.323	17.2464	15.9652	15.2879	15.2245	14.8925	17.8748	18.1781	18.9311	18.3949
GRMZM2G002568	826	Y	Y	Y	0.990433	0.546123	0.388672	0.999647	2.17892	2.84422	1.58459	0.828059	1.52642	3.14751	2.08314	1.49862
GRMZM2G002569	3602	Y	Y	Y	2.67307	3.05932	1.97867	1.88679	3.35981	3.1608	4.55082	4.57457	2.04494	2.41179	2.07003	2.51413
GRMZM2G002578	1762	Y	Y	Y	4.25014	3.40134	3.68052	2.4152	6.72746	8.17092	5.69506	6.88141	5.31025	4.35454	3.79768	4.84375
GRMZM2G002606	7188	Y	Y	Y	0.9718	0.869633	0.991535	0.892476	1.30374	1.66772	0.927799	1.18512	1.24631	1.31444	1.17917	0.84293
GRMZM2G002616	4674	Y	Y	Y	10.4077	9.3341	9.32769	10.1512	11.6449	12.5144	10.2545	9.85775	9.27099	10.2429	11.4395	10.273
GRMZM2G002617	3371	Y	Y	Y	10.9956	11.1833	9.73319	9.81663	8.33994	9.31018	9.44801	10.8644	11.8703	10.5528	9.92511	9.21884
GRMZM2G002626	6092	Y	Y	Y	1.20861	1.25881	1.06452	1.40753	0.804805	1.11737	0.726401	0.969644	1.07839	1.03048	0.638123	0.673748
GRMZM2G002627	3247	Y	Y	Y	2.69398	2.52054	1.75995	1.34974	4.22409	4.10005	3.7047	3.77253	2.02327	1.46468	0.76545	1.06343
GRMZM2G002630	1833	N	Y	N	0.102996	0.175784	0.105088	0.0346514	18.8589	13.2441	21.7958	12.7209	0.0362025	0.034594	0.0347674	0.035543
GRMZM2G002642	6503	Y	Y	Y	14.3319	14.1411	14.4255	13.6448	11.6908	12.0145	11.7217	11.9043	15.3372	12.9786	15.2388	13.7554
GRMZM2G002646	2554	Y	Y	Y	3.96704	4.81931	5.75715	5.74479	2.89167	3.51434	3.1969	3.53017	4.70283	4.99043	5.26497	3.64781
GRMZM2G002652	2960	Y	Y	Y	52.7894	62.2001	57.2888	51.5639	35.2032	25.9883	35.775	30.3966	39.4793	36.097	30.9816	35.7226
GRMZM2G002656	10273	Y	Y	Y	5.28659	5.70215	5.39395	5.74383	9.17664	7.69921	8.26945	8.05618	6.40144	7.00586	7.99632	7.0078
GRMZM2G002687	7976	Y	Y	Y	9.57057	9.49347	8.65399	9.35699	7.94445	10.0373	7.43145	7.99074	9.34321	9.38918	9.77183	9.51607
GRMZM2G002699	6299	Y	Y	Y	4.28596	4.73676	4.41377	5.05184	3.49768	4.6382	2.95854	2.99102	4.47733	4.11732	4.92711	3.8993
GRMZM2G002704	2170	Y	Y	Y	1.07301	1.57394	0.562195	0.907372	1.05819	1.19368	1.23506	1.46137	1.25379	2.25006	1.55651	1.59123
GRMZM2G002754	18292	Y	Y	Y	0.196099	0.172626	0.193061	0.197923	0.410533	0.391891	0.385031	0.4725	0.264828	0.287726	0.330976	0.459457
GRMZM2G002756	3422	Y	Y	Y	1.15857	1.14874	1.51984	1.28072	3.3189	2.27085	2.31314	2.70741	1.95859	1.61214	2.14167	1.88483
GRMZM2G002765	13704	Y	Y	Y	1.23528	1.28377	1.16666	1.38582	1.6711	1.34949	1.28711	1.42019	1.26385	1.57787	1.61368	1.4405
GRMZM2G002786	1944	Y	Y	Y	41.5329	43.0611	37.7523	42.3767	30.2327	33.869	29.0155	33.041	41.8159	44.7855	46.6491	45.4779
GRMZM2G002805	1300	Y	Y	Y	3.92106	2.52813	3.60556	2.78493	5.68103	3.93872	4.36291	3.30031	4.13469	2.97543	2.79426	3.95914
GRMZM2G002807	3878	Y	Y	Y	17.7043	19.2264	18.8917	20.8499	13.523	19.65	14.3845	16.1462	18.6004	19.4745	19.7694	20.58
GRMZM2G002825	2455	Y	Y	Y	102.765	105.497	104.068	102.169	102.863	107.547	108.33	116.381	109.5	114.243	108.222	111.432
GRMZM2G002828	4229	Y	Y	Y	9.95521	9.31056	10.1574	10.2581	11.0211	11.78	11.4809	11.8949	10.3407	9.82124	9.78006	9.41283
GRMZM2G002830	1359	Y	Y	Y	10.7894	9.81574	14.7883	16.6852	5.52573	14.0514	7.20043	10.8437	12.7445	10.6851	12.4269	13.0876
GRMZM2G002851	6085	Y	Y	Y	2.94745	3.0818	4.18912	3.10013	4.57941	4.30633	3.59521	3.91369	5.18006	4.24128	4.43011	4.52894
GRMZM2G002858	3497	Y	Y	Y	0.881784	1.67694	1.4138	1.79814	0.727632	1.42975	1.05156	0.764577	1.00573	1.4325	1.43968	1.6581
GRMZM2G002859	5601	Y	Y	Y	8.19076	7.60516	8.31124	8.10819	6.50423	7.06608	5.86439	6.40558	7.49963	8.04946	8.95455	8.31682
GRMZM2G002863	2791	N	Y	Y	0.608788	0.76195	0.437106	0.341362	0.555909	0.798584	0.602951	0.957981	0.832166	0.613433	0.75351	0.210087
GRMZM2G002874	11069	Y	Y	Y	8.52227	8.30784	9.66987	10.6788	7.81027	10.8897	8.14776	7.93747	8.31514	8.87372	10.5763	9.29374
GRMZM2G002879	6585	Y	Y	Y	2.03557	2.18234	2.07691	2.34387	2.4787	3.46707	2.31893	3.46544	2.22709	2.24369	2.68076	2.78014
GRMZM2G002894	14919	Y	Y	Y	1.96144	1.5507	1.43317	1.21336	3.18233	2.74971	2.79489	3.03834	1.91707	1.78939	1.91797	2.08303
GRMZM2G002898	4762	Y	Y	Y	18.9109	19.5547	16.4904	16.1791	18.2327	16.8624	20.4049	18.0063	18.1296	18.6557	15.8586	15.7198
GRMZM2G002903	5531	Y	Y	Y	4.90383	3.90313	4.63194	5.5466	4.61171	5.805	3.54965	3.78856	4.90706	4.89539	5.70343	5.24171
GRMZM2G002910	16355	Y	Y	Y	0.911926	1.00476	0.765557	0.912643	1.77211	1.78636	1.41384	1.35727	1.09956	1.26783	1.3677	1.22294
GRMZM2G002915	2266	Y	Y	Y	4.08244	4.00988	4.90207	2.88709	6.32667	6.30039	6.79384	7.38144	1.14211	0.923458	0.590601	0.891289
GRMZM2G002948	2117	Y	Y	Y	47.4135	43.0733	45.1614	53.9151	24.8305	51.9303	28.2931	30.2234	39.4645	40.4667	47.7137	45.2698
GRMZM2G002959	6182	Y	Y	Y	11.2892	10.7265	10.1683	10.2024	11.9967	10.67	12.0884	10.6114	11.3247	11.3138	10.8345	10.1699
GRMZM2G002978	5315	Y	Y	Y	4.41639	2.94629	3.66043	3.40585	4.35541	4.47685	4.46786	4.99543	3.7331	3.42406	4.16065	4.44959
GRMZM2G002993	1986	Y	Y	Y	5.79874	5.15929	6.23981	4.89323	5.46868	5.18676	6.30805	6.66882	5.64689	3.41639	3.11263	2.78841
GRMZM2G002999	2404	Y	Y	Y	7.30351	4.79834	7.39841	7.47714	9.16468	10.4993	10.6558	9.49249	6.7629	6.83169	6.7599	8.80776
GRMZM2G003002	1551	Y	Y	Y	116.489	109.731	116.95	124.288	107.117	128.596	113.925	124.961	98.1912	103.395	108.598	117.993
GRMZM2G003022	4588	Y	Y	Y	29.0649	30.3251	30.6068	32.8794	25.1737	24.4344	21.858	20.7491	28.8261	28.8168	32.6283	31.6522
GRMZM2G003023	3431	Y	Y	Y	6.8048	5.01491	4.47271	5.94248	3.52726	4.89849	3.86934	4.40387	5.0867	6.63493	6.81679	5.86752
GRMZM2G003028	2651	Y	Y	Y	7.80995	5.71256	8.21076	6.73256	9.94953	8.83932	7.594	7.15383	7.28425	7.8217	7.57243	7.83967
GRMZM2G003033	6222	Y	Y	Y	3.99511	3.65609	4.79862	5.05311	4.29903	4.46324	4.01691	4.44712	5.08733	4.80014	4.66032	4.28262
GRMZM2G003038	3877	Y	Y	Y	23.9419	21.6914	25.1899	24.4923	19.8975	26.0876	20.5293	18.524	22.7473	21.5404	25.5934	21.896
GRMZM2G003043	7254	Y	Y	Y	6.01198	6.17418	5.33744	5.66513	7.72562	6.78459	7.39782	6.60884	7.32751	6.49493	6.89647	6.36774
GRMZM2G003057	2937	Y	Y	Y	8.03506	7.13102	6.31811	7.33127	9.8259	8.84	9.18887	8.659	6.75567	5.93734	6.22748	5.03545
GRMZM2G003059	1408	N	N	Y	0.312865	0.228844	0.50163	0.315776	0.220389	0.641753	0.575465	0.485779	0.424171	0.585469	1.22207	0.508987
GRMZM2G003064	6424	Y	Y	Y	5.84832	5.1863	5.00755	5.80385	4.45368	7.67993	4.41452	4.90739	5.15462	5.59681	6.5177	5.38525
GRMZM2G003068	3112	Y	Y	Y	4.02416	4.57641	4.31221	4.4698	3.88883	5.71033	4.58642	5.37479	4.3287	4.66615	4.56667	3.95675
GRMZM2G003076	3546	Y	Y	Y	2.6088	4.08899	2.33585	2.66889	3.7629	5.18132	5.50153	5.31315	3.27492	3.16517	3.50454	2.77431
GRMZM2G003090	1522	Y	Y	Y	14.8437	13.422	12.6139	14.5645	10.8873	10.3301	8.31303	11.1531	14.5188	10.374	12.6871	11.6004
GRMZM2G003108	6539	Y	Y	Y	4.1094	3.55769	3.58406	3.23457	3.93877	4.89173	3.66967	4.45974	4.41448	3.9662	3.77168	3.83589
GRMZM2G003124	4301	Y	Y	Y	4.22854	3.8207	3.80683	3.55902	3.50639	4.776	4.13003	4.06243	3.93434	4.23132	4.90448	4.19592
GRMZM2G003138	1963	Y	Y	N	0.929693	0.6894	0.948573	0.614776	1.35948	0.46031	1.11129	1.61547	0.304245	0.484545	0.292184	0.165946
GRMZM2G003157	9994	Y	Y	Y	0.585606	0.702845	0.404757	0.552921	1.11157	1.07893	0.941707	0.815043	0.856548	0.780421	0.80984	0.80183
GRMZM2G003165	3293	Y	Y	Y	46.5721	54.1489	48.1028	39.9459	21.8808	22.5554	19.6275	29.702	54.7116	49.7773	42.6728	48.1752
GRMZM2G003172	5758	Y	Y	Y	7.68326	7.86785	9.04362	9.78443	8.24543	11.1209	8.69204	9.53537	7.73308	8.18239	8.95389	8.22582
GRMZM2G003179	801	Y	Y	Y	42.818	44.973	45.2907	46.2295	49.5099	44.8974	41.9406	46.8094	37.1976	38.2364	27.926	32.2905
GRMZM2G003186	61770	Y	Y	Y	0.125311	0.107456	0.0883557	0.13059	0.129609	0.176514	0.152362	0.154015	0.149327	0.179648	0.178486	0.150826
GRMZM2G003190	4504	Y	Y	Y	14.9083	13.5781	13.6714	15.5547	10.6513	14.3242	10.3925	12.632	13.982	14.5434	15.5218	15.1738
GRMZM2G003234	1671	Y	N	N	1.77004	0.887	1.03748	1.55844	0.259983	0.396548	0.0372994	0.3349	0.198562	0.417426	0.19069	0.350899
GRMZM2G003246	1596	Y	Y	Y	5.0865	3.5936	4.14379	6.16854	2.68312	4.79347	4.25669	3.07782	6.69414	7.58863	5.78988	4.53113
GRMZM2G003252	4078	Y	Y	Y	11.3423	10.9511	10.0611	10.9806	6.65055	7.90288	8.05455	7.79152	11.2768	9.65622	8.04812	8.99452
GRMZM2G003289	2705	Y	Y	Y	3.37336	3.16852	2.87218	2.55943	3.64799	3.94171	2.32719	3.14921	2.57587	2.69584	3.13342	3.2515
GRMZM2G003304	4811	Y	Y	Y	34.2842	39.3674	36.4485	30.9857	19.724	16.6907	17.2951	19.3221	13.2829	9.2658	7.82865	10.7929
GRMZM2G003306	921	Y	Y	Y	227.876	217.957	236.268	258.961	164.622	242.723	166.68	204.498	201.96	234.847	234.087	251.759
GRMZM2G003307	3975	Y	Y	Y	15.3408	15.1906	16.46	16.666	20.937	19.9282	18.0475	18.036	15.7426	17.1169	16.9783	16.6031
GRMZM2G003318	3819	Y	Y	Y	5.05884	5.51786	5.56508	5.97074	5.50901	4.6532	3.96584	4.83565	4.50041	6.02726	5.08961	4.72549
GRMZM2G003331	3961	Y	Y	Y	26.6752	23.7368	25.5959	29.5532	20.1023	19.7249	19.5589	18.9789	24.6774	25.47	24.9541	25.2805
GRMZM2G003342	5568	Y	Y	Y	1.45798	1.33098	1.48759	1.92784	1.14805	2.32605	1.33207	1.66393	1.25139	1.10468	1.59093	1.22859
GRMZM2G003354	4728	Y	Y	Y	8.05267	5.9563	7.04828	7.93951	6.07753	7.37701	4.78528	6.06278	7.92999	9.83081	9.09831	7.95088
GRMZM2G003377	3540	Y	Y	Y	6.63083	5.44302	6.80176	6.04658	7.45091	5.4964	5.86299	6.62196	6.16729	7.18297	7.29099	6.90152
GRMZM2G003384	2231	Y	Y	Y	86.1171	86.5107	101.565	105.196	67.1801	109.759	70.2055	75.6691	83.6109	83.5908	95.6072	91.4908
GRMZM2G003385	4711	Y	Y	Y	103.727	108.872	110.576	110.192	73.8127	81.6445	75.531	74.481	104.955	111.41	117.487	112.475
GRMZM2G003389	3362	Y	Y	Y	1.77823	1.82095	1.77615	2.73939	2.82434	3.3506	2.02072	1.90497	2.19092	2.73485	2.78647	2.65485
GRMZM2G003406	1714	Y	Y	Y	21.7724	29.5894	26.7848	22.1231	15.7508	12.9686	16.1091	22.6009	22.494	16.9811	15.1328	18.2831
GRMZM2G003409	2713	Y	Y	Y	14.4047	17.7437	17.8686	10.9801	20.9312	13.2113	20.837	19.0458	23.6526	22.9288	19.5203	19.2353
GRMZM2G003411	6657	Y	Y	Y	3.14795	2.2749	1.9387	2.16586	3.83166	4.22588	6.26362	4.00707	4.35617	6.35346	6.76824	6.6452
GRMZM2G003417	1014	Y	Y	Y	14.7086	13.4096	16.4004	17.351	19.6467	20.6144	22.6812	23.2407	13.5467	13.4451	16.5292	14.3279
GRMZM2G003424	4268	Y	Y	Y	5.79469	6.20569	5.94246	6.38434	7.37237	6.28079	6.99502	7.18242	7.47863	6.2549	7.27175	8.28881
GRMZM2G003426	833	Y	Y	Y	24.7039	24.8332	18.8849	17.0037	15.1243	11.9321	13.094	15.8995	17.2869	11.9514	10.3282	16.5027
GRMZM2G003461	917	Y	Y	Y	3.0882	3.16239	2.87083	2.83987	4.94057	4.26995	1.69922	3.59381	2.82226	1.45215	1.87642	1.77618
GRMZM2G003466	1334	Y	Y	Y	14.3882	9.9997	12.37	12.5223	20.2375	19.282	17.2404	17.1064	9.30223	7.55795	5.3983	7.56994
GRMZM2G003488	5027	Y	Y	Y	3.56778	4.6534	4.73869	3.29773	4.38271	3.43916	3.75675	2.93149	4.18458	3.79682	4.32295	4.75635
GRMZM2G003489	2244	N	Y	N	0.532835	0.890248	0.200294	0.311353	4.23148	2.81868	2.13868	1.41317	1.03502	0.593416	0.312395	0.0290331
GRMZM2G003493	1912	Y	Y	Y	4.11419	3.87599	4.46639	4.75042	1.2659	1.85884	1.07573	0.87806	4.1301	5.93647	3.69973	3.57782
GRMZM2G003506	2646	Y	Y	Y	23.8071	22.8203	21.2815	17.0672	39.1931	31.6221	40.68	37.0587	28.7657	34.4853	25.8431	26.1242
GRMZM2G003509	10440	Y	Y	Y	5.16586	4.16654	5.27076	4.75154	4.47629	4.14866	3.92232	4.16318	6.09564	5.21742	6.11038	5.63513
GRMZM2G003518	2985	Y	Y	Y	3.39425	2.31	2.08651	3.17048	4.80276	4.05631	5.3662	2.27055	3.17902	4.65225	3.52269	3.64493
GRMZM2G003520	795	Y	Y	Y	9.10317	9.80823	8.64191	9.50743	10.6949	15.3818	11.8383	13.6874	8.26361	8.69405	8.57731	8.76866
GRMZM2G003526	2410	N	Y	Y	0.0261123	0.133698	0.0266426	0.395328	0.437779	1.1248	1.68103	0.645017	0.798514	3.13107	1.77171	2.6763
GRMZM2G003530	4328	Y	Y	Y	2.71904	2.54613	3.15999	2.30407	2.8249	2.90896	3.0386	3.17507	3.38849	2.35886	2.60628	2.48378
GRMZM2G003558	1926	Y	Y	Y	2.12383	1.43875	1.7669	1.28615	2.22339	0.656813	1.52097	1.71107	1.20591	1.87664	0.694861	1.5222
GRMZM2G003563	2671	Y	Y	Y	6.0551	5.18725	5.40881	7.4431	8.29503	10.4421	6.88377	8.35736	6.58375	9.04511	10.522	8.90298
GRMZM2G003565	4950	Y	Y	Y	9.29339	9.20421	9.58589	9.35418	10.5442	10.0642	10.539	12.2475	11.1671	10.5428	9.66873	9.91075
GRMZM2G003595	150713	Y	Y	Y	0.45221	0.354467	0.336992	0.388144	0.617269	0.560772	0.544644	0.550781	0.512952	0.492685	0.526445	0.478535
GRMZM2G003607	6827	Y	Y	Y	7.23605	7.20223	6.83751	7.52666	6.97251	6.69716	6.83801	6.54859	7.31925	7.12407	7.23447	7.30043
GRMZM2G003625	4702	Y	Y	Y	0.923482	0.863436	1.24266	0.526824	1.46509	1.47331	1.44485	1.57367	1.36896	0.795669	1.26048	1.03919
GRMZM2G003631	3221	Y	Y	Y	10.8043	9.98349	11.1433	10.7076	7.95761	6.11556	8.26257	7.58665	9.86839	9.86302	9.20019	9.08181
GRMZM2G003635	6159	Y	Y	Y	17.8094	17.6932	17.066	15.2938	18.1882	17.4389	21.5449	20.0199	19.8787	18.3777	17.5593	17.6125
GRMZM2G003638	3144	Y	Y	Y	3.54285	2.93107	3.28804	2.6061	4.79675	5.38397	4.97587	5.16186	3.48259	2.88414	4.07425	2.83893
GRMZM2G003640	9704	Y	Y	Y	7.64584	7.32482	8.29074	7.67769	7.84724	7.03328	7.39269	7.42645	8.91036	7.73031	8.37325	7.86181
GRMZM2G003642	6264	Y	Y	Y	8.2079	7.5615	7.63656	6.96608	13.4645	13.9539	13.8605	13.1129	7.55334	8.9184	8.1899	7.97738
GRMZM2G003648	1159	Y	Y	Y	1.90041	1.94606	1.385	1.26046	2.19545	1.92308	1.12931	1.34124	2.46199	1.80548	2.58434	2.41714
GRMZM2G003656	5532	Y	Y	Y	10.2723	9.23769	8.69346	8.32414	10.5792	11.8584	12.3821	11.7683	9.29653	9.82339	9.02016	8.46766
GRMZM2G003662	3537	Y	Y	Y	5.88918	6.68657	6.04509	4.54327	6.89574	7.40855	8.9341	7.15497	7.89857	7.33248	7.18907	7.4968
GRMZM2G003663	2923	Y	Y	Y	4.67189	6.06284	5.42577	4.32422	5.37174	5.83226	5.69325	6.02013	6.33398	5.5319	3.98985	4.43548
GRMZM2G003679	1001	Y	Y	Y	2.32611	4.95712	2.37335	1.2056	0.805996	0.902685	2.17927	1.92564	3.51353	3.23072	1.97361	2.53832
GRMZM2G003682	1865	Y	Y	Y	1.58592	1.55491	0.860705	0.783308	6.02314	4.68347	9.72506	5.16775	1.60116	3.29804	3.31457	3.38852
GRMZM2G003692	17449	Y	Y	Y	3.95638	3.78552	3.77914	3.68742	4.4566	4.33954	4.65427	4.32966	4.11109	4.35724	3.88237	3.92418
GRMZM2G003711	514	N	Y	N	0.122433	0.125375	0.124919	0.123572	9.05569	4.33628	6.66926	4.47597	0.645518	0.123367	0.8679	0.126752
GRMZM2G003715	4342	Y	Y	Y	3.57989	3.13159	3.00192	2.76475	9.30496	7.56111	9.97638	7.51827	5.6089	9.33198	8.322	6.76711
GRMZM2G003718	4472	Y	Y	Y	1.6183	2.06066	1.67988	1.77538	3.23353	3.27328	4.08361	2.93379	2.95293	2.22618	2.09484	1.96675
GRMZM2G003720	3175	Y	Y	Y	6.79849	6.31232	5.35914	6.78171	9.32391	6.88719	7.40075	7.34406	7.00169	6.21126	4.55635	5.56086
GRMZM2G003724	29201	Y	Y	Y	0.221974	0.183169	0.160516	0.224039	0.257165	0.228984	0.24119	0.249136	0.238612	0.288813	0.277166	0.261039
GRMZM2G003725	1930	Y	Y	Y	13.7926	17.129	13.0746	14.5791	9.35748	12.8906	8.29954	11.5016	16.1944	14.3578	14.892	14.9542
GRMZM2G003732	26234	Y	Y	Y	0.429389	0.513398	0.599646	0.568967	0.451848	0.645239	0.515553	0.452707	0.614672	0.510013	0.677758	0.712745
GRMZM2G003734	24319	Y	Y	Y	1.53969	1.61908	1.51815	1.68983	1.6154	1.74136	1.6582	1.50598	1.85279	1.59837	1.71121	1.73866
GRMZM2G003738	1114	N	Y	N	0.960342	0.404935	0.288189	0.171049	1.16992	0.81112	1.95822	1.17215	0.655253	0.512295	0.400449	0.994215
GRMZM2G003742	3002	Y	Y	Y	4.21354	4.18597	4.25633	4.46432	4.81691	5.63864	5.16972	5.07462	4.88521	4.45692	5.71053	5.27366
GRMZM2G003752	2066	Y	Y	Y	4.78224	5.95766	3.63621	6.30241	3.8751	5.68569	2.98664	5.56788	6.39182	6.1692	7.18721	4.95092
GRMZM2G003754	4846	Y	Y	Y	3.59715	3.97613	2.92821	3.68304	4.70009	4.56207	4.41153	4.52939	3.35494	3.93864	3.77427	3.67025
GRMZM2G003755	6130	Y	Y	Y	2.69996	2.36534	2.92238	2.64218	2.54119	2.9186	1.65732	2.62717	2.04599	2.4723	3.06688	2.92273
GRMZM2G003762	2642	Y	Y	Y	51.1877	52.2223	43.5753	39.3069	69.4142	61.63	69.7112	74.3944	69.1975	55.4664	50.293	58.9115
GRMZM2G003765	2517	Y	Y	Y	3.27529	3.30277	3.80099	3.55811	6.09028	6.19863	5.12584	5.01489	5.51016	4.71109	5.29173	5.97923
GRMZM2G003775	1115	Y	Y	Y	1.86252	2.13845	0.863793	1.42413	1.61416	0.594288	0.950281	1.05956	2.20206	1.53551	1.08596	1.34391
GRMZM2G003789	5599	Y	Y	Y	2.25916	2.72779	2.51146	1.80372	4.46702	3.73334	2.86089	3.6315	1.74224	1.46097	1.33171	1.10543
GRMZM2G003794	2971	Y	Y	Y	19.2541	16.8535	16.9652	13.1051	29.5581	20.0527	30.9434	26.9355	21.5986	17.6082	14.5647	16.9948
GRMZM2G003814	6995	Y	Y	Y	2.47404	1.96229	2.35906	2.6605	2.848	2.91938	2.48596	2.51563	2.21039	2.16657	3.12494	2.74758
GRMZM2G003821	754	Y	Y	Y	4.08966	2.82043	6.04617	6.48639	2.55161	4.3941	1.57058	2.88632	3.78441	3.27987	3.80343	3.88828
GRMZM2G003835	321	Y	Y	Y	10.7825	10.2385	18.2024	11.2785	11.407	24.2083	11.0675	16.8524	17.1583	10.8648	14.0957	13.1924
GRMZM2G003852	1333	Y	Y	Y	49.8063	47.0387	55.0566	56.2734	31.799	44.2417	30.0648	40.2559	44.8535	48.8543	46.8045	43.8408
GRMZM2G003853	3358	Y	Y	Y	18.4219	14.7961	16.1191	17.2314	15.3583	17.1317	13.9021	14.6839	16.8566	16.6741	18.3898	14.8034
GRMZM2G003861	3005	Y	Y	Y	9.36106	8.47081	7.92725	7.63038	13.2384	10.3639	12.8388	10.8633	8.89943	9.51689	8.63147	9.86469
GRMZM2G003875	4128	Y	Y	Y	8.30843	8.35192	10.0637	9.58588	8.97549	8.9454	8.37976	8.90218	8.72894	8.09532	10.5751	8.34896
GRMZM2G003883	5541	Y	Y	Y	77.9676	83.5392	87.5467	86.098	58.7687	61.4133	61.9223	57.3319	78.4551	85.2457	84.638	76.7906
GRMZM2G003897	7288	Y	Y	Y	10.3532	9.96524	9.32998	11.1467	8.52411	12.9025	8.83426	10.5538	9.62428	9.12704	10.3795	8.96622
GRMZM2G003930	3668	Y	Y	Y	15.4581	15.9349	14.3016	12.9006	16.3952	16.8006	17.8248	18.3928	16.8431	15.2995	13.0133	14.618
GRMZM2G003937	1068	Y	Y	Y	25.514	25.8856	18.6975	18.02	31.4376	25.7765	32.5059	24.0451	20.3179	20.2463	18.4383	18.7277
GRMZM2G003944	2026	Y	Y	Y	2.8266	4.35766	3.708	4.04421	1.501	2.46784	1.692	1.87214	3.37364	2.78557	2.6108	3.24787
GRMZM2G003947	1175	Y	Y	Y	2.94569	3.23584	3.55197	2.75687	2.69374	2.81971	3.02354	3.75724	2.99323	3.0761	2.65762	2.9387
GRMZM2G003963	4042	Y	Y	Y	54.0095	57.1246	59.0776	56.1462	59.0983	51.2227	62.0343	60.8413	63.0594	66.2817	63.839	63.1033
GRMZM2G003970	1014	Y	Y	Y	3.16515	2.85987	3.48272	3.19459	6.18168	6.59423	7.68334	8.52364	7.26418	7.4417	10.37	10.7299
GRMZM2G003979	1781	Y	Y	Y	13.9571	13.5687	13.88	15.4421	16.1339	20.0572	18.3727	15.3965	16.1334	14.1348	16.2095	13.7909
GRMZM2G003984	46193	Y	Y	Y	0.19209	0.216236	0.207111	0.188377	0.146445	0.121279	0.144373	0.160184	0.208302	0.174337	0.155897	0.153733
GRMZM2G003988	3750	Y	Y	Y	12.8043	12.562	12.5506	11.0264	20.7038	16.369	20.8921	17.7585	13.5373	15.4722	14.972	14.7153
GRMZM2G003992	3113	Y	Y	Y	26.179	24.9034	26.0093	29.1158	26.1763	25.8334	22.0838	23.7094	24.6209	29.2712	30.2368	27.8139
GRMZM2G004023	4201	Y	Y	Y	4.29924	3.97301	3.86688	3.3716	5.68763	5.89343	4.91081	4.30714	4.97576	4.60373	4.20206	3.1792
GRMZM2G004040	8767	Y	Y	Y	2.87843	2.59475	2.70252	2.57194	3.136	3.4974	3.70395	3.11359	3.21691	2.84253	3.27839	2.63812
GRMZM2G004054	787	Y	N	N	1.35937	0.409419	0.407933	0.0807065	0.236576	0.229628	0.079196	0.0790085	0.252958	0.402864	0.0809767	0.413916
GRMZM2G004057	5652	Y	Y	Y	34.0596	33.8745	37.8186	40.3325	32.2057	43.943	31.8363	36.0735	35.1169	34.1399	39.5429	38.4193
GRMZM2G004060	1719	Y	Y	Y	2.81888	1.68698	1.08322	1.73662	1.19141	2.41798	3.37198	3.07462	6.7556	6.89809	5.67218	4.20691
GRMZM2G004079	3241	Y	Y	Y	3.98049	4.47379	4.14057	4.48787	5.26595	3.99612	4.82695	6.12012	3.50121	3.50217	4.38491	4.1611
GRMZM2G004083	2275	Y	Y	Y	4.12161	3.93737	3.81018	2.98735	2.70071	5.95772	5.17796	5.71233	4.17115	2.70367	4.11785	3.69424
GRMZM2G004087	2153	Y	Y	Y	12.3055	13.3195	12.3168	11.1219	9.5413	5.34402	10.5664	5.57393	13.839	12.6939	11.1592	12.2554
GRMZM2G004092	3465	Y	Y	Y	5.35773	4.44495	4.13233	4.711	4.74642	5.30244	4.15515	5.58092	4.69207	4.73979	5.02104	4.94503
GRMZM2G004106	954	Y	Y	Y	1.5172	0.337749	1.00957	0.99868	2.53711	2.96776	1.63331	1.10802	1.59986	2.85814	2.20445	1.70729
GRMZM2G004111	764	Y	Y	Y	71.4147	73.4678	68.999	77.3998	66.2045	93.5915	79.2144	95.467	77.0427	78.2675	74.3223	78.7091
GRMZM2G004119	1382	Y	Y	Y	0.956254	0.699448	0.69691	1.97626	1.03286	0.82818	0.766688	0.764873	1.29645	0.68825	1.61397	0.707131
GRMZM2G004128	1897	Y	Y	Y	2.95246	2.81957	3.14781	2.17635	1.60307	1.11142	2.06991	2.06501	2.62359	2.37331	1.84769	2.23235
GRMZM2G004131	1788	Y	Y	Y	2.63971	2.05437	2.40603	2.30903	3.15862	3.47015	1.84751	2.60821	1.74434	2.09241	2.53061	1.93119
GRMZM2G004138	1738	Y	Y	Y	18.2129	23.3224	21.0211	17.0667	44.6001	34.9027	39.0532	40.8211	24.7034	20.9788	19.4706	22.0791
GRMZM2G004140	4796	Y	Y	Y	6.49513	6.91991	6.81447	7.13827	6.76777	8.85501	6.64079	6.91029	8.12195	7.20577	7.93286	6.56122
GRMZM2G004157	2380	Y	Y	Y	1.61293	2.40982	2.67086	1.89481	3.416	3.41693	3.06399	3.31799	1.81233	1.89167	2.81156	2.92903
GRMZM2G004160	969	Y	Y	Y	25.6528	28.3973	22.198	16.7147	54.7603	42.7083	54.6087	54.9928	29.9267	24.5398	17.823	19.8342
GRMZM2G004161	3981	Y	Y	Y	5.16913	4.64582	4.79024	5.47249	5.97076	5.19016	5.90238	5.66974	7.35103	8.23496	5.81098	6.52976
GRMZM2G004172	3458	Y	Y	Y	44.4591	43.8872	45.1391	44.5788	41.9787	50.4664	45.8352	49.9343	40.5486	42.8912	44.1383	41.3548
GRMZM2G004180	1608	Y	Y	Y	7.3967	7.49425	8.42538	6.5175	7.29456	7.60482	5.93039	8.00447	6.56164	5.16593	5.35035	7.1714
GRMZM2G004182	4623	Y	Y	Y	1.34764	0.822433	0.902782	0.920522	1.57067	1.75909	1.44257	1.46606	1.33494	1.35792	1.19931	1.39517
GRMZM2G004183	2139	Y	Y	Y	79.9357	70.8295	73.214	73.909	49.9917	44.6936	41.9886	44.4473	49.7307	48.5882	49.2489	47.5454
GRMZM2G004188	3949	Y	Y	Y	2.50193	2.13775	2.19503	2.94339	3.47319	4.1034	3.04613	3.54278	2.77267	2.39256	3.43738	2.72216
GRMZM2G004207	1970	Y	Y	Y	2.26806	1.93	1.46669	1.64432	2.36275	1.55949	2.11976	1.29409	2.12215	2.67162	2.29682	3.40634
GRMZM2G004211	2012	Y	Y	Y	8.78902	10.986	9.47811	8.17627	14.1582	11.946	13.4753	12.5163	7.28896	8.79304	6.93667	7.60951
GRMZM2G004222	6389	N	N	Y	0.699339	0.534583	0.512543	0.586547	0.475978	0.669429	0.673123	0.437954	0.550484	0.803924	0.807954	0.7444
GRMZM2G004259	4851	Y	Y	Y	6.23987	5.80527	6.2607	5.64325	6.71663	8.38207	6.77107	6.57559	6.25153	6.44434	8.13194	5.57357
GRMZM2G004278	2012	N	Y	Y	0.719386	0.416378	0.159564	0.410392	0.647761	0.628739	0.960311	1.32889	0.692616	1.5443	1.17195	2.68761
GRMZM2G004290	1546	Y	Y	Y	7.4491	7.46132	8.84633	9.90127	10.3168	9.31252	9.71596	9.29075	7.59741	9.14657	7.87333	9.06036
GRMZM2G004301	5646	Y	Y	Y	8.12547	6.90537	8.10853	9.21354	6.76017	8.29009	5.42024	5.7378	8.19207	8.03023	8.54456	9.08135
GRMZM2G004305	6550	Y	Y	Y	6.08169	6.26716	6.40126	5.65341	6.26302	5.28817	6.74657	6.00912	5.82543	6.96066	7.32636	6.37578
GRMZM2G004314	1148	Y	Y	Y	4.00169	5.22052	4.97784	5.58808	4.37891	4.46022	4.18049	3.52063	5.37579	5.79976	6.27294	5.95887
GRMZM2G004320	7118	Y	Y	Y	2.78493	2.58023	2.62499	3.23916	3.14755	3.6983	2.74072	2.9963	2.54511	2.32512	2.64118	2.95639
GRMZM2G004349	2408	Y	Y	Y	21.6651	17.4755	19.1186	22.5524	24.201	24.8412	23.3727	21.5615	23.0659	23.7264	24.4275	21.9422
GRMZM2G004356	4914	Y	Y	Y	4.62311	5.5997	5.23965	3.70963	4.12987	5.35704	4.04607	6.82028	4.98302	3.54863	3.02173	4.4945
GRMZM2G004362	567	N	N	Y	0.332966	1.0229	0.113243	0.336064	0.766193	0.956177	0.109925	0.548322	1.05332	0.782849	0.786773	0.344711
GRMZM2G004375	912	Y	Y	Y	1.44906	1.48387	1.6193	2.15899	0.884651	3.23653	1.02512	2.38628	1.96458	2.01635	1.32768	1.64305
GRMZM2G004377	6407	Y	Y	Y	25.96	28.374	26.3669	27.0342	36.1792	32.8039	43.4355	35.2775	21.45	20.5761	19.2071	21.8117
GRMZM2G004382	3725	Y	Y	Y	83.2374	88.6971	89.0647	88.0699	100.115	105.778	100.979	107.483	87.808	91.1583	101.059	98.7662
GRMZM2G004396	1591	Y	Y	Y	92.3589	109.402	95.6067	90.8228	78.8351	58.1946	80.6611	75.3113	76.6197	67.5558	56.9192	64.6589
GRMZM2G004397	3423	Y	Y	Y	29.1764	29.6138	28.0432	28.6685	37.7664	31.1667	38.0373	32.6793	30.1069	29.4361	29.8815	28.6448
GRMZM2G004412	9066	Y	Y	Y	8.17001	7.21477	8.7892	9.45104	5.56542	6.83721	3.95303	5.13706	8.30772	8.55409	10.4246	9.3924
GRMZM2G004414	5509	Y	Y	Y	0.902436	1.22826	0.80421	0.93389	0.822382	1.69488	0.961666	1.27542	0.831147	0.702134	0.72879	1.02888
GRMZM2G004422	2132	Y	Y	Y	3.51254	3.59693	2.80084	3.12814	10.625	9.46535	10.4366	7.61205	4.76218	4.78852	4.75275	5.22547
GRMZM2G004435	3252	Y	Y	Y	10.353	10.4035	9.29959	9.43366	11.4314	9.76201	9.98539	11.7208	7.73375	7.11714	6.87846	7.03191
GRMZM2G004445	4037	Y	Y	Y	1.54326	1.89959	2.05175	2.31282	2.04464	2.93959	1.86812	2.26416	1.62734	1.17805	1.40497	0.919883
GRMZM2G004455	6047	Y	Y	Y	9.23093	9.47402	9.18479	8.05636	12.5314	10.2706	11.7398	11.0745	8.24141	8.44148	9.51661	9.29796
GRMZM2G004459	8575	Y	Y	Y	8.63782	8.86037	9.39729	9.82925	8.6633	9.74364	8.23519	9.10035	8.82984	8.11214	9.72837	8.89691
GRMZM2G004466	1296	Y	Y	Y	5.00143	3.72931	5.59844	2.89155	7.90137	4.04383	8.12755	9.06787	3.94264	3.08247	2.31115	2.46325
GRMZM2G004468	25160	Y	Y	Y	2.14855	2.13357	2.24832	2.09785	2.41488	2.39185	2.50944	2.37004	2.3078	2.08429	2.12513	2.15183
GRMZM2G004475	11389	Y	Y	Y	1.22115	1.18259	1.18957	1.5002	1.60753	1.45454	1.27511	1.30485	1.07792	1.51999	1.1471	1.2871
GRMZM2G004480	2234	Y	Y	Y	20.0848	21.7212	21.355	19.4187	13.8069	18.0933	13.308	16.0598	21.2385	16.4913	17.601	17.2937
GRMZM2G004483	2891	N	N	Y	0.544194	0.378942	0.555246	0.725019	1.3095	0.395899	0.538977	0.580716	0.390214	1.07476	0.815621	0.743674
GRMZM2G004511	1552	Y	Y	Y	153.393	157.328	157.253	138.041	204.22	180.213	218.346	234.816	156.876	155.299	119.614	141.593
GRMZM2G004516	1726	Y	Y	Y	14.5477	14.2998	16.5544	13.947	6.72395	7.99233	6.82494	11.2039	14.4945	14.3648	9.56299	9.77632
GRMZM2G004519	926	Y	Y	Y	0.883475	1.46144	0.346699	1.16606	1.54149	2.01665	2.75963	2.6188	1.50491	1.84891	1.99582	2.18106
GRMZM2G004523	2902	N	Y	Y	0.542131	0.555156	0.199131	0.240757	3.87083	2.17957	2.72762	3.32111	2.08087	2.16322	1.6031	1.90826
GRMZM2G004528	5094	Y	Y	Y	10.612	11.3476	11.6342	13.5785	6.15256	8.31334	5.15111	6.75017	13.2223	14.6017	14.6999	12.7001
GRMZM2G004531	3053	Y	Y	Y	17.6239	17.7518	16.1731	17.0389	23.9668	22.4738	26.4375	22.2609	22.6269	24.3632	21.4795	23.4097
GRMZM2G004534	4908	Y	Y	Y	24.9645	25.7481	25.8901	27.2674	21.9138	25.1733	23.4807	25.6295	29.5426	28.2816	26.9691	27.3849
GRMZM2G004548	1750	Y	Y	Y	7.94724	7.69628	7.52158	6.56937	24.3636	16.6949	19.4817	19.5067	7.62183	5.83379	6.30003	6.14275
GRMZM2G004572	5502	Y	Y	Y	22.2922	21.6565	22.3481	22.2456	15.1939	13.4339	14.9871	14.6578	23.1449	25.2514	23.0151	23.6943
GRMZM2G004583	10837	Y	Y	Y	0.632965	0.660064	0.693218	0.591965	0.727307	0.939413	0.845447	1.0041	0.863399	0.614389	0.711559	0.643267
GRMZM2G004590	3354	Y	Y	Y	19.0818	21.4616	18.9716	16.6839	18.1152	14.4581	16.6689	16.4441	16.5206	11.9297	11.5335	12.1016
GRMZM2G004592	4967	Y	Y	Y	1.58372	2.16668	2.02955	2.03323	2.23657	2.41345	2.29633	2.34097	1.9372	1.87666	2.01437	2.29541
GRMZM2G004593	5477	N	N	Y	0.333209	0.670663	0.480656	0.614634	0.328608	0.53893	0.307255	0.465468	0.860235	0.683081	0.849405	1.05868
GRMZM2G004619	2345	Y	Y	Y	6.36015	7.4473	6.70836	7.71943	11.9889	13.1781	11.9339	11.6405	7.72541	9.22092	8.07139	8.47371
GRMZM2G004641	3847	Y	Y	Y	32.3732	33.0504	30.0263	24.3861	29.1837	27.3871	32.9377	36.9005	39.0014	34.796	26.0249	32.4312
GRMZM2G004653	5874	Y	Y	Y	2.04626	1.74436	2.7874	1.71928	3.56057	1.36394	3.44848	3.88491	3.62637	3.22775	2.52788	3.1832
GRMZM2G004679	1107	Y	Y	Y	0.284239	0.989632	0.638026	2.00819	1.40157	2.55758	1.06975	1.40424	2.33786	1.20291	0.978669	1.23591
GRMZM2G004683	1939	Y	Y	Y	0.941201	1.62851	0.960314	0.884442	1.31229	1.83296	2.60367	1.63546	1.12937	0.81757	0.558735	0.839999
GRMZM2G004694	2296	Y	Y	Y	117.118	129.25	109.988	112.675	102.202	81.9368	101.228	94.1632	100.955	106.854	97.064	97.1296
GRMZM2G004696	3355	Y	Y	Y	47.6622	50.4976	51.5774	43.5241	50.3338	41.9609	51.5152	60.8823	38.5497	42.5069	34.2102	37.3813
GRMZM2G004699	2283	Y	Y	Y	52.9521	51.2322	44.1276	55.2809	8.56304	24.4598	7.56227	11.8476	42.5246	47.5789	45.4168	46.7724
GRMZM2G004703	2648	Y	Y	Y	68.8482	70.5509	72.2832	75.8211	47.1322	51.6628	42.2027	51.9182	60.42	66.9788	69.7694	66.9956
GRMZM2G004709	3215	Y	Y	Y	12.6253	12.207	12.0828	11.8339	8.35854	7.32613	7.85149	7.94894	13.7672	11.5382	10.8428	12.6653
GRMZM2G004736	7697	Y	Y	Y	5.56785	5.73511	5.63087	6.16428	6.02313	6.86368	4.98003	5.79223	7.06096	6.79666	7.17848	5.98432
GRMZM2G004741	5889	Y	Y	Y	5.61022	5.98574	6.02944	6.09383	6.0386	6.88418	5.42943	5.79668	5.55529	5.65302	5.65972	5.18857
GRMZM2G004768	7621	Y	Y	Y	4.25263	4.05038	4.28844	4.24218	5.25256	4.48178	4.66984	3.7613	3.8748	3.4031	4.18948	3.70163
GRMZM2G004784	3851	Y	Y	Y	6.55289	6.74379	6.18577	6.94372	8.17067	7.68046	7.36404	7.99245	5.80708	5.51613	5.57688	6.78403
GRMZM2G004795	2390	Y	Y	N	1.55352	0.835865	0.564176	0.558091	1.68787	1.99117	2.1645	1.84718	0.0277654	0.504102	0.559959	1.0086
GRMZM2G004828	1801	Y	Y	Y	12.1249	13.919	13.5833	9.83952	18.5737	17.4262	21.0757	22.8211	11.6801	11.5132	9.94322	9.44155
GRMZM2G004835	3624	Y	Y	Y	31.5174	33.9461	30.0668	25.5011	20.7386	20.462	23.1663	23.1801	30.3048	28.4334	25.1995	25.1145
GRMZM2G004847	12692	Y	Y	Y	1.88911	1.66031	1.32039	1.50633	1.93148	2.13106	1.76296	1.90576	1.51102	1.74365	1.72226	1.63748
GRMZM2G004856	2564	N	N	Y	0.859037	0.276469	0.225381	0.123861	0.992406	0.117471	1.19112	0.46077	0.647029	1.40968	0.621379	1.34671
GRMZM2G004858	4037	Y	Y	Y	2.22915	1.73996	1.73365	1.55761	5.02704	4.96895	6.34543	5.43706	1.52871	3.37709	2.82572	2.6951
GRMZM2G004878	1370	Y	Y	Y	10.8865	10.3955	9.60786	14.975	13.6354	20.9738	15.0586	15.3861	13.1265	14.2096	12.3271	13.4581
GRMZM2G004880	3504	Y	Y	Y	5.40586	6.34494	6.4685	4.80358	9.54659	8.5442	9.08939	7.15137	5.35949	6.67767	7.0749	6.07995
GRMZM2G004888	6616	Y	Y	Y	2.80601	3.08771	2.92122	2.25609	2.89859	2.41284	3.25014	3.26124	2.81846	2.21401	2.35996	2.74742
GRMZM2G004898	875	Y	Y	Y	0.934969	1.25203	1.10072	1.08885	2.0569	0.481913	0.783543	0.497437	0.985909	0.362347	0.946826	0.819033
GRMZM2G004908	3374	Y	Y	Y	7.88964	7.1624	7.89762	7.09708	6.30917	3.08873	3.56525	3.15137	6.15603	7.19808	8.21635	6.93212
GRMZM2G004909	741	Y	Y	Y	141.912	190.371	146.527	117.689	247.493	262.175	241.991	279.011	95.1955	60.6724	33.4554	45.2799
GRMZM2G004924	5151	Y	Y	Y	2.16244	1.83907	1.83239	2.52782	1.24099	2.65469	1.1979	1.62964	1.53305	1.80963	2.75898	2.3399
GRMZM2G004932	5616	Y	Y	Y	9.17738	10.8896	10.5757	10.5295	7.43723	9.53572	8.49009	8.62499	9.84282	10.3088	10.2016	9.52429
GRMZM2G004949	3269	Y	Y	Y	8.29706	7.55016	6.57996	7.20846	15.7005	16.124	16.6066	13.2576	12.2406	15.6151	12.4182	12.3764
GRMZM2G004955	1770	Y	N	Y	0.746634	0.764572	1.19711	1.11243	0.105189	0.374368	0.387345	0.456687	0.637349	1.25388	0.828112	1.43552
GRMZM2G004959	2130	Y	Y	Y	64.7919	71.1893	69.4237	67.005	27.1848	34.0224	30.871	35.5855	64.4588	60.7017	63.4594	60.7764
GRMZM2G004984	1576	Y	Y	Y	1.71702	1.67649	1.42595	0.604531	2.16586	1.03202	1.93784	1.06526	3.57902	4.62705	4.56938	2.60436
GRMZM2G004988	17572	Y	Y	Y	0.820118	0.993849	1.17294	1.27596	1.21142	1.7175	1.04635	1.27742	1.31797	1.13672	1.50509	1.15307
GRMZM2G004990	4393	Y	Y	Y	23.3644	23.0162	23.8974	21.1817	22.1376	19.321	19.1962	21.6985	25.2114	22.1281	21.6297	22.8241
GRMZM2G004996	4353	Y	Y	Y	4.87195	3.74545	3.55485	3.80834	6.85772	5.93673	6.57207	7.29929	5.01544	4.55951	4.28957	4.3254
GRMZM2G004997	4374	Y	Y	Y	27.1779	28.538	27.172	29.8412	32.0524	30.9735	31.1636	31.2889	29.9633	27.5302	29.7954	29.5962
GRMZM2G005000	3908	Y	Y	Y	7.90658	7.14012	6.98277	7.88262	3.89076	5.19463	3.84362	3.73905	8.54112	9.6544	8.30038	7.652
GRMZM2G005013	4176	Y	Y	Y	5.89221	6.24981	6.28863	6.28164	11.5474	9.65038	9.20879	8.20426	5.22802	6.66603	7.73717	6.56808
GRMZM2G005024	2812	Y	Y	Y	15.6879	16.844	18.1529	19.2671	21.2095	22.8575	22.9848	16.0756	18.0529	20.4078	21.054	19.2532
GRMZM2G005036	4175	Y	Y	Y	24.916	24.218	26.0987	27.7341	21.2125	26.7649	21.5122	23.0698	22.9039	26.5338	28.9565	26.4503
GRMZM2G005040	4901	Y	Y	Y	10.5676	9.92738	10.1534	13.206	8.16767	9.32902	6.60025	7.82797	9.2207	9.43204	10.3635	9.82373
GRMZM2G005043	1192	N	N	Y	0.686324	0.0540625	0.0538663	0.0532853	0.0520651	0.353754	0.26144	0.365149	0.167012	1.32992	0.801954	0.819845
GRMZM2G005052	1612	Y	Y	Y	2.22521	2.51853	1.87209	2.32472	2.96448	3.17638	4.13711	3.04727	2.34645	3.26495	2.01623	2.22287
GRMZM2G005061	5683	Y	Y	Y	1.58351	1.37208	1.50268	1.79942	1.49612	2.57577	1.45865	1.78344	1.29612	1.61791	1.80544	1.36422
GRMZM2G005080	1269	Y	Y	Y	74.634	70.5364	76.9593	80.6338	65.9741	81.1259	63.506	70.7055	72.0069	71.7056	77.6897	69.4629
GRMZM2G005082	18996	Y	Y	Y	0.599623	0.885423	0.774046	0.879381	0.69589	1.03062	0.633247	0.553188	0.855865	0.904628	0.97626	1.14209
GRMZM2G005103	4187	Y	Y	Y	9.81459	9.25005	8.26569	8.38891	5.46949	7.32308	6.26696	7.14316	6.45049	7.40575	7.32111	7.73339
GRMZM2G005107	3716	Y	Y	Y	9.70378	8.54956	8.24206	8.70013	11.6741	10.5532	11.8918	11.0605	10.5896	10.5286	10.7529	10.9227
GRMZM2G005126	7475	Y	Y	Y	7.58535	7.56068	8.35786	9.35534	8.14481	8.5181	7.74609	7.41165	8.69106	7.49053	8.72166	8.27126
GRMZM2G005134	6221	Y	Y	Y	5.39174	4.85831	5.43931	5.60526	5.71634	4.96748	5.66065	4.9276	6.83753	7.81804	8.57432	8.15819
GRMZM2G005146	1946	Y	Y	Y	0.937815	0.4305	0.692899	0.881261	0.797298	0.773885	0.672596	0.734909	1.12531	0.814629	0.687719	0.569145
GRMZM2G005155	2952	Y	Y	Y	6.80043	7.74969	9.20062	7.16492	4.35188	3.40784	4.83501	5.32909	6.81127	5.21979	5.03007	6.06922
GRMZM2G005163	11526	Y	Y	Y	0.846282	0.888978	0.807761	0.854155	1.52381	1.79265	1.20588	1.32171	0.949963	0.720702	0.901247	1.00049
GRMZM2G005170	16835	Y	Y	Y	1.94006	1.6881	1.77351	1.50537	2.10497	2.26501	2.55085	2.58913	2.10095	2.24866	2.04038	1.90014
GRMZM2G005187	1327	Y	Y	Y	3.74643	3.05944	4.11283	4.8343	4.443	4.49411	4.08626	5.48231	4.95069	4.06173	2.16111	4.36954
GRMZM2G005195	6568	Y	Y	Y	3.65051	3.03178	3.27495	2.7561	4.26154	3.93462	3.93816	3.28507	3.68775	4.70174	5.0358	4.57282
GRMZM2G005199	43721	Y	Y	Y	0.251889	0.219618	0.23057	0.225178	0.256928	0.436765	0.189601	0.254572	0.214008	0.236407	0.313388	0.254814
GRMZM2G005205	6991	Y	Y	Y	1.19722	1.46565	1.22153	1.57177	2.29924	1.80088	1.63151	1.98342	1.47128	1.58731	1.72289	1.33264
GRMZM2G005209	3299	Y	Y	Y	16.1189	15.6858	17.8865	18.2712	11.9082	17.8399	12.6015	14.3057	13.6581	14.512	18.0233	14.1597
GRMZM2G005233	5120	Y	Y	Y	0.725177	0.969155	0.639578	0.434192	1.58791	1.2589	1.20516	1.71237	0.920216	0.507781	0.211599	0.623509
GRMZM2G005236	5738	Y	Y	Y	28.7673	33.3668	31.2762	28.4593	29.3003	31.9463	31.7719	33.6472	40.5118	37.1646	38.8836	38.3431
GRMZM2G005251	4727	Y	Y	Y	3.31494	3.7763	3.30076	3.13079	4.71338	4.24363	4.44347	4.35402	3.86054	3.68901	4.51642	3.4043
GRMZM2G005256	8693	Y	Y	Y	6.00132	5.38936	6.74364	6.56861	4.51916	6.59007	4.55284	4.47053	5.03057	5.47814	6.41465	6.78259
GRMZM2G005260	2568	N	Y	Y	0.661654	0.476794	0.22503	0.46994	1.03919	0.867932	0.31552	1.42858	1.05947	1.75318	1.41454	2.41016
GRMZM2G005278	1959	Y	Y	Y	1.57407	0.953973	1.34382	1.0051	2.2493	1.62975	1.55898	2.63446	2.33731	2.8161	1.65909	2.49427
GRMZM2G005281	23865	Y	Y	Y	0.398178	0.348338	0.470836	0.375268	0.501902	0.492212	0.352574	0.414271	0.392066	0.353389	0.424591	0.335784
GRMZM2G005290	1468	Y	Y	Y	4.3297	3.38016	6.867	7.39867	3.00162	3.6521	2.67481	3.09204	3.4807	3.84438	4.0373	3.94985
GRMZM2G005293	3884	Y	Y	Y	1.8957	3.0363	1.96726	1.52085	2.38084	2.46602	1.84543	1.96913	1.21306	0.963243	1.4275	1.19096
GRMZM2G005298	4659	Y	N	Y	1.22917	1.23103	1.52976	1.45873	1.0257	0.762848	0.575246	0.680653	1.23916	1.12966	1.92868	1.30049
GRMZM2G005301	1502	Y	Y	Y	1.38263	0.815185	1.15422	1.14177	1.44618	1.16307	1.1204	0.703765	1.45796	0.802133	0.975871	0.824139
GRMZM2G005304	8370	Y	Y	Y	4.65401	4.87361	5.00935	4.94014	8.40094	4.92997	7.21566	4.92534	5.89067	6.28047	5.23077	5.75222
GRMZM2G005308	7309	Y	Y	Y	6.89662	6.5862	7.65162	7.41267	4.83145	6.81595	4.37459	3.93887	5.5655	5.96021	7.24566	6.48027
GRMZM2G005310	9516	Y	Y	Y	4.15966	4.30023	5.32373	5.88037	4.23266	6.27333	3.622	4.38446	5.50204	5.36419	6.40903	5.64828
GRMZM2G005339	1891	Y	Y	Y	10.4829	8.75818	8.52267	11.7896	13.1606	12.9653	10.0528	13.5145	11.6857	12.709	11.9639	12.1619
GRMZM2G005346	5095	Y	Y	Y	2.53205	3.22529	2.91113	3.22878	2.86251	4.29182	3.68214	3.74665	3.50356	3.69637	4.11516	3.15842
GRMZM2G005347	4200	Y	Y	Y	24.9775	28.6462	23.5584	23.7278	13.4615	11.9474	17.0213	16.2111	29.0875	21.001	21.4705	22.9732
GRMZM2G005350	5257	Y	Y	Y	14.6643	14.6243	14.8888	14.414	16.8229	15.1601	15.069	15.1043	15.9176	14.7279	13.6137	13.5952
GRMZM2G005365	4201	Y	Y	Y	2.41177	2.04019	2.00222	2.13182	2.73302	2.91087	2.38864	2.05736	2.66953	1.91696	2.07827	2.31074
GRMZM2G005374	4690	Y	Y	Y	2.69703	2.70686	2.06727	2.83046	3.55961	3.68628	3.01669	3.00955	2.56099	2.39311	1.88876	1.98646
GRMZM2G005419	1640	Y	Y	Y	3.33839	3.73295	2.85807	2.5174	3.97346	3.48946	5.43463	4.43599	6.10991	3.51852	2.52583	2.34382
GRMZM2G005433	1452	Y	Y	Y	5.59094	4.39381	5.61604	6.69281	3.63309	4.35614	3.13353	4.58211	6.44398	5.37157	7.15411	5.87789
GRMZM2G005435	7311	Y	Y	Y	3.27952	3.04099	3.04752	3.64016	2.1986	2.77672	2.17391	1.87959	3.4945	3.40862	3.0596	2.96745
GRMZM2G005444	12879	Y	Y	Y	4.32437	4.37823	4.26263	4.30542	4.56343	4.05523	4.66039	4.17621	3.98289	4.62324	4.49797	4.48702
GRMZM2G005452	6303	Y	Y	Y	2.22648	2.09594	1.92534	1.98519	4.04686	4.53968	3.43131	3.02858	3.31638	3.67205	3.95334	4.1449
GRMZM2G005454	1442	Y	Y	Y	5.62972	3.53048	4.052	7.44397	5.81021	3.8015	1.5128	3.75148	4.46383	5.32087	6.14305	7.54515
GRMZM2G005456	15860	Y	Y	Y	4.19405	3.96163	4.56262	4.69762	3.48657	2.73849	3.17924	2.1759	4.43092	4.23405	4.96248	4.90887
GRMZM2G005459	6424	Y	Y	Y	10.237	8.59701	8.92564	10.6486	7.46788	8.84271	6.60723	6.45608	10.96	10.5717	12.8866	12.2005
GRMZM2G005461	929	N	Y	Y	0.338701	0.485573	0.483811	1.1623	0.200414	1.23202	0.603816	1.27171	1.07146	0.887341	0.480194	0.631166
GRMZM2G005483	3670	Y	Y	Y	24.092	22.3529	21.362	23.9007	9.1486	11.3749	9.45948	9.09823	22.3307	23.792	25.231	23.06
GRMZM2G005486	2192	Y	Y	Y	6.00023	4.73323	6.415	6.40376	4.10536	6.45812	4.29353	4.3401	5.66112	7.20314	6.36705	7.46019
GRMZM2G005493	4645	Y	Y	Y	7.38368	7.39459	7.11893	6.87806	22.7537	13.0594	19.1745	15.3274	8.12883	7.24889	8.35538	8.68204
GRMZM2G005499	9054	Y	Y	Y	2.38405	2.28474	2.27645	1.73277	2.39226	2.24217	2.41627	2.17704	2.26475	2.55632	2.23128	2.18031
GRMZM2G005522	2103	Y	Y	Y	6.43371	5.17869	6.86968	5.46667	7.2302	5.8721	5.66073	7.59875	8.17263	7.14615	5.42436	7.52807
GRMZM2G005526	4425	Y	Y	Y	2.54567	2.28643	3.0617	2.62677	3.60449	3.71645	2.91565	3.55513	2.65437	3.08097	3.41326	3.04771
GRMZM2G005540	835	Y	Y	Y	0.37683	3.16424	1.61483	0.836738	0.817579	0.937855	1.86609	2.0106	3.73519	1.13912	2.06069	0.858268
GRMZM2G005552	1608	Y	Y	Y	225.697	219.577	225.09	231.273	109.959	112.874	104.77	117.515	171.057	178.915	162.532	171.992
GRMZM2G005557	766	Y	Y	Y	26.7003	22.2941	21.2073	32.9189	15.6369	13.2904	10.0082	11.1209	17.5861	22.5994	27.5381	22.539
GRMZM2G005562	6444	Y	Y	Y	20.7523	17.9107	17.4272	19.7428	30.8671	26.8945	24.1126	26.931	24.375	24.1972	23.8636	25.0633
GRMZM2G005583	7038	Y	Y	Y	12.7775	12.6266	12.5443	11.5246	12.2483	9.11548	11.1141	11.0701	10.4753	11.3793	10.9836	11.3768
GRMZM2G005592	16626	Y	Y	Y	2.89558	3.22096	3.0239	3.0142	3.23634	3.27899	3.03277	3.08542	3.4365	3.07786	3.20828	3.26418
GRMZM2G005619	3324	Y	Y	Y	1.00341	0.833642	1.48738	1.16561	1.6617	2.26531	1.2938	1.44038	1.57713	1.16368	1.62964	1.8228
GRMZM2G005622	3276	Y	Y	Y	20.6887	18.9826	19.1881	21.2302	12.939	17.487	12.0431	15.469	18.0483	21.0401	18.072	19.4695
GRMZM2G005624	3386	N	Y	Y	0.204441	0.361609	0.0568889	0.168826	1.63127	1.65453	2.44818	2.44238	0.921112	1.66673	0.959882	1.55853
GRMZM2G005633	1591	Y	Y	Y	18.1553	20.2117	15.9412	21.5978	27.4226	16.3187	36.4718	27.8656	1.96033	4.74285	4.92685	6.01955
GRMZM2G005640	3411	Y	Y	Y	15.3314	13.6215	13.798	16.1444	18.5403	19.9738	15.0017	19.7422	21.4972	21.3972	21.7286	22.6336
GRMZM2G005641	3162	N	N	Y	0.378141	0.387226	0.38582	0.301309	0.451429	0.476274	0.611052	0.491617	1.07031	0.661782	0.906954	0.59752
GRMZM2G005646	5591	Y	Y	Y	4.51354	4.59892	4.42145	3.96478	5.31703	5.22554	5.09454	4.72659	4.04731	4.02626	3.93246	4.69604
GRMZM2G005652	4965	Y	Y	Y	32.004	32.7988	29.6019	29.4106	28.2621	30.5139	32.9776	30.7705	31.6359	33.2699	29.1239	29.5374
GRMZM2G005678	495	Y	Y	Y	5.72097	5.59804	3.50229	6.54408	3.88669	6.93663	3.6515	1.633	3.08336	2.69015	5.27853	3.29042
GRMZM2G005680	3857	Y	Y	Y	3.21424	3.32488	2.91328	3.50763	3.16986	3.7015	3.08647	3.27261	2.76999	2.94284	3.22196	3.32762
GRMZM2G005710	2513	Y	Y	Y	1.37731	0.794953	0.945371	0.985724	1.35829	1.17458	1.21529	1.80625	0.818598	1.28689	0.481832	1.47774
GRMZM2G005715	1162	Y	Y	Y	5.25324	4.15937	8.23329	6.83262	2.93751	7.41325	2.95009	4.86949	5.76789	8.67669	7.29424	7.12056
GRMZM2G005732	33557	Y	Y	Y	0.710752	0.750872	0.5989	0.59244	1.27057	1.44867	1.1237	1.33969	1.16871	1.11678	1.12997	1.1746
GRMZM2G005737	4234	Y	Y	Y	13.6592	13.1655	11.9045	12.1962	14.7019	16.262	14.8237	16.3159	14.2467	14.3925	14.7657	14.2334
GRMZM2G005753	8373	Y	Y	Y	5.68954	5.8878	5.91244	6.10658	4.66222	5.79154	5.21813	4.99784	5.60325	4.96047	5.03101	5.18993
GRMZM2G005771	6006	Y	Y	Y	12.1649	11.5988	11.3215	11.8762	12.7823	12.2665	12.2351	12.4132	11.7228	12.1521	12.5102	12.2469
GRMZM2G005788	2325	Y	Y	Y	15.9424	14.8287	15.051	17.3474	16.7366	25.9352	18.3095	19.7638	15.5552	14.6458	19.7627	16.785
GRMZM2G005791	6483	Y	Y	Y	9.09548	7.7832	8.01246	8.23955	7.38077	8.53923	8.23916	8.44984	8.6698	8.46064	7.89358	8.27067
GRMZM2G005815	6244	N	Y	N	0.473693	0.794694	0.545012	0.640857	0.705698	0.89722	0.449187	0.64729	0.563267	0.497618	0.459287	0.553006
GRMZM2G005818	1112	Y	Y	Y	0.509331	0.869278	1.44354	2.11339	0.613919	1.57099	1.51334	1.73343	1.37254	0.741313	1.31813	0.996003
GRMZM2G005825	473	Y	Y	Y	0.93132	1.22618	0.678738	1.74568	5.37955	3.18389	6.45674	1.18312	0.982061	3.0834	3.36832	2.06608
GRMZM2G005840	894	Y	Y	Y	18.2316	15.4979	14.2925	13.7121	15.3419	9.9051	18.0568	17.7358	14.3259	10.5685	8.05519	10.4211
GRMZM2G005844	8214	Y	Y	Y	0.972996	1.05914	0.758246	1.05937	0.974672	1.16606	1.25201	1.18848	1.12295	0.887781	1.26464	1.2294
GRMZM2G005848	17699	Y	Y	Y	0.309337	0.185692	0.388176	0.412698	0.298053	0.50032	0.412017	0.404015	0.393679	0.562489	0.5221	0.511661
GRMZM2G005849	5636	Y	Y	Y	14.7947	13.275	14.0015	15.1352	13.0488	10.6135	12.8392	10.9554	12.8927	16.1452	16.0678	16.0333
GRMZM2G005859	2917	Y	Y	Y	2.69672	3.55682	2.44332	2.93955	4.61686	5.10081	5.49129	5.39303	6.30151	3.6303	5.04673	5.69535
GRMZM2G005865	924	Y	Y	Y	5.108	3.69638	2.01521	4.05568	7.45546	6.4542	7.21755	8.95011	3.94996	2.12742	5.31072	4.86512
GRMZM2G005869	16684	Y	Y	Y	4.09253	3.61919	4.0063	4.25242	3.88722	3.41201	3.97857	3.26104	4.02913	3.8577	3.83884	4.24469
GRMZM2G005886	4190	Y	Y	Y	1.12644	1.46111	1.27191	0.864061	1.496	1.07827	1.3239	1.61756	1.85299	1.64959	1.84037	1.57045
GRMZM2G005887	5002	Y	Y	Y	53.8093	61.3118	57.4181	51.7195	58.2526	51.7488	62.0407	61.5706	52.2039	54.9551	51.0517	52.5813
GRMZM2G005909	1432	Y	Y	Y	3.29595	2.74511	4.16997	4.39112	3.07708	5.25831	2.655	3.25662	4.21696	4.20672	3.24874	3.86716
GRMZM2G005938	5089	Y	Y	Y	2.46084	2.72257	2.61175	2.18418	3.8659	4.27321	4.98471	4.09318	2.90786	3.05279	4.59588	4.00708
GRMZM2G005939	4640	Y	Y	Y	6.95763	6.56925	5.13392	4.25722	8.92136	5.69935	6.11183	6.20457	3.36087	3.62152	2.87054	3.91744
GRMZM2G005947	3404	Y	Y	Y	22.8318	23.6453	23.635	24.5369	20.511	21.8553	21.8072	23.0342	21.2685	23.2295	23.7204	25.1682
GRMZM2G005954	2403	Y	Y	Y	1.54511	2.44039	0.668005	1.13658	7.98046	7.29488	11.1271	9.54819	2.78913	5.25124	4.05763	4.58194
GRMZM2G005955	26130	Y	Y	Y	0.768269	0.752199	0.611862	0.678185	0.757661	0.550982	0.56054	0.692472	0.977739	1.01195	0.797523	0.95494
GRMZM2G005973	5598	Y	Y	Y	1.96728	2.17571	2.07606	1.80405	7.12855	6.27357	7.09226	5.56485	4.04225	3.63609	3.58602	3.8755
GRMZM2G005980	4134	Y	Y	Y	32.4091	31.3171	37.6026	37.7194	24.1551	37.726	21.9065	22.366	33.3401	33.9448	43.6728	36.9248
GRMZM2G005990	12482	Y	Y	Y	4.24008	4.27999	4.54224	4.02509	3.84343	3.99117	4.34923	3.82085	4.36476	4.62804	4.49807	4.83852
GRMZM2G005991	1288	Y	Y	Y	42.7518	46.5807	47.309	38.0209	47.1726	27.0796	46.2131	48.6141	49.0997	40.0256	31.9138	36.2677
GRMZM2G005996	4220	Y	Y	Y	2.75881	2.85563	2.32794	1.8513	5.42672	3.2689	3.73668	3.69836	1.58822	2.53944	2.34074	2.33121
GRMZM2G005998	2156	Y	Y	Y	4.23235	3.61667	4.25873	4.5074	4.34662	8.01885	5.17467	6.71979	5.63253	4.55875	5.2319	4.86512
GRMZM2G006006	3213	Y	Y	Y	3.11421	2.54721	2.3781	2.90596	4.92553	5.49333	4.48104	4.16079	3.69695	3.88793	4.22477	3.83237
GRMZM2G006042	6015	Y	Y	Y	2.01922	2.49628	1.86808	1.29883	1.95007	1.49221	1.83407	1.82973	2.19543	1.78162	1.49389	2.26374
GRMZM2G006047	1236	Y	Y	Y	81.1072	90.0422	82.3387	67.8841	92.1385	77.0535	128.537	113.241	106.894	104.197	76.6703	89.8716
GRMZM2G006069	5766	Y	Y	Y	2.41201	2.8276	3.15141	3.29367	3.64879	3.16553	3.01584	4.21649	3.25697	3.37619	2.70786	3.37842
GRMZM2G006071	4594	Y	Y	Y	7.71222	7.75723	6.89048	7.81162	11.6315	12.0242	10.813	10.4896	6.91904	8.57163	8.39265	7.89916
GRMZM2G006083	2199	Y	Y	Y	3.51999	2.84262	2.9491	3.84158	3.64072	4.79393	3.76968	3.93041	4.49638	3.77754	3.73852	4.2367
GRMZM2G006085	13623	Y	Y	Y	5.4186	5.85153	5.48151	6.27094	6.11824	7.48623	6.7575	6.94233	6.62959	6.1116	6.29193	6.04014
GRMZM2G006107	10779	Y	Y	Y	8.34288	7.87371	8.54804	8.70333	11.0374	10.568	8.85268	9.83545	8.72354	8.90068	8.77976	8.7943
GRMZM2G006112	1646	Y	Y	Y	7.83765	5.83349	6.82655	8.29645	1.99834	2.81799	2.08262	1.54883	3.99123	4.04504	4.06531	4.71014
GRMZM2G006117	4414	Y	Y	Y	58.0975	57.2449	57.9972	60.2496	50.9682	52.0644	49.9437	46.9799	57.5945	59.6613	64.003	58.1984
GRMZM2G006119	2327	Y	N	N	0.784266	0.692335	0.57945	0.409429	0.0266702	0.0776612	0.187491	0.026721	0.19962	0.08175	0.246479	0.0279976
GRMZM2G006121	2336	Y	Y	Y	1.96658	1.73796	1.62171	1.38669	1.78002	2.70767	1.52083	1.83664	1.78965	1.22153	1.55502	1.58971
GRMZM2G006130	11087	Y	Y	Y	9.23497	9.75908	8.73913	8.26677	13.4401	9.83973	13.3852	11.2559	10.1212	8.36745	8.57034	9.19638
GRMZM2G006144	5223	Y	Y	Y	3.16882	3.09689	2.86437	3.73338	3.00624	3.8637	3.4487	3.63102	3.54475	3.07159	3.50184	2.88143
GRMZM2G006178	6766	Y	Y	Y	18.1835	18.7727	20.8873	19.9861	15.8961	17.2099	16.5905	14.7316	18.2522	18.2847	20.1283	18.6323
GRMZM2G006197	2227	Y	Y	Y	2.06284	2.28602	1.3551	1.79682	2.48024	2.5156	3.89021	3.76931	4.08227	3.10362	2.60409	3.77386
GRMZM2G006206	2375	Y	Y	Y	1.88129	1.49235	1.21658	1.95228	3.21414	3.9314	2.96547	3.4297	1.76027	1.94905	1.74415	2.27683
GRMZM2G006216	4465	Y	Y	Y	3.53765	3.16079	2.02764	2.37563	5.26794	3.95298	4.70421	3.27261	2.21445	3.42262	2.92595	3.5457
GRMZM2G006219	3627	N	Y	Y	0.468466	0.550791	0.371762	0.647944	1.18066	1.61103	1.25445	1.21719	0.567173	0.786734	1.03667	0.987943
GRMZM2G006234	1560	Y	Y	Y	6.3334	6.56818	7.44984	8.02094	6.16638	9.69233	4.91426	8.09133	5.57248	7.60116	8.70141	7.39206
GRMZM2G006246	4501	Y	Y	Y	4.20842	3.7941	3.26678	4.10646	3.26785	4.42994	2.9495	3.88191	2.84544	2.60631	4.65824	4.12527
GRMZM2G006252	8273	Y	Y	Y	1.42246	1.12948	1.4203	1.2975	2.28802	2.01695	2.08687	1.90154	1.7406	1.58661	1.77944	2.11839
GRMZM2G006277	14539	Y	Y	Y	0.125524	0.163998	0.145738	0.205327	0.260387	0.261027	0.12432	0.15824	0.20539	0.126481	0.276147	0.174762
GRMZM2G006287	2715	Y	N	Y	2.57285	3.25179	3.38189	2.64358	0.251447	0.0665626	0.0229566	0.0229023	1.9309	2.2655	1.61962	1.9917
GRMZM2G006293	1256	Y	Y	Y	59.3732	49.7172	61.7037	64.578	44.6192	70.7427	41.2372	49.0606	48.8713	55.1815	59.6188	54.1017
GRMZM2G006297	14174	Y	Y	Y	3.7872	3.95093	3.61043	3.71489	4.54056	3.71873	5.08767	3.87362	3.95609	4.12031	3.81724	4.18738
GRMZM2G006325	2891	Y	Y	Y	1.54551	1.00308	0.999442	1.16442	1.99645	1.27104	1.14263	1.57009	1.17064	1.20636	1.69737	1.46481
GRMZM2G006329	3991	Y	Y	Y	5.62922	4.92482	5.61483	5.26781	4.18306	4.72434	5.10674	4.84537	5.47036	5.16374	5.70061	5.56659
GRMZM2G006341	4496	Y	Y	Y	14.6549	14.405	12.8103	10.44	11.6366	11.1877	12.2963	12.3225	15.4238	13.0178	12.7145	13.4619
GRMZM2G006352	1381	Y	Y	Y	1.77719	0.979937	0.604426	1.60975	6.06685	5.62698	5.09991	2.65648	2.25843	2.89274	1.33826	2.31163
GRMZM2G006363	2144	Y	Y	Y	7.66086	7.00331	7.09769	8.79863	6.97615	8.62566	6.65716	5.53933	6.34498	7.54186	9.66036	8.23495
GRMZM2G006370	3352	Y	Y	Y	14.5874	13.4383	13.9642	14.3063	12.6086	9.93803	11.175	8.95966	13.0066	15.9851	14.6964	16.618
GRMZM2G006377	7195	Y	Y	Y	7.7231	9.30587	8.45108	8.64242	8.87581	7.5435	8.42869	8.42602	8.69726	8.34607	8.29934	8.21284
GRMZM2G006399	1196	Y	Y	Y	1.63114	0.700462	1.23478	1.43389	2.54266	3.0724	1.61551	1.61168	1.94195	2.27982	1.7584	2.01552
GRMZM2G006416	5749	Y	Y	Y	6.09712	5.21234	5.0594	7.34705	7.17881	9.31512	7.68656	7.06268	4.51321	5.68039	5.88623	6.99213
GRMZM2G006428	10247	Y	Y	Y	5.33685	4.7104	5.11939	5.23773	5.92938	5.40254	5.49249	6.02561	5.62762	4.96915	5.4916	5.21991
GRMZM2G006429	3477	Y	Y	Y	5.37544	4.87443	4.8198	7.28873	5.90808	7.25919	4.28421	6.81348	6.3172	5.67177	7.05652	7.10152
GRMZM2G006450	2120	Y	Y	Y	1.03895	1.85424	2.39268	2.48671	1.61009	2.86989	1.91098	1.73047	2.0972	2.42277	1.59322	1.5673
GRMZM2G006452	6345	Y	Y	Y	5.60375	4.96649	6.14257	6.79707	5.78068	9.2756	5.98224	5.90927	5.92998	6.18617	8.18579	6.06838
GRMZM2G006453	2950	Y	Y	N	1.47194	1.68206	1.28417	0.882765	0.7784	1.61318	1.16203	1.83377	1.14723	0.752331	0.496867	0.77297
GRMZM2G006463	3357	Y	N	Y	1.25599	0.748662	1.20499	0.77574	0.499155	0.484497	1.05828	0.648284	1.12674	0.85001	1.42379	0.834514
GRMZM2G006468	4300	Y	Y	Y	10.6397	10.8653	10.5272	9.37969	15.6886	13.5748	17.0023	14.3013	10.1082	8.65631	7.24728	9.1665
GRMZM2G006474	6330	Y	Y	Y	18.8394	16.7876	17.2542	19.7973	15.285	14.8552	13.3615	12.9369	17.5176	18.7227	19.8636	19.3187
GRMZM2G006477	6762	Y	Y	Y	10.5815	10.8167	10.2267	9.17704	12.4546	12.7837	14.167	13.3426	10.9029	10.7748	10.678	10.7813
GRMZM2G006480	2905	N	Y	N	0.108314	0.0665499	0.243131	0.109322	11.8141	7.48583	11.7789	5.71497	0.205588	0.109141	0.0658127	0.0672809
GRMZM2G006493	18929	Y	Y	Y	3.48746	3.12186	3.30727	2.88908	4.84913	4.12754	3.97427	4.33277	3.33391	3.54087	3.28255	3.3489
GRMZM2G006497	1804	N	Y	Y	0.313955	0.750162	0.533885	0.45771	2.30495	1.30229	2.17662	1.34424	1.58173	1.86295	2.36686	1.7696
GRMZM2G006507	3777	Y	Y	Y	8.0142	7.96787	7.76895	8.49235	9.61241	10.5742	8.96047	9.40021	8.66167	7.90746	10.8155	9.84931
GRMZM2G006526	1999	Y	Y	Y	3.30551	2.74018	3.75808	3.33626	2.88731	2.50118	1.52778	2.51954	2.42332	2.25221	3.41119	2.90064
GRMZM2G006554	512	Y	Y	Y	2.33532	1.88796	1.6303	1.3646	2.78793	1.2942	5.47798	1.57878	3.75863	1.36234	2.36493	5.47161
GRMZM2G006565	1599	Y	Y	Y	3.18785	1.97479	3.17228	2.26417	4.92922	2.67478	5.18419	4.16087	0.705508	0.594848	0.278987	0.529677
GRMZM2G006578	10045	Y	Y	Y	0.657811	0.686446	0.901286	0.765101	0.673442	0.617684	0.651504	0.625201	0.535102	0.561827	0.615399	0.538325
GRMZM2G006631	2015	Y	Y	Y	16.084	13.9759	14.3713	13.0184	6.37556	6.72646	7.14521	8.36263	7.14638	5.63301	5.28173	6.30487
GRMZM2G006644	230	Y	Y	Y	5.74584	7.00462	8.09587	10.7701	4.0475	7.07155	7.31668	2.43312	5.48185	3.03269	6.37286	11.0472
GRMZM2G006661	4603	Y	Y	Y	11.3338	12.7261	12.2335	12.1844	10.3953	9.35716	8.86908	7.60529	12.6721	11.6131	13.3051	12.9225
GRMZM2G006672	17118	Y	Y	Y	5.5181	5.9669	6.29033	6.10374	5.07935	5.85219	4.78068	5.53943	5.64817	5.88618	6.20608	5.73557
GRMZM2G006673	12642	Y	Y	Y	2.93198	3.13496	2.56489	2.70805	3.11732	3.04484	2.94331	2.88716	2.99724	2.81391	3.02966	2.93233
GRMZM2G006676	860	Y	Y	Y	45.4418	38.7404	37.2559	43.5011	27.2061	26.2671	26.7427	17.2802	35.726	52.8669	48.5375	47.3476
GRMZM2G006678	7749	Y	Y	Y	0.235513	0.407495	0.472305	0.745898	0.664746	0.893987	0.699764	0.906737	0.522379	0.400971	0.534567	0.731459
GRMZM2G006704	628	Y	Y	Y	133.176	141.301	131.178	140.888	134.698	176.593	137.457	159.905	128.597	137.424	149.884	143.891
GRMZM2G006707	7718	Y	Y	Y	13.8695	11.6811	12.0048	13.6364	13.8871	14.5876	14.9963	13.3657	15.8289	16.9331	16.3904	15.6081
GRMZM2G006714	3320	Y	Y	Y	1.26999	1.3005	1.4505	1.97053	2.86007	2.7035	3.09759	3.50229	2.53844	3.30424	3.16724	2.13897
GRMZM2G006716	1151	N	Y	N	0.0546747	0.0559883	0.167355	0.386283	0.0539198	0.366355	0.162452	1.24251	0.0576536	0.0550919	0.166104	0.0566032
GRMZM2G006721	2219	Y	Y	Y	3.31811	1.88768	1.64934	2.94824	3.16042	1.87314	1.99425	2.38183	3.31946	2.94336	3.18787	3.25898
GRMZM2G006745	3347	Y	Y	Y	10.924	10.6088	7.76949	9.46953	15.7426	12.6166	14.5436	12.5028	12.3916	15.7059	16.1654	14.7742
GRMZM2G006752	4592	Y	Y	Y	11.6899	13.7109	9.55019	9.2812	16.9615	13.8136	15.1611	12.769	11.5464	11.3372	12.3377	11.7333
GRMZM2G006759	1124	Y	Y	Y	1.17575	1.31866	1.65663	0.847634	3.03682	2.94765	1.27538	2.60004	3.48327	2.08736	2.21123	0.98537
GRMZM2G006762	3175	Y	Y	Y	75.8933	81.1671	71.9339	54.9139	11.4741	8.40502	11.1306	11.9267	2.82157	0.73896	0.662376	1.45691
GRMZM2G006763	2947	Y	Y	Y	1.47343	1.98991	1.19833	1.83199	1.28462	1.81924	1.7977	1.75124	1.46364	0.839165	1.40562	1.39276
GRMZM2G006765	2460	Y	Y	Y	103.119	93.2844	88.4565	98.14	31.3588	56.9823	26.7298	37.5353	125.138	139.117	153.286	136.524
GRMZM2G006780	2431	Y	Y	Y	8.15432	6.22953	7.05212	7.9689	5.13138	7.01262	7.10187	6.72697	6.14185	6.59931	7.57613	7.58435
GRMZM2G006781	5046	Y	Y	Y	11.3115	10.6382	11.0577	12.172	10.7864	11.353	11.1043	10.8315	11.507	12.378	12.8695	11.6072
GRMZM2G006790	3218	Y	Y	Y	8.70234	9.59228	8.59972	7.36218	11.5136	9.90259	12.1827	12.1152	13.5069	10.0299	8.06015	10.6289
GRMZM2G006791	5184	N	Y	Y	0.521994	0.410224	0.309648	0.551355	1.47253	0.964477	1.26242	1.11549	1.21607	1.08865	1.21704	1.24419
GRMZM2G006806	2954	Y	Y	Y	5.38979	5.17023	5.15147	4.62287	4.64307	5.24085	5.54911	6.29375	5.18923	5.47385	4.55205	3.81551
GRMZM2G006841	1376	Y	Y	Y	2.97274	4.16816	3.12644	2.35416	4.28478	1.70736	4.84667	2.48538	1.49501	0.967751	0.509459	0.615519
GRMZM2G006853	893	N	Y	Y	0.070471	0.36082	0.0719021	0.0711266	6.18532	18.2809	17.9374	14.2742	0.520173	0.923113	4.6387	3.28305
GRMZM2G006871	1374	Y	Y	Y	1.14503	0.515915	0.887892	2.17267	0.767866	1.53448	0.136086	0.588308	1.304	0.784558	1.80889	0.900914
GRMZM2G006894	7120	Y	Y	Y	80.705	86.1556	79.1515	78.0302	91.0615	81.0098	98.997	91.7936	94.6645	109.749	103.586	102.712
GRMZM2G006937	55337	Y	Y	Y	0.908643	2.03912	0.776254	1.27291	9.63948	1.32481	1.11844	1.03264	17.8834	1.02787	1.35549	1.06549
GRMZM2G006942	7771	Y	Y	Y	7.79851	8.7322	7.65942	7.21717	6.23731	5.57354	7.00189	5.51304	7.36946	7.13993	7.48736	6.27945
GRMZM2G006943	19218	Y	Y	Y	2.77356	2.23661	2.38218	2.41598	2.79339	3.14392	2.77291	3.32285	2.63462	2.97289	3.07402	2.97987
GRMZM2G006948	8023	Y	Y	Y	4.40036	5.0844	4.93789	4.6313	6.02593	5.23329	5.91188	5.16937	5.23562	5.49302	5.61587	4.89663
GRMZM2G006953	2701	Y	Y	Y	67.2176	68.0213	65.3021	66.432	62.9348	71.3904	64.4041	71.8025	58.3991	59.1849	59.812	59.2649
GRMZM2G006964	2821	Y	Y	Y	5.0639	5.23124	4.21077	3.62499	4.06998	2.28486	2.80594	2.97563	1.76425	0.966559	1.33286	1.17783
GRMZM2G006965	52168	Y	Y	Y	0.717753	0.658408	0.702789	0.778001	1.02191	0.904142	0.832735	0.89751	0.929854	0.715936	0.88322	0.80801
GRMZM2G006973	3214	Y	Y	Y	3.38737	4.07026	4.25527	3.49793	3.88127	2.90512	4.75114	4.54643	5.67791	4.55752	3.74758	4.07443
GRMZM2G006977	5874	Y	Y	Y	39.6718	40.2299	38.5099	38.3107	35.257	23.023	39.6946	30.37	25.7687	36.4984	32.5153	33.0188
GRMZM2G006981	1741	Y	Y	Y	9.36188	8.62441	7.63422	9.74083	4.24201	5.91666	4.90456	4.82151	8.95717	9.21477	9.04134	10.5902
GRMZM2G007012	1861	N	Y	Y	0.913018	0.934953	0.241515	0.10239	2.63454	2.88086	2.3109	1.77083	0.606183	0.78369	0.856107	1.15527
GRMZM2G007021	2732	Y	Y	Y	19.7868	17.1957	19.5305	21.0868	21.1491	21.3659	20.1902	19.7327	18.7759	19.7056	19.6178	19.8647
GRMZM2G007025	2678	Y	Y	Y	6.97924	7.09878	5.20286	4.1506	7.8562	9.29006	8.63458	9.58932	5.92228	4.99614	4.59284	4.98724
GRMZM2G007028	8207	Y	Y	Y	1.41857	1.26419	1.35349	1.66394	1.68633	1.46065	1.57204	1.25011	1.43117	1.33667	1.82481	1.32571
GRMZM2G007038	4376	Y	Y	Y	6.85967	7.05392	6.08925	5.50105	13.771	12.4305	14.599	13.854	9.17444	8.33208	8.08259	8.02469
GRMZM2G007055	3157	Y	Y	Y	10.505	9.61432	9.33537	10.9649	10.4386	7.95684	7.52192	8.64646	11.4557	8.53645	7.16619	9.10082
GRMZM2G007057	1427	Y	Y	Y	17.5959	14.1349	18.5831	22.7447	10.3074	19.4606	8.95381	13.9	15.8574	16.8414	19.4267	16.6642
GRMZM2G007060	5294	Y	Y	Y	5.28979	4.32132	4.74227	4.81109	6.0608	4.83597	5.19198	5.10921	4.8259	4.94685	4.53829	5.62405
GRMZM2G007063	3762	Y	Y	Y	13.2318	12.5219	12.0327	12.038	16.4805	14.5554	15.1593	15.6524	13.353	13.9059	13.569	12.7634
GRMZM2G007080	2948	Y	Y	Y	8.64549	7.32301	8.47257	8.89828	7.64192	11.0547	8.0129	8.16267	6.19023	7.29181	7.84718	7.09405
GRMZM2G007103	4574	Y	Y	Y	9.94728	10.3271	11.2723	11.8728	9.21291	14.8952	11.0783	11.8405	11.7369	9.93999	12.4141	11.4661
GRMZM2G007120	3748	Y	Y	Y	8.47918	7.85758	7.93185	8.01577	8.3621	7.76295	8.86351	9.0416	9.791	9.18678	8.79074	8.6392
GRMZM2G007122	3323	Y	Y	Y	5.58668	5.60454	5.23639	5.10346	7.676	8.50201	7.52129	7.76544	5.49166	5.17133	5.58081	6.21506
GRMZM2G007130	2604	Y	Y	Y	2.34419	2.25202	2.14522	2.02451	0.548164	0.809666	0.741991	1.07453	1.7074	0.511377	0.758674	1.27599
GRMZM2G007146	9485	Y	Y	Y	4.41211	5.30623	4.43402	3.6094	4.79612	3.58831	4.90864	4.8708	5.00231	4.59285	4.44118	5.08976
GRMZM2G007151	1943	Y	Y	Y	22.769	25.5714	23.5619	23.5693	8.14499	13.3624	6.89674	8.4165	16.3593	16.6767	17.4163	17.939
GRMZM2G007157	3975	Y	Y	Y	1.2507	1.0862	1.53455	1.39016	2.98208	3.13698	2.64989	3.23804	2.95486	2.50453	2.19643	2.54045
GRMZM2G007160	5106	Y	Y	Y	4.59716	4.32898	4.16237	4.71457	5.70053	6.83088	6.33526	6.36897	5.21153	4.68191	4.45576	4.58068
GRMZM2G007185	10886	Y	Y	Y	3.46274	2.91844	3.16737	3.23823	1.6248	2.19685	1.84932	1.74213	2.51758	2.69697	2.79245	2.57944
GRMZM2G007188	3254	Y	Y	Y	7.09758	5.92142	5.97886	6.96842	7.53361	8.38609	7.22107	7.50972	6.13833	6.37225	6.71755	6.62715
GRMZM2G007190	31309	Y	Y	Y	0.367827	0.220235	0.309671	0.281987	0.53322	0.571434	0.424022	0.490542	0.328522	0.366583	0.319569	0.26011
GRMZM2G007195	4313	Y	Y	Y	69.4965	68.5663	72.1882	71.7335	67.7023	65.6304	64.3793	66.1299	62.2051	72.1733	69.1071	66.7817
GRMZM2G007201	2363	Y	Y	Y	22.557	22.3353	22.5803	24.8097	18.0958	25.926	20.8637	22.8668	21.8202	24.6076	23.9218	22.691
GRMZM2G007206	1313	Y	Y	Y	21.2325	22.2334	19.2186	19.3015	33.5124	29.3167	29.3835	36.0386	21.5807	23.5194	23.0549	21.7829
GRMZM2G007229	12126	Y	Y	Y	5.71389	5.54293	5.54399	5.25372	5.11295	4.23751	5.29931	4.12788	5.45606	5.72611	5.67072	6.05512
GRMZM2G007236	1223	Y	Y	Y	0.874751	0.579614	0.682512	0.986758	0.761181	1.23138	0.866364	0.762629	0.813891	1.19252	0.573193	1.6514
GRMZM2G007248	2062	Y	Y	Y	1.49544	1.78139	2.14859	2.06381	1.71557	2.83375	2.02518	2.6838	1.9631	2.2449	1.88528	2.81202
GRMZM2G007249	1998	Y	Y	Y	5.38595	4.1607	4.53124	2.25708	21.2153	8.71327	18.9976	19.6996	4.01875	3.45935	2.77497	4.14119
GRMZM2G007256	1001	Y	Y	Y	24.0783	22.7255	16.6134	15.7997	48.2977	38.4544	41.6553	44.2898	26.8486	33.1307	34.4428	33.7792
GRMZM2G007258	6648	Y	Y	Y	1.46725	1.44433	1.55499	1.36624	1.65236	1.82131	1.49068	1.78645	1.8666	1.55475	1.67757	1.7542
GRMZM2G007260	4881	Y	Y	Y	13.0348	13.612	12.063	12.5314	18.1697	16.7475	16.2299	20.3953	16.165	16.5899	15.1063	15.6836
GRMZM2G007276	4725	Y	Y	Y	12.7992	12.9158	12.733	13.6173	15.3808	15.7196	15.4994	15.2258	13.5246	12.9237	13.501	12.2855
GRMZM2G007277	4771	Y	Y	Y	12.4648	11.5486	11.3183	13.8321	6.04877	7.99233	5.81338	5.61715	9.69449	10.5928	13.451	11.0473
GRMZM2G007283	5067	Y	Y	Y	22.3927	26.0593	24.4441	20.6706	17.3557	14.1592	17.1348	18.0268	21.2816	16.6317	15.558	17.4223
GRMZM2G007288	5502	Y	Y	Y	1.31534	1.18297	1.5988	1.51229	2.22213	2.31015	1.93711	2.33937	1.79708	1.41758	2.14282	1.57488
GRMZM2G007289	1202	N	N	Y	0.785324	0.0536127	0.0534181	0.052842	0.051632	0.451042	0.362971	0.0517302	0.165622	2.05742	0.159057	0.704621
GRMZM2G007300	4785	Y	Y	Y	7.95674	8.28258	8.62824	7.84493	8.91042	10.0084	9.75614	10.8766	9.00045	8.81257	8.59038	8.01955
GRMZM2G007306	762	Y	Y	Y	1.89948	1.94511	1.93806	2.58399	2.68771	3.39932	2.37203	3.01922	3.57051	3.74473	2.09083	2.82147
GRMZM2G007324	2288	Y	Y	Y	2.22788	2.16874	1.76798	3.13694	2.57686	2.07994	2.261	2.96223	2.63929	2.46659	2.08901	2.98985
GRMZM2G007339	4003	Y	Y	Y	8.12769	7.83999	6.56041	7.88595	7.45732	8.41212	6.58617	7.59577	8.60366	7.1442	8.00787	8.67478
GRMZM2G007347	4751	Y	Y	Y	9.2323	8.64026	8.36563	9.53209	10.0715	8.60922	9.17002	9.22683	10.4616	9.83661	10.9054	9.31111
GRMZM2G007372	3229	Y	N	Y	0.799057	0.578765	0.536895	0.255716	0.0961004	0.055967	0.057907	0.28885	1.62353	1.59067	1.04603	1.63431
GRMZM2G007381	4685	Y	Y	Y	9.28176	9.69732	8.92205	8.69024	11.2996	12.6907	10.603	11.1884	11.1189	10.679	9.01859	9.66478
GRMZM2G007384	3718	Y	Y	Y	7.56589	7.92098	8.20309	10.0621	9.39772	8.47367	8.1639	8.78008	9.04899	9.19268	8.75883	8.98927
GRMZM2G007385	2770	Y	Y	Y	12.2908	10.9576	11.0569	11.3045	9.11881	11.0257	9.51785	7.7893	9.36696	11.4689	12.1706	10.6075
GRMZM2G007399	1984	Y	Y	Y	3.14019	2.37112	2.8156	2.01689	3.59732	5.13126	2.85876	3.1654	3.0437	2.97238	2.08788	2.79122
GRMZM2G007404	4109	Y	Y	Y	24.5198	23.4151	22.9863	24.2224	21.0396	15.9357	16.5185	15.753	25.4681	28.9044	23.2178	26.9068
GRMZM2G007406	945	Y	Y	Y	0.732526	1.43206	1.97042	1.41147	0.985106	0.956177	1.12123	0.855382	0.49155	1.14072	1.01157	1.44779
GRMZM2G007441	1650	N	Y	Y	0.190699	0.351505	0.428057	0.0384946	0.789876	0.401594	0.64216	1.24359	1.00544	0.883907	1.89255	1.14507
GRMZM2G007453	6552	Y	Y	Y	2.46843	2.52774	2.30296	2.56895	4.99183	4.27522	3.8146	4.03333	3.57522	3.00988	3.88091	3.66918
GRMZM2G007466	5960	Y	Y	Y	15.7643	15.2564	13.4773	13.4599	15.0885	12.5835	13.5844	14.2617	13.038	13.395	12.7992	13.3908
GRMZM2G007475	2783	Y	Y	Y	2.96224	4.46906	4.36056	3.17238	5.32977	5.08667	4.41195	5.0271	4.17279	4.2608	3.36619	4.04995
GRMZM2G007477	1963	Y	Y	Y	5.86669	6.13894	5.65873	5.79183	15.713	20.1002	19.7174	19.4806	9.36399	14.3748	11.7848	12.4459
GRMZM2G007486	3628	Y	Y	Y	14.2756	13.0555	12.8665	13.0078	16.9523	16.4213	16.7844	17.0874	15.7484	15.5381	16.424	15.282
GRMZM2G007488	131263	Y	Y	Y	0.102117	0.0731503	0.05821	0.0662921	0.0931424	0.112435	0.0925913	0.0762662	0.0874592	0.0951671	0.0975862	0.0769318
GRMZM2G007489	4818	Y	Y	Y	14.2502	12.4257	14.353	15.121	10.3694	13.3406	9.63757	10.8537	14.999	14.4905	15.6213	15.5641
GRMZM2G007514	5989	Y	Y	Y	4.65491	5.47691	3.97752	3.80736	2.97407	2.16253	4.29807	3.74802	4.8642	3.99163	3.79882	4.1664
GRMZM2G007546	3783	Y	Y	Y	0.78185	1.31168	0.763782	1.12492	0.377324	0.589175	0.93911	0.509535	1.59627	1.22363	1.46561	1.42942
GRMZM2G007555	9712	Y	Y	Y	1.48385	1.57258	1.20986	1.23605	1.4378	1.12266	1.11024	0.877123	1.46903	1.16871	1.31893	1.36177
GRMZM2G007587	2165	Y	Y	Y	48.9202	52.06	53.8878	44.6226	53.8632	45.1029	51.9634	54.4252	53.9763	48.7662	45.655	47.0948
GRMZM2G007590	8086	Y	Y	Y	4.19486	3.68994	3.9783	3.794	3.64572	5.22232	3.80007	3.89873	3.55349	3.47402	4.50025	3.71436
GRMZM2G007615	897	Y	Y	Y	3.15705	3.52027	2.93484	2.76157	1.03782	1.14166	1.3202	1.45571	3.03314	2.05007	1.77616	2.10631
GRMZM2G007630	1422	Y	Y	Y	11.8161	11.0123	14.7653	14.606	8.33599	7.58285	8.37166	8.08948	9.37989	10.3009	8.91842	11.1333
GRMZM2G007647	4682	Y	Y	Y	2.43282	2.54632	3.00335	3.02522	2.39922	4.5932	2.27637	2.08505	2.96221	3.4536	3.36202	3.63183
GRMZM2G007651	5931	Y	Y	Y	2.76933	2.81413	2.30592	2.17396	4.65646	3.17904	4.67638	3.88951	2.76357	2.57663	2.15975	2.75716
GRMZM2G007675	12402	Y	Y	Y	6.7944	7.35253	6.67351	6.82687	7.60133	6.50381	7.82483	7.46537	7.91367	7.68476	7.27109	7.01304
GRMZM2G007680	3031	Y	Y	Y	1.05888	1.16936	1.20749	1.32019	1.74043	2.88178	1.99464	2.23609	1.64201	2.48957	1.95538	1.6121
GRMZM2G007681	92060	Y	Y	Y	0.445012	0.436103	0.375934	0.422934	0.492799	0.53591	0.410956	0.474824	0.365459	0.371262	0.464501	0.48194
GRMZM2G007683	8038	Y	Y	Y	1.68326	1.1625	1.4139	1.36704	2.32403	2.34572	2.20991	2.17374	2.08869	1.11233	1.57776	1.41843
GRMZM2G007695	2617	Y	Y	Y	34.2187	31.4948	40.3113	41.8182	27.5803	40.8577	23.6496	28.4881	33.0909	34.2859	39.4256	33.8324
GRMZM2G007698	2106	Y	N	Y	1.4642	1.92777	1.55491	1.77941	0.265221	0.0286036	0.0887853	0.206675	0.85076	0.752739	1.05912	0.525905
GRMZM2G007713	1110	Y	N	Y	0.39686	0.870845	1.33045	0.0572217	0.950494	0.162809	0.280753	0.616195	0.77718	0.971156	0.976024	1.34996
GRMZM2G007715	8947	Y	Y	N	0.485326	0.396148	0.480829	0.475643	0.478625	0.518433	0.480673	0.507334	0.363429	0.389806	0.434497	0.385936
GRMZM2G007721	18049	Y	Y	Y	3.76907	3.58827	3.95945	4.30385	3.91646	4.24201	3.78819	3.70343	4.34208	4.08592	4.37475	4.24132
GRMZM2G007729	1270	Y	Y	Y	31.168	29.9886	29.9809	36.9593	57.4193	66.2631	58.3521	55.7659	29.313	28.2103	28.3517	21.3919
GRMZM2G007734	4120	Y	Y	Y	3.74223	3.42546	3.75589	3.16039	3.75081	3.93309	3.52482	3.18444	4.23604	3.89391	3.97531	4.38025
GRMZM2G007757	4627	Y	Y	Y	0.992854	0.793867	0.874247	1.38645	1.46201	1.60134	0.983335	1.16914	0.960897	1.08266	0.867712	1.67558
GRMZM2G007791	7525	Y	Y	Y	4.23998	4.3761	4.41141	3.58728	11.4226	11.0392	12.8133	11.2295	13.0778	12.0923	12.1021	10.9176
GRMZM2G007795	1724	Y	Y	Y	6.09595	5.42005	5.54935	4.45791	11.9875	13.3127	17.6787	16.0499	9.12247	10.7033	6.98649	6.76445
GRMZM2G007801	1904	Y	Y	Y	6.11458	4.90765	4.41771	5.37084	12.484	10.2824	11.4245	10.679	5.19303	5.96141	4.98717	6.39869
GRMZM2G007810	6415	Y	Y	Y	42.2513	40.6143	33.4005	30.5253	16.495	13.9822	16.7793	16.5845	23.2232	18.0792	14.1564	18.4736
GRMZM2G007835	1763	Y	Y	Y	27.0926	25.8428	24.5836	24.6066	31.3653	34.4761	32.2065	31.2133	24.2025	26.4361	25.195	24.3528
GRMZM2G007848	6308	Y	Y	Y	14.3559	16.4988	14.3625	13.1805	15.7515	14.1621	15.7794	16.5504	11.9821	12.3745	11.6486	11.9084
GRMZM2G007854	50030	Y	Y	Y	1.05786	0.959617	1.07934	1.09817	1.03829	1.01262	0.885762	0.861294	1.18447	1.24591	1.36934	1.18372
GRMZM2G007871	11907	Y	Y	Y	11.4001	11.2519	11.5454	12.9891	10.5026	11.0643	10.0764	9.82279	11.2299	11.7534	11.823	11.0034
GRMZM2G007885	6862	Y	Y	Y	5.25492	5.23091	5.30549	6.43306	4.73014	4.36299	3.71493	3.72426	5.50254	5.59072	4.56001	4.96555
GRMZM2G007899	986	Y	Y	Y	5.5527	6.33968	6.44691	7.53689	10.2597	9.83621	6.89013	7.50444	8.54729	6.75267	9.75966	8.65588
GRMZM2G007907	15040	Y	Y	Y	1.10045	1.04119	1.13134	0.848851	1.99307	1.42187	1.83584	1.69919	1.53985	1.31122	1.43644	1.52046
GRMZM2G007914	3516	Y	Y	Y	3.74076	3.61069	3.67063	4.75106	4.53636	4.36888	4.62668	4.75721	3.64259	3.48074	3.53444	4.31741
GRMZM2G007915	56322	Y	Y	Y	1.04918	1.10185	1.04768	1.09728	1.07656	1.25458	1.02805	1.02562	1.04036	0.98738	1.1349	1.09313
GRMZM2G007922	7983	Y	Y	Y	7.79636	8.64561	8.64641	8.04393	8.04633	6.36122	7.48739	6.33247	8.47051	8.42776	9.18848	8.08768
GRMZM2G007933	8160	Y	Y	Y	2.21337	2.1086	2.10094	2.29623	2.60872	3.2851	2.31436	2.59844	2.07373	1.77954	2.58507	2.48306
GRMZM2G007939	3640	Y	Y	Y	6.82901	4.4437	6.82657	5.42678	28.1835	35.0347	31.9684	31.7902	8.1126	7.96119	8.84147	10.1126
GRMZM2G007948	679	Y	Y	Y	1.76095	3.32178	4.25536	2.33859	3.38186	3.45998	2.11123	3.75459	2.63873	1.21405	1.40785	2.39876
GRMZM2G007953	2855	Y	Y	Y	33.4822	41.4644	36.8609	27.7424	22.2379	26.1423	25.3457	38.8324	19.2221	12.5933	13.5493	14.2167
GRMZM2G007957	3985	Y	Y	Y	4.59544	4.2207	4.01203	4.60631	8.11396	6.75707	7.89844	6.28818	4.21302	5.64889	5.45332	5.50958
GRMZM2G007969	699	Y	Y	Y	13.9546	11.7084	12.2171	13.7209	2.21966	1.98212	2.05083	2.93552	12.6263	10.0695	10.8494	11.4642
GRMZM2G007981	3441	N	Y	N	0.932712	0.543107	0.839694	0.941389	1.20841	1.17292	0.923769	0.885442	0.82925	0.681836	0.833417	0.776275
GRMZM2G008029	2277	Y	Y	Y	5.16822	4.16032	5.66795	5.04893	2.0987	0.925942	1.50549	1.55654	2.06917	1.47596	1.03556	1.40201
GRMZM2G008033	977	Y	Y	Y	0.708533	0.329798	0.460041	0.845147	0.825795	0.0616573	1.08451	0.827365	1.29051	0.194711	0.326145	0.600157
GRMZM2G008058	4429	Y	Y	Y	14.3935	14.5065	15.4976	15.7894	14.503	16.9605	15.128	14.6429	14.9979	13.5297	15.4969	15.4601
GRMZM2G008060	2068	Y	Y	Y	3.31694	2.83572	1.76977	2.36496	5.4319	4.86458	6.41959	4.66047	4.13943	4.01683	4.53003	2.42581
GRMZM2G008061	4916	Y	Y	Y	5.23568	4.60116	5.23752	5.05183	7.30954	6.1391	6.42797	6.10919	6.08788	5.17244	6.00211	4.89025
GRMZM2G008072	3230	Y	Y	Y	8.16345	6.64376	8.1702	5.76167	4.36161	3.78593	4.99776	5.13993	6.18394	6.53739	4.242	4.498
GRMZM2G008093	24012	Y	Y	Y	1.14005	1.10839	1.09902	1.1771	1.02609	1.20669	1.11873	1.23002	1.39008	1.3336	1.44645	1.495
GRMZM2G008095	4850	Y	Y	Y	6.0595	4.82322	5.75892	6.43018	6.33413	5.82519	5.77009	5.9872	5.84235	4.77215	6.42542	5.41352
GRMZM2G008106	1698	Y	Y	Y	76.0134	76.7769	72.0362	81.4337	40.9724	42.7492	35.3481	39.9517	57.3316	59.4149	50.5551	56.5941
GRMZM2G008108	8973	Y	Y	Y	4.95842	3.82791	3.12707	3.06502	6.41159	3.45739	6.1334	6.0773	5.03629	4.67118	3.70028	5.03167
GRMZM2G008123	6574	Y	Y	Y	3.1494	2.79375	3.21336	3.1787	4.57863	3.69279	4.1621	4.0955	3.66419	3.82934	3.38322	3.67672
GRMZM2G008166	3486	Y	Y	Y	1.82329	1.2016	1.60245	0.892796	1.54887	1.12322	0.947603	1.65884	0.970832	0.964076	0.859221	1.10266
GRMZM2G008175	4380	Y	Y	Y	3.46262	4.19318	4.17796	4.65494	3.52816	3.91967	3.57172	3.4213	4.01489	4.58932	4.35043	3.97149
GRMZM2G008202	2123	Y	Y	Y	2.22317	1.24453	1.96588	1.34631	2.13401	3.09283	1.67341	3.25103	2.3443	1.7025	2.37144	2.36297
GRMZM2G008209	4397	Y	Y	Y	2.99124	3.5321	3.16881	3.59688	3.48629	4.31552	3.81306	3.94545	4.27102	4.60042	4.50753	4.54882
GRMZM2G008216	2541	Y	Y	Y	25.6824	25.7415	23.7276	28.371	24.1554	25.7694	22.5909	24.6418	27.7084	27.9746	27.6132	29.4087
GRMZM2G008226	5592	Y	Y	Y	4.53524	3.86056	3.13465	4.44113	7.64672	9.42584	10.0646	9.06231	3.42951	4.38841	5.57284	5.55735
GRMZM2G008232	5312	Y	Y	Y	15.8156	17.8454	18.3125	17.2062	16.7422	20.333	17.5178	18.1552	17.8765	18.2282	19.7112	17.2565
GRMZM2G008242	3913	Y	Y	Y	2.52494	2.02567	2.14959	2.51597	2.49008	2.97116	2.91487	2.27235	3.2391	3.41929	3.37128	3.0802
GRMZM2G008247	4805	Y	Y	Y	2.08241	6.55825	5.19816	3.89953	1.87283	0.539081	1.23228	0.556447	1.56058	0.8314	0.437678	1.34233
GRMZM2G008250	3366	Y	Y	Y	1.55177	0.670079	0.591345	0.773665	0.645323	1.30643	1.05545	0.905171	1.63631	1.18683	0.814121	0.71615
GRMZM2G008259	24719	Y	Y	Y	0.913957	0.998482	0.896152	1.14858	1.2679	1.46949	1.30862	1.57719	1.44697	1.32624	1.20398	1.25193
GRMZM2G008263	7260	Y	Y	Y	5.45225	4.64235	5.26228	6.46534	5.44535	5.7667	4.66167	4.75341	6.00524	5.65107	6.99611	7.02654
GRMZM2G008273	6618	Y	Y	Y	6.17135	5.98854	5.81157	5.80647	6.34871	7.4366	6.20636	6.41715	6.20677	6.10345	6.21109	4.91236
GRMZM2G008286	665	Y	Y	Y	2.17655	2.42265	0.868989	0.859616	1.58654	0.815267	1.40588	1.40255	2.49471	0.858191	2.01248	1.6655
GRMZM2G008287	5452	Y	Y	Y	2.36625	3.17957	2.9796	2.45816	2.6523	3.65722	2.38929	2.93107	2.49517	2.57039	2.86381	2.856
GRMZM2G008290	2237	Y	Y	Y	39.9751	37.7091	34.1853	28.3082	38.4244	34.1723	41.2079	41.6662	36.9915	39.2597	31.5367	34.3954
GRMZM2G008305	1305	Y	Y	Y	2.26647	2.12339	2.5093	1.99552	1.56938	2.72346	2.24474	2.81119	2.28825	3.15839	1.22086	1.64748
GRMZM2G008309	1526	Y	Y	Y	5.56726	6.5456	4.92294	5.5358	6.54779	4.9344	5.18713	5.58232	3.78326	4.36313	5.47081	4.6536
GRMZM2G008316	2376	Y	N	Y	1.98645	1.87144	1.48631	1.84453	0.391803	0.938068	0.550872	0.968286	2.42982	3.01575	3.35273	3.15332
GRMZM2G008326	1586	Y	Y	Y	5.67407	5.81039	4.97961	6.28753	2.23046	3.22845	3.41896	2.39153	5.48112	5.71736	3.49583	5.7099
GRMZM2G008327	5588	Y	Y	Y	7.84943	6.90785	7.80201	7.14953	6.63042	6.69444	6.27957	5.35226	7.61208	7.27385	7.74369	7.33349
GRMZM2G008353	1356	Y	Y	Y	10.9061	8.98203	10.0859	8.8529	26.9575	25.3662	24.5908	29.1181	11.2067	7.52886	5.40472	8.60023
GRMZM2G008356	8067	Y	Y	Y	10.3519	11.9107	11.5969	11.9757	13.671	11.6267	12.0606	11.3229	12.4953	12.286	12.8532	12.4292
GRMZM2G008367	827	Y	Y	Y	32.3404	32.494	43.7115	46.6194	25.5901	38.5327	12.586	22.7817	34.2629	35.5008	36.2953	34.1114
GRMZM2G008369	2217	Y	Y	Y	1.39089	2.23819	1.47706	1.80492	2.37945	2.25523	2.9519	2.72054	2.06531	2.31677	1.92594	2.73296
GRMZM2G008374	1882	Y	Y	Y	2.84224	3.18446	1.87645	1.38372	4.64968	3.29683	3.60981	5.18715	1.44566	1.78574	0.440208	1.55779
GRMZM2G008406	903	Y	N	Y	2.16041	1.07047	1.35101	1.33644	0.481098	0.867231	0.483157	0.619731	1.10231	1.61511	1.19976	0.937934
GRMZM2G008410	6911	Y	Y	Y	16.1447	13.8844	14.7816	16.3133	13.0122	17.8076	14.6191	13.5048	16.1025	16.3596	19.1712	17.2609
GRMZM2G008425	4245	Y	Y	Y	0.60781	0.804582	0.831914	0.463839	1.41813	1.12106	1.39484	1.47942	0.984837	0.761825	1.09592	1.08968
GRMZM2G008430	1510	Y	Y	Y	0.458435	1.06693	0.552789	0.967463	0.698707	1.47606	1.03191	1.52361	1.09866	0.965859	0.886292	1.07865
GRMZM2G008444	2483	Y	Y	Y	1.69809	1.06409	1.26711	1.61156	2.17453	2.30476	1.5312	2.52926	1.89751	2.11965	2.6436	1.44312
GRMZM2G008456	2442	Y	Y	Y	46.6697	48.2131	52.2451	53.5543	44.0429	41.3188	41.6791	44.7887	51.3863	51.7517	50.2365	51.2505
GRMZM2G008490	3809	Y	Y	Y	10.1938	10.4387	8.47911	9.65497	6.95729	9.28338	7.41251	8.9621	11.3764	10.6378	11.5946	11.648
GRMZM2G008497	13770	Y	Y	Y	6.75007	5.67674	6.39288	6.15787	5.0073	6.73261	5.58094	5.88381	6.64556	6.13846	7.28922	5.8905
GRMZM2G008501	5733	Y	Y	Y	8.41929	6.91298	8.20947	8.3425	5.38019	6.42005	4.75092	5.23858	6.81765	7.0014	8.43713	5.80705
GRMZM2G008507	6077	Y	Y	Y	2.35071	2.42839	3.01126	2.66523	2.6859	2.54755	2.92303	3.28446	2.4351	1.993	1.73033	2.73381
GRMZM2G008513	9317	Y	Y	Y	9.54395	8.9709	8.66268	9.68727	6.38801	5.99353	5.25136	4.98532	8.18362	8.69116	8.57057	8.10446
GRMZM2G008528	2548	N	N	Y	0.222282	0.227623	0.125998	0.174495	0.657639	0.354626	0.953989	0.707697	0.859441	1.36876	0.775348	1.45744
GRMZM2G008539	1748	Y	Y	Y	3.78016	4.6083	3.34267	3.23394	7.06537	4.79019	7.38086	6.29623	4.97315	4.24431	5.35933	4.36075
GRMZM2G008556	7609	Y	Y	Y	8.36153	7.57998	9.00389	8.65635	8.11557	8.54226	8.39604	7.26478	9.20082	8.692	8.91983	9.56406
GRMZM2G008558	14617	Y	Y	Y	0.822313	0.692172	0.645732	0.769128	0.81945	0.968475	0.899709	0.85504	0.812636	0.58565	0.980977	0.824575
GRMZM2G008578	832	Y	N	N	1.58839	1.16182	0.694564	0.53439	0.22378	0.0724028	0.0749126	0.373676	0.558311	0.381074	0.0765969	0.0783057
GRMZM2G008607	12995	Y	Y	Y	1.90317	1.91914	1.54654	1.69604	11.1229	7.71822	9.7124	7.35438	2.4256	2.40566	2.09405	2.65214
GRMZM2G008611	53751	Y	Y	Y	0.279817	0.209809	0.22816	0.216246	0.248242	0.164744	0.191327	0.220951	0.304938	0.248919	0.25491	0.328473
GRMZM2G008622	3551	Y	Y	Y	2.25069	2.34105	2.29639	1.80657	2.21961	1.84908	2.43973	2.71412	1.81269	2.01786	1.56136	1.81636
GRMZM2G008623	6484	Y	Y	Y	4.31896	3.90591	3.7927	3.59506	3.51274	3.74404	3.64313	3.27009	3.69459	3.72602	3.8823	3.66747
GRMZM2G008638	14863	Y	Y	Y	0.580064	0.602672	0.747365	0.628195	1.20674	1.17941	0.9603	1.46005	0.700962	0.797807	0.844684	0.80216
GRMZM2G008642	2750	Y	Y	Y	0.846703	0.960779	1.19078	1.08555	1.73773	0.898111	1.24655	1.42448	1.1824	1.17598	1.08918	0.68704
GRMZM2G008647	6198	Y	Y	Y	1.93929	1.79873	1.64717	1.58841	1.9726	2.73108	1.84025	2.19706	1.9593	2.30194	2.7042	2.23895
GRMZM2G008649	1094	Y	Y	Y	50.2179	51.071	46.5424	44.0664	69.947	68.6638	60.5611	71.1031	54.1671	44.4571	43.0489	50.4409
GRMZM2G008651	655	Y	Y	Y	1.82547	0.688698	1.66648	2.42428	1.23176	3.95463	1.99828	3.7023	1.7223	2.42026	0.681069	2.28772
GRMZM2G008657	1022	Y	Y	Y	5.97287	5.86414	7.47634	7.6443	8.07652	10.7865	6.7694	9.18702	7.07745	7.75572	8.79231	5.67356
GRMZM2G008663	37423	Y	Y	Y	0.257285	0.201474	0.241921	0.263073	0.757881	0.632605	0.67785	0.460246	0.31386	0.310081	0.3491	0.374297
GRMZM2G008665	1141	Y	Y	Y	2.37162	2.4286	2.30723	2.83902	4.18821	5.64907	4.20613	5.72206	2.15188	2.72316	3.29535	3.48306
GRMZM2G008687	3619	Y	Y	Y	16.5717	15.5096	14.5663	13.5316	15.5883	16.3956	18.3761	18.2639	14.8708	14.1399	13.0134	15.608
GRMZM2G008691	2228	Y	Y	Y	6.07275	4.83029	4.52457	5.33101	17.0196	13.1672	17.9876	13.0332	3.84217	3.95606	4.0903	5.17577
GRMZM2G008710	3309	Y	Y	Y	4.88763	4.45976	4.98689	5.08666	6.50813	4.53296	6.04625	4.90447	5.47479	4.50333	5.5659	5.72945
GRMZM2G008712	639	Y	N	N	1.47724	0.302547	1.10531	0.298197	0.291369	0.282813	0.682771	0.681155	0.934637	0.69464	0.698123	0.713697
GRMZM2G008714	4459	Y	Y	Y	29.2566	28.9767	30.5131	34.0015	22.7564	25.3034	22.1549	22.8276	31.9816	34.7415	34.6013	31.4282
GRMZM2G008715	1964	Y	Y	Y	4.90244	5.47958	3.69428	5.33612	6.28832	6.53307	5.5536	6.61688	5.37226	4.74612	5.22419	6.73397
GRMZM2G008726	2972	Y	Y	Y	4.04433	3.7512	4.04004	4.89407	2.31792	1.96608	2.45366	1.8202	4.35399	3.9045	3.79541	5.54611
GRMZM2G008728	3143	Y	Y	Y	3.82429	3.13704	3.49337	3.61736	5.58812	4.38905	5.01712	4.4513	3.90597	4.13592	4.19721	3.95918
GRMZM2G008740	1068	Y	Y	Y	6.54054	5.85292	4.98999	3.15201	5.05558	4.34309	5.19394	6.11317	4.41152	2.31556	2.08849	2.13508
GRMZM2G008748	2344	Y	Y	Y	76.2738	73.6525	77.8228	81.2106	49.1674	79.0254	51.771	56.6886	63.4433	64.6822	74.1416	69.1805
GRMZM2G008751	1554	Y	Y	Y	4.00909	4.18835	2.52042	3.8829	4.83234	1.89943	4.45195	3.40108	5.16697	4.44773	2.74763	4.3182
GRMZM2G008764	2711	N	N	Y	0.394622	0.736893	0.402636	0.773157	0.663883	0.82215	0.344858	0.481657	0.709856	0.631535	0.681715	1.70626
GRMZM2G008765	11691	Y	Y	Y	3.65494	3.54431	4.44314	3.88452	4.76172	4.70433	4.62217	4.41975	3.91083	3.99741	4.18098	4.1628
GRMZM2G008773	729	Y	Y	Y	8.20084	4.68512	7.4866	7.75436	31.0734	25.5335	29.4964	31.6443	17.5684	11.5688	6.73128	9.56253
GRMZM2G008792	4927	Y	Y	N	0.676948	0.771688	0.768887	0.580114	0.592023	0.819165	0.771659	0.769832	0.363649	0.424712	0.219888	0.383471
GRMZM2G008819	1075	Y	Y	Y	18.3231	29.7934	29.8047	22.6294	19.2247	17.3153	20.6984	22.3847	22.2844	18.1089	14.1685	18.2421
GRMZM2G008839	887	Y	Y	Y	3.33454	4.14118	2.09927	1.07412	6.92684	5.50098	9.34558	5.67819	5.46136	5.50465	4.52639	4.77426
GRMZM2G008859	3290	Y	Y	Y	6.56085	5.46488	5.95247	6.54466	5.9798	5.69434	5.66439	6.67156	4.86097	5.91705	6.06294	4.97044
GRMZM2G008862	6802	Y	Y	Y	5.48631	4.82229	5.55996	6.04159	5.9215	6.42067	5.12216	6.06074	5.45352	4.65186	5.57462	5.23923
GRMZM2G008864	13633	Y	Y	Y	0.632399	0.524691	0.541626	0.451922	0.314109	0.384421	0.480038	0.396804	0.404006	0.441871	0.416038	0.578243
GRMZM2G008898	3181	Y	Y	Y	2.19594	1.88405	1.51388	2.77546	1.3462	3.35188	1.78302	1.54423	2.1487	1.69441	2.50427	3.21553
GRMZM2G008919	4090	Y	Y	Y	35.5273	34.7422	33.3288	33.9632	37.1004	32.8296	34.0895	37.6879	36.7166	35.9224	34.9806	35.4106
GRMZM2G008972	3278	Y	Y	Y	1.20947	1.04193	1.62578	1.10446	3.16177	1.85606	3.17531	3.16779	3.21877	2.95968	1.61363	3.35888
GRMZM2G009009	2005	Y	Y	Y	1.28686	1.5749	1.63324	1.61562	1.14528	3.03449	0.83932	1.58163	1.22458	1.54969	1.87531	1.39724
GRMZM2G009014	4797	Y	Y	Y	7.93684	8.90669	7.80355	7.61345	12.847	11.3145	10.7972	10.6679	8.95027	8.6319	9.23315	8.46126
GRMZM2G009019	3436	Y	Y	Y	6.06229	5.7203	6.1854	6.30354	4.20849	6.53935	3.60976	3.6736	4.69304	6.47764	6.51011	6.20028
GRMZM2G009021	4379	Y	Y	Y	5.59032	5.84235	5.8798	6.33855	7.49729	8.21256	7.95637	7.99433	6.22828	5.71986	6.01049	6.65042
GRMZM2G009025	2047	Y	Y	N	1.26046	1.3537	1.16059	0.899836	2.33451	2.38367	2.4054	2.1567	0.680774	0.0309774	0.466991	0.0954817
GRMZM2G009030	7623	Y	Y	Y	12.4739	12.4692	13.9064	14.5896	10.8362	11.7349	12.4851	11.4114	12.1785	13.7835	12.8828	13.5121
GRMZM2G009045	2187	Y	Y	Y	4.6903	2.32783	2.20194	2.06202	11.7199	13.4691	22.2577	13.4481	9.73997	20.3251	14.3076	13.0182
GRMZM2G009048	1000	N	Y	Y	0.188792	0.322212	0.0642086	0.31758	1.30329	1.26502	0.934909	2.42501	2.05714	1.83891	1.3383	2.14996
GRMZM2G009060	2383	Y	Y	Y	7.05098	7.00403	6.87083	6.05042	10.9643	12.1085	8.55267	11.2461	8.6604	8.80779	7.83571	8.28391
GRMZM2G009070	3715	Y	Y	Y	2.76115	2.61933	3.33574	2.92362	2.08821	3.22681	2.56691	2.32651	4.59067	3.19187	4.27145	3.20929
GRMZM2G009080	1350	N	Y	N	0.605999	0.429617	0.523181	0.141147	1.42512	0.490838	0.877198	1.33571	0.049155	0.0469709	0.0472064	0.0482595
GRMZM2G009083	1038	Y	Y	Y	2.12194	2.66958	3.89705	3.12073	3.16885	4.23647	2.34178	2.69565	4.15544	3.48209	1.78047	3.20103
GRMZM2G009091	7611	Y	Y	Y	3.16679	3.59848	3.45044	3.36315	4.50928	6.10227	4.74149	5.38384	3.67064	3.87413	4.52992	4.56249
GRMZM2G009097	911	Y	Y	Y	4.76642	5.30536	6.27285	3.69523	2.92936	3.90133	3.48923	3.20795	5.02611	6.05569	4.82687	4.64849
GRMZM2G009103	2365	Y	Y	Y	1.30385	2.42511	2.03621	1.10112	1.28584	1.1462	1.39676	1.23571	0.701472	0.61668	0.781451	0.798884
GRMZM2G009117	1512	Y	Y	Y	3.28804	4.13421	4.45893	3.31863	3.40682	2.58965	2.59697	2.34408	4.08162	2.30661	2.23387	1.85282
GRMZM2G009125	2452	Y	Y	Y	2.69483	2.75957	3.01142	3.03074	4.02439	4.88891	4.34664	4.08276	4.62783	4.47392	4.28843	3.79955
GRMZM2G009136	5128	Y	Y	Y	9.24079	9.11092	9.45349	8.31109	9.79093	7.85882	10.3919	10.7068	12.6688	9.83065	9.25855	8.62657
GRMZM2G009139	2113	Y	Y	Y	9.61978	7.59403	6.95872	7.84557	19.9431	20.4979	16.8428	21.9233	11.3373	14.1946	11.3101	13.0424
GRMZM2G009144	1292	Y	Y	Y	25.8639	26.585	27.2837	24.728	21.4718	16.0855	23.7828	22.5714	26.2458	19.6809	16.9187	18.5063
GRMZM2G009163	4196	Y	Y	Y	4.60431	4.25419	4.26935	4.07193	4.09702	3.86185	3.1639	4.07517	4.22257	3.97451	3.84255	3.61774
GRMZM2G009166	2820	Y	Y	Y	5.7798	5.3245	5.44179	4.39207	5.78802	3.56736	6.34324	5.00524	7.78898	7.39792	5.7175	5.56781
GRMZM2G009188	5512	Y	Y	Y	23.9872	22.9267	22.8667	19.7854	23.0705	16.1199	25.1593	22.1442	25.5589	23.0198	19.5973	22.8003
GRMZM2G009196	1324	Y	Y	Y	10.3142	8.80974	11.9785	12.8087	8.01552	10.874	8.14397	9.06396	10.9763	10.1055	11.3114	11.8589
GRMZM2G009208	3156	Y	Y	Y	4.56626	5.16602	5.79831	5.25275	5.80107	5.78342	4.75946	4.51177	4.18425	3.79741	4.01838	3.90159
GRMZM2G009214	4991	Y	Y	Y	2.40828	2.4145	3.332	3.7033	2.22581	3.75363	2.13544	3.15197	3.04473	3.21437	4.53289	3.45919
GRMZM2G009223	2460	Y	Y	Y	8.82564	8.25178	8.32624	9.83724	7.24053	5.99943	8.589	8.41701	4.39698	4.61403	4.11905	4.95248
GRMZM2G009232	2562	Y	Y	Y	32.0548	31.9194	29.949	27.9401	16.8841	14.5543	16.6644	11.2855	12.2513	17.3006	16.7406	16.6055
GRMZM2G009253	6330	Y	Y	Y	6.29306	6.13884	6.84689	7.1744	6.97091	8.30787	6.54781	6.98416	6.80366	7.10241	6.99706	6.78263
GRMZM2G009265	4371	Y	Y	Y	3.26819	2.60955	2.60007	2.77547	3.56382	3.5143	2.40982	3.65595	2.93007	2.39368	2.6098	3.08536
GRMZM2G009268	41797	Y	Y	Y	0.215304	0.242062	0.204315	0.186915	0.3133	0.255098	0.189381	0.272242	0.341346	0.335282	0.275974	0.269661
GRMZM2G009282	5742	Y	Y	Y	11.957	11.5036	9.98577	11.9134	9.80319	9.51531	9.54122	9.06381	8.12444	6.90208	9.06762	8.15797
GRMZM2G009320	2538	Y	Y	N	1.36374	1.34573	1.18905	1.62669	1.1982	1.30542	1.15421	1.15148	0.967412	1.07434	0.527306	0.539069
GRMZM2G009323	4200	Y	Y	Y	7.56666	6.85852	8.42356	10.5406	6.84156	10.4845	7.52379	7.20988	8.9269	8.74163	11.0311	10.7188
GRMZM2G009326	2724	Y	Y	Y	12.2673	10.7168	11.055	11.7285	14.5585	13.2022	15.0327	13.6275	11.9612	17.6219	16.4469	14.9482
GRMZM2G009335	2002	Y	Y	Y	201.648	228.253	201.895	178.968	214.24	176.114	234.148	223.903	219.595	216.363	190.199	204.921
GRMZM2G009344	9287	N	Y	Y	0.237167	0.284499	0.117535	0.129946	0.902156	0.655126	1.0134	0.850309	0.27867	0.594028	0.404866	0.441959
GRMZM2G009346	1932	Y	Y	Y	20.5534	18.5122	20.4391	24.0322	21.0406	21.9817	19.0659	21.7243	21.5358	24.1237	23.387	22.7622
GRMZM2G009353	4993	Y	Y	Y	11.8601	12.0676	11.8181	11.3344	10.876	9.44668	11.1473	11.7684	9.87481	8.62325	9.45783	9.40785
GRMZM2G009365	5213	Y	Y	Y	3.53706	3.59731	3.01767	3.35064	3.25011	4.77245	3.64662	3.75726	5.38461	3.97762	4.48655	5.71143
GRMZM2G009368	3055	Y	Y	Y	0.638576	0.569541	0.861719	0.561353	1.19857	0.769011	0.550846	0.753076	1.02091	0.51891	0.855278	0.959661
GRMZM2G009387	1075	Y	Y	Y	19.2597	22.1203	23.5929	18.6117	25.9216	24.3759	26.1485	29.3257	28.0869	22.7099	19.6225	22.6057
GRMZM2G009406	1831	Y	Y	Y	5.87719	8.05971	6.83816	5.51559	4.57582	2.53327	5.20812	3.4299	4.60274	3.15149	2.81924	3.02446
GRMZM2G009412	2239	Y	Y	Y	53.9927	52.8722	56.7525	55.6297	40.1641	63.7906	47.9076	48.2385	48.2801	45.3986	53.8804	46.2949
GRMZM2G009413	4046	Y	Y	Y	4.37061	3.16956	4.30068	5.35318	3.63535	5.85121	3.21957	4.53361	3.75587	3.15016	4.23703	4.07391
GRMZM2G009426	2548	Y	Y	Y	1.50658	1.59336	1.43638	2.01915	1.33964	0.780178	0.807221	1.14696	2.36997	1.26921	1.3256	0.588092
GRMZM2G009438	4601	Y	Y	Y	4.99232	5.53245	4.06101	4.8455	6.91972	6.58559	6.16364	7.17614	5.92777	4.86503	4.6955	4.37545
GRMZM2G009442	6189	Y	Y	Y	0.376221	0.34361	0.549856	0.646552	0.551525	0.632662	0.493462	0.612855	0.482496	0.297126	0.463369	0.55792
GRMZM2G009443	6795	Y	Y	Y	14.7718	14.7663	13.6355	12.0115	19.0615	14.0514	19.6017	16.0597	17.6274	18.0387	15.6156	17.8049
GRMZM2G009448	3733	Y	Y	Y	29.0462	28.8809	31.0465	31.5964	25.8188	36.0983	28.0665	29.7323	27.109	26.55	30.7803	28.6047
GRMZM2G009464	3791	Y	Y	Y	53.5018	53.9372	56.6547	61.0029	52.4684	59.5082	54.7974	52.6338	52.6008	56.6866	61.8122	55.389
GRMZM2G009475	1093	Y	Y	Y	1.78486	2.53525	2.05609	1.68524	4.82639	4.79488	5.64538	6.08712	1.8821	1.56641	1.69088	2.80152
GRMZM2G009478	5774	Y	Y	Y	14.1796	10.8148	11.3093	11.0114	14.4782	10.4433	14.6265	13.8596	9.80333	8.9065	7.69291	8.2933
GRMZM2G009479	4030	Y	Y	Y	127.157	124.264	121.232	125.03	62.6931	59.3872	56.1255	63.1517	84.6863	89.3887	88.8248	101.929
GRMZM2G009489	642	Y	Y	Y	22.6433	18.9714	31.5042	27.6028	9.18358	5.16068	6.11623	3.97098	5.27153	2.86435	3.4743	4.16069
GRMZM2G009506	3742	Y	Y	Y	10.3091	8.35238	8.42502	8.63968	8.34233	8.87007	9.04428	9.78723	10.7288	10.0149	9.38388	8.06109
GRMZM2G009510	1449	Y	Y	Y	0.912038	2.09027	1.01918	1.2712	1.6704	1.87078	2.10769	1.58775	1.23651	0.306332	0.131943	1.39383
GRMZM2G009519	26738	Y	Y	Y	1.43334	1.4485	1.46725	1.55595	2.36056	2.37235	2.24945	2.22552	1.85889	1.70515	1.82334	1.79579
GRMZM2G009530	1874	Y	Y	Y	4.66775	4.02336	4.07728	2.33864	2.74873	4.72527	3.8913	5.47473	3.85974	4.50034	3.91078	3.23318
GRMZM2G009538	5026	Y	Y	Y	16.5403	15.1939	16.2885	15.7337	14.9042	16.4561	13.2566	15.2789	16.3588	14.2693	16.0146	15.8533
GRMZM2G009544	1288	Y	Y	Y	13.3386	16.7611	14.4071	17.7036	18.9365	21.5608	16.1141	19.2622	16.2292	19.0528	16.1796	15.1242
GRMZM2G009563	2886	Y	Y	Y	1.76624	1.80868	2.60305	2.44292	1.82787	3.19355	1.96527	1.96062	2.04642	2.04338	2.4511	2.46063
GRMZM2G009571	3066	Y	Y	Y	4.28979	5.19155	4.50256	4.99262	4.59491	5.16729	5.14312	5.73935	4.04735	5.10843	4.09476	4.69609
GRMZM2G009575	4324	Y	Y	Y	9.7656	9.76176	10.647	8.53442	12.3291	12.1063	11.0846	10.3393	10.1135	9.6348	9.56519	10.9237
GRMZM2G009591	4955	Y	Y	Y	1.63836	1.80777	2.26771	1.90997	3.71994	2.46792	3.73586	3.65172	3.62934	3.64724	2.7395	3.11617
GRMZM2G009593	10135	Y	Y	Y	5.75596	5.8561	5.87285	6.13539	6.55827	5.4028	5.65158	5.84679	6.33147	6.2003	6.23138	6.70467
GRMZM2G009598	1321	Y	Y	Y	20.3417	26.8795	20.6576	23.6082	29.269	33.1521	28.545	34.0317	25.6696	24.2411	20.5996	24.5115
GRMZM2G009626	9624	Y	Y	Y	1.65435	1.70749	1.79469	1.57734	2.1216	2.13441	1.84573	2.20317	2.22714	1.81192	1.70181	2.07826
GRMZM2G009627	6701	Y	Y	Y	3.80345	3.62555	3.7657	4.00944	4.45481	5.60051	4.21344	4.90868	3.83242	3.47288	4.55544	3.45148
GRMZM2G009638	1561	Y	Y	Y	52.207	54.8649	58.45	54.4016	54.8258	64.7156	55.1403	58.515	56.4968	57.9674	62.5855	56.3022
GRMZM2G009653	2271	Y	Y	Y	4.96019	7.00894	5.73947	5.28601	5.54756	6.65787	4.91263	7.09139	5.34731	5.724	5.7527	5.7089
GRMZM2G009655	19510	Y	Y	Y	6.38338	5.98182	6.19707	6.52089	6.49246	6.49323	6.25828	5.45945	6.24818	6.43858	7.06535	6.93579
GRMZM2G009661	4304	Y	Y	Y	11.8287	11.514	9.44332	10.0203	13.4534	11.3508	14.0902	12.2655	11.4556	11.5065	9.75771	10.8533
GRMZM2G009681	5340	Y	Y	Y	9.25104	10.6559	9.89582	9.69393	5.61344	4.70407	4.82044	5.41452	10.2024	8.2054	7.3634	8.13769
GRMZM2G009683	1821	Y	Y	Y	26.6444	32.0266	29.4422	26.683	22.9366	17.8964	25.2253	22.5021	30.8656	25.8031	25.2325	27.942
GRMZM2G009690	3377	Y	Y	Y	1.99395	2.46168	3.0992	3.81811	1.96642	1.62326	1.34732	1.41778	3.16371	3.06069	2.96281	2.83598
GRMZM2G009703	4557	Y	Y	Y	13.5749	11.6384	11.2298	11.8056	12.1073	12.8886	12.9797	13.0309	11.4603	11.953	11.062	12.3381
GRMZM2G009715	5753	N	Y	Y	0.689141	0.638488	0.74778	0.607228	0.960106	0.785319	0.985882	0.961931	1.34956	1.33369	1.18529	1.18908
GRMZM2G009717	5939	Y	Y	Y	3.99475	3.89541	4.03263	4.65221	5.06818	4.57448	4.69107	4.34493	3.8772	3.98252	3.8308	4.46476
GRMZM2G009719	1572	Y	Y	Y	4.76383	5.04226	2.49156	4.24248	8.40912	10.3847	11.0619	9.05798	1.8996	4.15478	4.33776	4.18587
GRMZM2G009724	1836	Y	Y	Y	14.91	13.1623	13.9538	15.1871	19.5717	19.3907	22.0997	22.9279	17.6741	14.333	16.6264	13.6617
GRMZM2G009732	649	Y	Y	Y	0.87269	0.297885	1.48402	1.46801	0.478133	1.94919	0.864323	2.01198	1.94272	3.81051	0.687366	1.10424
GRMZM2G009735	907	Y	Y	Y	6.73018	8.88127	6.86685	5.39221	8.9637	6.30951	9.00206	9.39208	6.65787	8.3196	6.53447	6.24926
GRMZM2G009785	16568	Y	Y	Y	0.664707	0.493976	0.623949	0.58655	1.03761	0.985322	0.801286	0.821907	0.797048	0.784597	0.765451	0.806121
GRMZM2G009792	1072	Y	N	Y	9.09911	6.91314	9.1641	7.40625	0.752613	0.16858	0.174423	1.10207	2.04278	2.78014	2.08069	3.3426
GRMZM2G009795	5223	Y	Y	Y	8.54256	7.61268	8.81439	8.91389	8.61472	9.09989	7.81627	9.25017	8.09321	7.19942	7.77238	7.84598
GRMZM2G009804	1122	Y	Y	Y	26.0809	26.7075	25.9238	19.6436	32.5796	30.5491	36.1631	36.0775	28.0933	27.6362	22.3221	25.375
GRMZM2G009808	8276	Y	Y	Y	29.4807	28.834	29.1483	30.6912	31.1133	28.8604	34.6656	27.9869	32.9952	35.544	35.7222	35.1179
GRMZM2G009818	4164	Y	Y	Y	56.9307	41.7391	46.3369	58.7722	8.5998	15.2334	6.42132	9.63158	41.0682	47.2535	44.1846	40.7268
GRMZM2G009843	4751	Y	Y	Y	5.09962	5.00511	5.41942	5.36096	4.50669	5.71835	5.05073	4.20115	5.34953	4.8182	6.55931	5.41662
GRMZM2G009845	6016	Y	Y	Y	32.0406	32.7461	33.4384	33.3945	32.2997	33.1536	32.5623	34.6143	34.029	33.3181	34.6503	32.7809
GRMZM2G009849	19766	Y	Y	Y	3.97018	3.62868	4.15475	3.73718	2.91689	3.65409	3.05551	3.1741	4.3812	4.1352	4.26556	4.2025
GRMZM2G009871	5201	Y	Y	Y	27.4785	23.6781	29.0735	30.5185	20.8225	27.9479	20.7198	22.2489	24.1272	25.4204	28.9787	24.9403
GRMZM2G009876	2659	Y	Y	Y	15.0286	13.1599	14.7059	15.7894	13.7007	19.5964	13.3374	13.1188	12.1039	13.0923	17.5679	15.8527
GRMZM2G009888	2600	Y	Y	Y	9.31857	8.50145	7.48277	7.5975	18.5469	14.4806	17.2838	15.9993	9.82627	8.21901	7.03466	8.24402
GRMZM2G009892	1904	Y	Y	Y	8.49431	5.65226	7.31789	5.03725	10.0068	6.0429	10.9662	9.43799	11.4665	13.0885	10.2756	12.9685
GRMZM2G009894	1863	Y	Y	Y	11.8565	13.3174	14.0963	15.8534	7.62862	18.2043	8.66493	8.91142	12.1463	11.062	11.1174	12.0649
GRMZM2G009895	3955	Y	Y	Y	15.8321	14.9415	15.6666	16.2685	16.4922	16.4649	13.7262	13.9452	14.6813	15.0871	14.7438	12.9312
GRMZM2G009901	2498	Y	Y	Y	11.5129	11.5315	11.4383	10.8064	10.6086	9.13957	11.8517	10.0812	11.7683	10.7885	10.4854	12.232
GRMZM2G009913	3443	Y	Y	Y	1.69984	1.47864	2.55492	3.007	1.67637	2.99184	1.3577	1.67956	2.60195	2.85468	3.38726	3.31145
GRMZM2G009928	3536	Y	Y	Y	10.0198	11.2811	9.56955	9.86151	14.4097	14.2932	13.0965	14.4019	11.7668	11.2081	11.5166	11.0733
GRMZM2G009936	2086	Y	Y	Y	62.7798	58.4184	62.7004	70.0625	49.4173	69.6822	51.6008	54.3998	58.9471	58.699	66.081	54.9999
GRMZM2G009940	6334	Y	Y	Y	11.3164	10.9982	11.7489	11.6222	13.8252	14.123	15.1833	14.0282	13.9654	14.7264	14.3576	14.2253
GRMZM2G009948	21209	Y	Y	Y	0.430239	0.54996	0.49347	0.542053	0.804703	1.07078	0.866922	0.929368	0.535029	0.487338	0.628002	0.556
GRMZM2G009958	2263	Y	Y	Y	7.48048	6.91981	6.44072	5.69764	12.6427	11.1002	11.3197	12.6667	10.7031	10.3396	11.6869	11.7749
GRMZM2G009968	1076	Y	Y	Y	3.6846	2.81487	2.6853	3.24664	3.51837	4.75867	4.22852	2.94718	2.03518	2.7698	2.90214	4.05676
GRMZM2G009987	6699	N	Y	Y	0.385155	0.317451	0.469655	0.540441	0.509537	0.530544	0.362855	0.566198	0.64388	0.369162	0.751539	0.398741
GRMZM2G009994	6467	Y	Y	Y	8.55358	8.1014	8.489	7.94564	9.5103	7.59161	8.97274	7.7977	8.05505	9.44249	9.39128	8.51276
GRMZM2G009995	5791	Y	Y	Y	11.9645	11.295	11.6088	11.2203	7.9198	5.50277	5.0908	4.49893	10.3933	8.96795	8.59473	10.2265
GRMZM2G010000	3031	Y	Y	Y	18.7069	17.1577	17.8157	21.5213	22.9122	21.0469	18.5275	20.6582	19.945	19.1006	21.3831	23.0208
GRMZM2G010011	9724	Y	Y	Y	3.2682	3.25394	3.41381	4.73562	3.61877	4.34262	2.44207	3.26757	3.11869	3.52789	4.68593	4.01327
GRMZM2G010016	867	Y	Y	Y	3.2663	3.04745	2.29581	3.00364	8.66143	7.85124	9.12983	4.80512	5.28119	2.55983	1.24958	1.87861
GRMZM2G010017	4230	Y	Y	Y	11.9166	11.3498	10.6711	10.2256	18.061	15.2805	17.1658	15.6552	12.5345	12.3074	11.0734	11.6593
GRMZM2G010034	2531	Y	N	N	0.82051	0.840222	0.532746	1.38024	0.514933	1.11863	0.960396	0.466778	0.760339	0.626341	0.579122	0.695006
GRMZM2G010037	1512	Y	Y	Y	1.70645	2.42938	1.9959	1.80634	4.30984	2.3506	4.57561	3.08431	3.0283	3.14537	2.14958	2.62842
GRMZM2G010044	3973	Y	Y	Y	3.37383	4.20101	5.09079	4.26851	9.73179	11.5081	13.4757	9.8442	6.63091	6.52781	7.49088	6.83808
GRMZM2G010048	987	Y	Y	Y	5.037	0.979369	1.10592	1.60882	6.6023	7.01875	10.4195	5.85888	3.8323	8.6732	5.35915	4.02651
GRMZM2G010052	464	Y	Y	Y	6.37444	7.63866	2.62923	2.87465	12.9741	13.3721	15.9848	11.9267	9.29602	6.14975	7.00466	5.476
GRMZM2G010054	5397	Y	Y	Y	61.6713	58.9738	63.3282	68.3412	40.144	39.9474	36.7589	32.2247	59.8426	63.4343	72.2777	64.6916
GRMZM2G010056	7329	Y	Y	Y	1.15918	1.31013	1.04255	1.15263	1.39721	1.84934	1.6243	1.62046	1.47586	0.97768	1.17388	1.16451
GRMZM2G010065	4635	Y	Y	Y	3.1635	3.10047	3.08922	2.6722	2.69135	2.22242	2.24566	2.45499	3.04952	2.2847	3.14862	2.88151
GRMZM2G010075	5900	Y	Y	Y	5.94108	5.07894	5.1911	5.09205	5.96423	5.40111	5.71509	5.25893	6.57969	5.92192	5.73558	6.12855
GRMZM2G010085	6131	Y	Y	Y	12.8612	12.1611	13.7089	15.0735	10.9628	15.3767	10.9894	11.7747	14.3196	15.6277	16.9118	15.6102
GRMZM2G010093	3706	Y	Y	Y	3.58294	3.35602	4.00221	3.20494	3.23203	2.87705	3.58222	4.4462	4.02883	3.88404	4.21304	3.77963
GRMZM2G010095	15990	Y	Y	Y	5.87589	6.17826	5.48122	5.66838	4.63813	3.59024	3.8862	3.62034	5.98852	6.07934	5.6475	5.6431
GRMZM2G010105	6734	Y	Y	Y	4.53243	4.67959	5.71146	6.3101	3.08742	5.07211	3.28574	3.61037	6.6714	5.88532	7.10725	6.45311
GRMZM2G010136	4527	Y	Y	Y	3.21117	2.6335	3.95719	3.91451	4.29099	4.56418	4.69485	4.87603	4.11905	3.31971	4.85672	4.15914
GRMZM2G010142	5193	Y	Y	Y	10.0219	9.51808	9.01369	10.4087	6.80013	7.08764	5.94107	7.10043	9.06003	8.9261	9.21629	9.37171
GRMZM2G010146	8193	Y	Y	Y	3.90964	3.94064	4.39656	4.70575	4.598	5.09529	4.17645	4.60675	3.83107	3.89303	4.50371	4.33381
GRMZM2G010149	1456	Y	Y	Y	1.42631	0.752419	0.926086	1.09059	0.554122	0.868834	0.29965	0.811411	0.957105	1.35009	0.919163	1.02916
GRMZM2G010152	5328	Y	Y	Y	17.6815	20.5011	18.7155	17.3215	16.0163	12.4255	16.7399	14.6463	15.5062	14.5316	14.0064	14.5145
GRMZM2G010163	3068	Y	Y	Y	0.63587	1.40732	1.0255	0.724596	1.67898	2.68995	1.44238	1.96592	1.79525	0.764732	1.72408	1.21042
GRMZM2G010176	4123	Y	N	Y	2.09107	1.57863	2.28927	2.11053	0.406419	0.745136	0.529094	0.678653	0.627701	1.24576	0.911955	1.12192
GRMZM2G010196	3056	Y	Y	Y	1.58562	1.66589	2.03803	2.3486	2.7416	3.05532	3.03886	2.90959	3.40916	2.17871	3.1489	3.17651
GRMZM2G010202	4291	Y	Y	Y	4.17973	4.46036	3.60622	3.71534	5.04766	4.87136	5.24357	4.65152	3.85072	5.12783	5.21295	4.26643
GRMZM2G010221	4536	Y	Y	Y	5.64655	6.29366	5.64798	6.73528	5.24021	5.16601	5.40005	5.16793	4.87161	5.5778	5.15618	5.81699
GRMZM2G010235	11150	Y	Y	Y	0.840956	0.757127	0.835	0.803207	1.30803	1.12915	1.23537	1.28821	0.815356	1.0976	0.908776	1.06928
GRMZM2G010238	2896	Y	Y	Y	8.19228	6.4754	7.33876	8.1369	8.16488	8.04992	6.73634	7.36451	7.72205	7.20378	7.19588	6.7265
GRMZM2G010251	1904	N	N	Y	0.297466	0.236921	0.101169	0.0333593	0.554122	0.158191	0.752903	0.555176	1.28954	0.49956	0.702889	1.47136
GRMZM2G010257	2009	Y	Y	Y	21.7078	20.6896	26.0478	26.2095	14.3029	26.0567	15.543	17.0538	20.9086	20.1058	22.554	21.306
GRMZM2G010290	2252	Y	Y	Y	6.67869	5.46559	5.73087	5.61265	9.34232	8.53299	8.66271	8.36609	6.7479	5.49072	4.95227	5.93065
GRMZM2G010298	10097	Y	Y	Y	7.38564	7.11631	6.46728	7.25305	7.49264	7.21295	8.08026	7.03886	7.22282	8.47193	8.46391	7.7752
GRMZM2G010302	9155	Y	Y	Y	9.10793	8.11602	8.35308	8.38786	15.3815	11.982	14.4534	12.5989	9.08227	8.76184	9.73854	9.11606
GRMZM2G010306	5632	Y	Y	Y	2.91635	2.87199	3.91043	4.38703	1.70802	3.41198	1.47186	1.88791	2.86316	2.91608	3.36069	4.52304
GRMZM2G010315	9512	Y	Y	Y	2.85146	2.96062	2.73386	2.61089	3.13832	3.66679	3.07312	3.60187	3.09053	3.36653	3.27621	3.00683
GRMZM2G010321	2252	Y	Y	Y	44.5712	46.4432	42.5681	46.0012	38.2236	46.0889	43.2582	46.4691	56.1932	53.5838	56.3993	53.8387
GRMZM2G010323	4529	Y	Y	Y	5.68307	6.27493	6.73418	6.38106	6.01569	6.63708	5.57354	6.87834	6.54948	6.51049	7.55626	7.17819
GRMZM2G010328	9279	Y	Y	Y	6.43616	5.79906	6.7191	8.38529	5.74534	9.27705	5.43407	6.70782	6.2004	6.0069	8.63314	7.43552
GRMZM2G010333	600	Y	Y	Y	4.92957	5.2628	4.38759	2.85822	7.75771	7.1283	5.92109	5.28527	6.96772	4.96718	2.65536	6.84078
GRMZM2G010338	9078	Y	Y	Y	1.37951	1.55463	1.61971	1.51828	1.30577	1.06835	1.18777	1.43154	1.44005	1.58562	1.57953	1.15545
GRMZM2G010342	18987	Y	Y	Y	4.00049	4.27309	4.3455	4.33208	5.85413	5.47917	6.07614	5.38059	4.84055	4.59208	5.30652	4.70433
GRMZM2G010348	2728	Y	Y	Y	36.4712	34.3237	33.6342	39.6975	25.3206	37.7378	26.7541	30.0186	33.3986	34.9363	36.8869	33.1722
[truncated: 22,690 more rows]

## Sheet: Sheet1
Table S3 List of 24,687 genes expressed in at least one of the three root types with normalized expression values (FPKM) in four biological replicates. PR: primary roots; SR: seminal roots; CR: crown roots.
Gene ID	Gene length	PR expressed	SR expressed	CR expressed	Expression value (FPKM)
					PR-1	PR-2	PR-3	PR-4	SR-1	SR-2	SR-3	SR-4	CR-1	CR-2	CR-3	CR-4
GRMZM2G396550	3641				17.3357	16.9027	16.8413	18.5088	15.0168	15.7009	14.2594	15.5236	14.9267	16.5275	15.9103	16.5873
GRMZM2G047476	4620				22.4344	25.7631	24.5021	24.4028	18.6051	18.3195	20.0338	23.0011	23.0534	23.0447	21.5326	22.8308
GRMZM2G310261	2333				0.998042	1.02202	0.853179	0.408376	0.665041	0.490589	0.881611	0.82622	0.142219	0.0815398	0.0273162	0.0279256
GRMZM2G107116	23105				7.00258	7.12619	7.15035	6.99075	7.71708	7.1046	8.57556	6.70911	7.71152	8.58742	8.72425	8.24213
GRMZM2G042981	23828				1.5767	1.35495	1.4686	1.64468	1.6539	1.50927	1.15876	1.2604	1.46209	1.81227	1.8374	1.88933
GRMZM2G061629	1821				4.3889	3.29113	5.32427	4.77853	4.66911	5.45824	5.51054	5.22432	5.21108	3.09915	4.58454	4.75837
GRMZM2G178537	3734				1.19659	1.36341	1.1865	1.13968	1.14683	1.04862	1.55234	0.849267	2.07928	1.37554	1.31417	1.30859
GRMZM2G495626	3956				7.11071	7.63992	8.26142	9.5531	6.2595	10.0043	5.87666	6.58577	7.16264	6.52381	10.2294	8.81078
GRMZM2G143330	3796				21.7339	21.2715	22.8181	23.442	14.3383	19.4397	14.1369	13.2844	19.4568	18.1579	22.0767	19.7545
GRMZM2G162544	6121				1.79919	2.20037	2.33925	1.79518	1.93658	2.17495	2.00596	2.18406	2.87293	2.53809	3.00892	2.75673
GRMZM2G128809	4949				4.89559	4.38818	3.59381	5.5315	3.59905	4.80794	3.08551	3.43	5.05505	6.54736	4.95767	5.06827
GRMZM2G166659	1996				88.5001	90.7554	92.2918	93.7148	67.2542	92.5015	68.6037	68.5036	73.5737	81.805	90.1332	81.8949
GRMZM2G010338	9078				1.37951	1.55463	1.61971	1.51828	1.30577	1.06835	1.18777	1.43154	1.44005	1.58562	1.57953	1.15545
GRMZM2G389570	1399				12.5501	13.128	11.061	10.306	11.3122	8.39645	10.7369	10.5337	13.8031	10.017	12.6182	10.5712
GRMZM2G030768	6394				4.71438	6.1177	5.91474	6.62577	3.81455	6.51005	3.49945	4.46363	6.96388	5.28588	6.26921	5.81809
GRMZM2G012821	1621				0.582331	0.91436	0.594157	0.666115	1.18687	1.30066	1.26885	1.34256	0.614058	1.05619	0.746974	1.08517
GRMZM2G122712	1222				5.61329	2.90044	2.67974	5.66551	2.48856	3.10562	3.62131	3.30743	3.31253	4.6183	6.20598	4.31848
AC199175.2_FG006	855				1.54566	1.43206	1.27666	0.965741	0.943628	2.32502	1.67664	2.25447	1.94033	1.55746	2.31063	1.75258
GRMZM2G104013	4206				4.20435	3.17156	3.92335	3.60921	5.47429	4.99845	4.1344	4.92293	4.46497	4.89978	3.43947	5.06518
GRMZM2G061127	1626				1.97384	1.62493	2.01392	2.38283	1.79391	2.33399	1.41827	2.40918	1.75489	3.00285	2.62596	2.20373
GRMZM2G390207	5945				3.33442	3.19774	3.01332	2.95945	3.70595	3.92137	2.52664	3.62933	2.77939	3.3172	3.46246	3.7808
GRMZM2G121948	3919				4.67283	4.52199	4.60388	5.1701	5.14673	5.64118	5.3278	6.36235	5.4354	4.06127	5.28497	4.63816
GRMZM2G090411	939				0.603169	0.205887	0.752178	0.744064	1.12359	2.50195	0.464633	1.12572	0.353351	0.877891	0.746555	0.346913
GRMZM2G140101	1501				283.963	351.75	309.493	278.565	149.882	112.01	138.565	152.404	99.782	67.7198	59.3131	81.4705
GRMZM2G472671	1233				0.765579	0.679442	0.156225	0.463621	1.25835	1.70995	0.960436	2.26933	2.20659	1.07999	1.29215	2.16639
GRMZM2G365957	6246				1.40047	1.76428	1.42891	1.86094	2.91131	2.05427	3.50254	2.45891	3.11291	4.41621	4.21389	3.24396
GRMZM2G174114	9902				0.718154	0.501118	0.525237	0.339967	4.0802	2.67067	3.07797	2.68135	1.05215	1.23594	1.24214	0.888234
GRMZM2G168274	1484				0.805715	1.60672	2.03356	1.15562	0.79459	0.852441	0.293997	0.0419001	0.402448	0.384567	1.50303	0.307313
GRMZM2G039214	18503				1.43186	1.62647	1.54423	1.52757	2.19025	2.02827	1.87625	1.89197	1.86134	1.56616	1.58779	1.59504
GRMZM2G374574	10272				20.7134	21.6251	21.7717	19.4468	18.8324	14.5965	18.5732	15.4299	21.6611	21.8839	21.733	20.8098
GRMZM2G158531	4939				1.7456	1.9441	2.19705	2.45628	2.95292	3.86633	3.04128	2.63121	1.86757	2.45221	2.43869	2.17651
GRMZM2G087196	5564				8.56191	8.02636	7.99723	8.55024	6.36902	9.51658	5.90339	6.76109	7.57335	6.89495	8.76212	7.24803
GRMZM2G328309	14142				0.760935	0.697193	0.603857	0.848857	0.539781	0.575045	0.48039	0.628744	0.661622	0.721902	0.82466	0.67721
GRMZM2G071010	2991				31.2865	32.2105	32.6088	30.2609	34.2159	35.7085	34.6124	35.7362	31.2161	32.3732	30.5326	30.9088
GRMZM2G177203	3543				1.40319	1.50966	2.04786	1.66723	2.25965	3.21344	2.05822	2.50965	3.31515	2.48775	1.60086	2.59277
GRMZM2G158736	3474				2.3368	2.46714	2.42122	2.35854	2.23308	2.93046	2.02734	1.84355	3.03717	2.53716	2.73332	2.64427
GRMZM2G104730	9897				6.54295	6.9606	7.38947	7.52797	4.73442	4.19367	3.38181	3.62511	4.33813	4.97829	5.36384	5.35185
GRMZM2G003186	61770				0.125311	0.107456	0.0883557	0.13059	0.129609	0.176514	0.152362	0.154015	0.149327	0.179648	0.178486	0.150826
GRMZM2G081668	7913				4.50925	4.66644	4.03282	3.893	5.68617	6.21956	5.83653	6.13703	5.71094	4.68789	5.75837	5.77156
GRMZM2G042036	9365				1.31035	1.09411	1.13128	1.25472	1.54409	2.23203	1.8036	1.67981	1.04162	1.27973	1.55834	0.994821
GRMZM2G026131	1627				4.06129	2.8914	4.14376	4.64561	2.70828	5.07238	2.71987	4.08926	4.60885	3.1569	6.38461	3.32359
GRMZM2G148998	2111				1.28186	0.580013	0.760405	1.35397	1.44056	1.68361	1.26957	1.50221	1.10022	1.35172	1.41888	2.1295
GRMZM2G095924	2344				0.349018	0.907254	0.79439	1.43616	0.556013	0.848077	1.03701	0.450962	0.707757	0.838623	1.11471	1.13957
GRMZM2G434240	1134				0.610438	0.966069	1.18905	0.392074	0.0547281	0.371847	0.0549623	0.164497	0.292589	0.167753	0.28099	0.861777
GRMZM2G320167	1504				5.0629	6.29857	6.27571	5.27893	5.32311	5.72753	4.3513	5.66397	2.86792	3.24643	3.17796	4.8083
GRMZM2G451443	16133				2.17271	2.10508	2.24071	2.12993	1.09636	0.989486	0.822891	0.83636	2.25818	2.07923	2.31877	2.04743
GRMZM2G109121	8384				12.9779	14.1967	14.6813	14.9017	14.9602	15.7136	15.0094	13.7576	15.1414	14.7863	16.1374	15.2541
GRMZM2G434155	1366				4.46872	4.85913	5.96961	7.76514	3.86182	3.66021	1.04943	2.77669	4.03208	4.6885	4.15216	4.05401
GRMZM2G438243	816				28.9203	29.7731	26.8323	23.118	30.9548	30.784	31.3928	45.3394	26.2672	17.3292	18.197	17.0062
GRMZM2G030628	10698				0.38236	0.22288	0.354114	0.540284	0.295863	0.185819	0.343738	0.296426	0.44041	0.397132	0.44678	0.529826
GRMZM2G104484	9759				1.81202	2.88568	1.34878	1.55552	2.18128	0.734549	2.07566	0.987586	0.713979	0.500321	0.2808	0.527398
GRMZM2G131784	1954				1.12721	1.15429	1.67586	2.11287	1.74687	2.62043	1.1802	1.81384	1.93576	1.59014	2.38086	1.70044
GRMZM2G139029	2613				1.70994	1.84967	1.84296	2.50369	2.30386	3.34278	2.40913	2.40342	3.17448	3.37317	3.04863	2.81745
GRMZM2G015432	4937				8.62954	9.0196	7.79035	6.41979	9.71717	9.82227	8.62255	11.0455	9.28788	7.66786	8.35172	8.59082
GRMZM2G012174	4692				0.952275	1.60694	1.38215	0.663318	1.25658	1.32239	1.02285	1.17945	1.00416	1.0136	1.72497	1.4302
GRMZM2G020254	1789				3.1307	2.26936	3.9121	2.52076	5.44644	3.80493	5.81814	8.16782	2.78197	3.01281	1.88799	2.29428
GRMZM2G099944	3257				8.82999	10.902	8.29961	8.99014	6.57392	4.23542	5.87488	6.8537	15.2196	13.8814	11.9552	13.0621
GRMZM2G002043	5818				0.984305	1.3624	0.916005	1.27731	1.63208	1.62557	1.14627	1.50693	1.67666	1.49317	1.28158	1.51174
GRMZM5G847159	1652				1.48565	1.28729	1.28262	0.884303	0.864055	1.6409	0.490469	1.39264	2.93234	1.57375	0.732957	1.45918
GRMZM2G022242	1786				8.35082	9.77823	10.7494	9.77991	16.6448	15.0767	16.6462	16.189	9.69752	8.55655	6.95805	7.69693
GRMZM5G876022	1664				5.33246	3.83402	3.58858	2.8628	2.87184	3.43914	2.73431	3.69939	4.02782	2.01969	2.71919	2.15341
GRMZM2G134295	2973				4.932	3.53317	4.51382	4.89242	6.61741	5.85574	4.717	5.08229	5.33463	4.84166	4.69444	4.49237
GRMZM2G022107	4294				7.04928	5.92799	5.21863	5.28068	5.99804	6.35499	6.34304	6.55971	5.33161	4.71077	6.99026	6.11448
GRMZM2G444543	3791				2.2742	2.60082	2.52363	3.36764	1.71893	2.27228	1.62764	1.42697	2.43311	2.89371	3.44615	3.48866
GRMZM2G125304	7539				13.8816	13.3603	12.2217	11.7023	13.3277	13.4957	12.1447	13.3366	14.1274	12.4063	11.2512	13.0059
GRMZM2G009703	4557				13.5749	11.6384	11.2298	11.8056	12.1073	12.8886	12.9797	13.0309	11.4603	11.953	11.062	12.3381
GRMZM2G079477	4065				5.12424	4.04252	3.8383	4.5469	4.626	7.83924	5.74975	5.61376	5.04428	4.91375	6.22393	5.68964
AC212755.4_FG001	993				2.85184	0.713865	0.840596	1.72702	1.81248	1.39527	2.8245	2.4421	1.00241	0.702435	0.834313	0.459267
GRMZM2G394876	1976				0.859882	0.423964	0.422425	0.289294	1.35053	0.701164	0.851638	0.472012	0.570905	0.609719	1.1933	0.560504
GRMZM2G048791	1432				0.483406	0.76503	1.21064	0.310483	0.9968	0.294465	0.652869	0.390794	0.880465	0.752781	1.02357	0.955417
GRMZM2G098712	2740				3.78962	1.99913	3.96031	3.5467	2.42358	3.9793	3.57131	3.29053	3.41484	4.28138	5.37274	4.35128
AC212575.3_FG002	1521				0.868865	0.635528	0.295503	0.542872	0.938473	1.54459	0.778579	0.776735	1.09072	1.04225	0.879883	0.728176
GRMZM2G060714	2714				1.55356	2.44568	1.20657	1.42759	3.13281	4.23938	3.55959	4.33013	2.51842	2.78035	4.06229	4.29695
GRMZM2G431821	722				196.549	186.455	213.169	237.261	141.745	212.506	139.244	165.956	171.229	170.998	196.923	187.961
GRMZM2G098298	3500				158.675	175.044	166.154	139.064	128.574	89.3777	135.321	123.702	169.14	171.191	146.011	169.67
GRMZM2G075315	1298				27.6837	16.334	11.0312	16.0992	48.7217	58.522	94.5473	53.7006	44.836	73.9141	65.0543	60.9843
GRMZM2G159538	4323				5.28425	5.64971	5.42127	6.06804	6.81917	6.25662	6.56001	7.37871	5.29585	5.20722	6.05886	5.47064
GRMZM2G410812	3137				11.2541	12.4283	12.8745	13.6265	11.0591	14.6901	10.3117	12.7055	12.6711	11.6634	14.6879	12.9802
GRMZM2G099820	2108				1.70163	1.13111	1.30976	2.32008	2.26696	2.82907	1.98099	2.38926	2.99057	3.15851	3.8999	3.36878
GRMZM2G058718	30195				0.23134	0.253971	0.265808	0.237699	0.31447	0.424936	0.291046	0.360372	0.305479	0.195304	0.310254	0.282653
GRMZM2G081931	33090				0.173064	0.118797	0.13777	0.132445	0.114408	0.100126	0.175172	0.0920763	0.0180488	0.0440752	0.0250369	0.0492221
GRMZM2G181551	1591				107.31	100.329	90.8445	83.3972	172.298	169.662	189.019	189.509	112.323	123.035	106.989	120.678
GRMZM2G057386	1526				0.206195	0.211148	0.210382	0.291358	1.42343	1.22373	1.10278	0.77419	0.217429	0.207768	0.125286	0.213468
GRMZM2G301124	2585				0.900748	0.922388	0.422262	0.761701	0.792276	0.815617	0.602778	0.938107	0.539089	0.809499	0.567025	0.579674
GRMZM2G010149	1456				1.42631	0.752419	0.926086	1.09059	0.554122	0.868834	0.29965	0.811411	0.957105	1.35009	0.919163	1.02916
GRMZM5G861659	4713				2.65716	1.95529	1.70297	1.87327	2.38344	1.98113	2.18205	3.12679	2.85825	2.2738	2.50155	2.47441
GRMZM2G005990	12482				4.24008	4.27999	4.54224	4.02509	3.84343	3.99117	4.34923	3.82085	4.36476	4.62804	4.49807	4.83852
GRMZM2G023952	2174				3.84994	4.35743	3.33743	4.06105	2.82617	3.4082	2.03553	2.54553	3.75446	3.99599	3.42974	3.74599
GRMZM5G874277	5418				4.58796	4.15106	4.82335	4.81822	3.35623	5.8816	4.15285	3.86758	4.07856	3.89734	5.49304	4.365
GRMZM2G306727	2714				5.30992	7.0996	5.93823	5.35931	4.09323	3.0852	4.3404	3.55116	7.99539	7.2663	6.59829	5.4492
GRMZM2G362778	1565				0.201056	0.205887	0.0410279	0.446439	0.356904	0.423406	0.358432	0.516509	1.06005	0.364662	0.529375	0.874222
GRMZM2G106917	11658				0.750331	0.558303	0.710492	0.463104	2.39026	1.73101	1.64132	1.46675	0.905054	0.712541	0.967573	0.966805
GRMZM2G064715	3088				0.713268	0.813879	0.977268	0.761041	0.984787	1.26799	1.15047	1.0672	1.05298	0.965125	1.13506	1.20258
GRMZM2G043174	3355				3.58264	4.01445	4.38264	4.4111	3.86614	5.69175	4.10561	4.57776	2.51196	3.04296	4.2739	3.35947
GRMZM2G149178	646				151.871	140.157	157.142	169.606	105.582	206.361	127.838	139.471	130.972	150.085	141.959	161.867
GRMZM2G348014	4029				0.515441	0.527824	0.621528	0.457177	0.292671	0.343882	0.479559	0.138897	0.642346	0.897099	0.680152	0.662984
GRMZM2G125263	2514				0.775994	1.10224	0.63851	0.682153	0.419669	0.407345	0.471049	0.618334	0.237563	0.731469	0.532339	0.388725
GRMZM2G111143	2773				43.913	41.9934	44.0175	45.8332	49.2599	47.0748	47.2231	44.0617	38.7435	49.7819	49.296	50.0199
GRMZM2G330635	1406				163.772	159.456	165.271	156.17	123.285	124.206	112.021	130.595	143.149	174.853	159.684	162.32
GRMZM2G416120	5890				29.9268	27.9324	32.6058	35.446	20.3887	32.2878	22.7828	22.4544	28.9885	29.2723	31.9509	30.186
GRMZM2G055489	6256				11.88	13.0101	13.9687	12.8027	12.0135	9.69643	11.4074	11.1816	13.5667	12.5382	12.4381	12.4865
GRMZM2G073622	2077				62.2034	62.1465	62.2919	65.0451	57.6394	67.0259	65.3881	64.2154	62.5253	71.5317	71.829	68.3498
GRMZM2G446515	6170				7.17021	5.44158	5.75484	6.12513	5.92452	5.37954	4.29321	6.39937	4.9151	5.31335	5.25735	6.05043
GRMZM2G019006	68266				0.09495	0.0802392	0.0761858	0.0735032	0.162732	0.166777	0.13056	0.133894	0.098179	0.0938166	0.0998882	0.107843
GRMZM2G154890	5091				7.55266	5.40502	5.96556	7.97226	5.4979	6.89834	4.98275	5.1908	7.18208	6.53912	7.17276	7.92144
GRMZM2G145950	1738				1.41214	0.852806	0.997487	1.42527	0.749882	1.62902	0.824814	0.894414	1.25999	1.34994	1.1367	1.76183
GRMZM2G023625	10983				6.04496	6.07284	6.91603	6.33252	7.32896	6.5872	7.14468	6.38045	6.62807	6.81855	6.89915	7.48016
GRMZM2G156033	38640				0.815948	0.808867	0.726169	0.97148	1.1741	0.896416	0.917811	1.06368	0.846664	0.920637	0.892267	0.777285
GRMZM2G316366	1791				1.44062	1.83505	1.97179	2.94351	2.32168	1.84989	2.40122	1.49287	1.74142	1.94729	2.73987	1.63694
GRMZM2G122199	9535				1.18139	1.25033	1.34006	1.00586	2.07632	1.63628	1.75837	1.87159	1.2736	1.54952	1.47709	1.45538
GRMZM2G142266	7532				0.359269	0.504794	0.843953	0.396343	0.337829	0.455873	0.339275	0.288939	0.713635	0.530387	0.753034	0.614136
GRMZM2G084005	1433				2.32751	0.944377	2.01632	1.1081	4.11435	1.89167	3.0011	4.64287	1.06508	1.01776	0.933916	0.95475
GRMZM2G094666	1056				5.18462	4.33278	3.83063	4.51108	6.75861	7.35876	6.78753	6.53593	5.59278	5.22418	6.33665	5.86106
GRMZM2G136039	23808				0.0290758	0.067669	0.0566356	0.104046	0.132945	0.0986781	0.138749	0.159315	0.108703	0.173122	0.232879	0.106723
GRMZM2G326625	3877				0.470722	0.448787	0.380913	0.245742	1.0405	1.07209	1.27002	1.07455	0.496368	0.605158	0.542441	0.520934
GRMZM2G414915	4756				2.05093	1.74791	2.20059	2.65763	3.01435	3.15382	2.29337	2.10491	1.96734	1.45327	1.48736	1.9315
GRMZM2G069523	1391				14.6129	16.3538	13.8019	12.3744	6.38017	4.63378	7.39324	7.37574	16.6494	16.4567	13.9736	21.8729
GRMZM2G303312	8480				2.76806	2.72817	2.6274	2.64401	3.31532	2.49339	3.21191	2.955	3.12233	2.99855	2.65285	3.28057
GRMZM2G083935	1869				36.3307	37.6173	29.5792	21.172	78.9966	56.7583	73.2654	77.8161	27.8716	19.8477	22.4704	26.6667
GRMZM2G480380	1488				0.549797	0.216541	1.25138	1.75011	0.792454	1.57885	0.544526	0.961111	1.2041	1.49152	1.84162	1.00703
GRMZM2G382038	6680				3.79656	3.11601	2.62409	2.42464	7.31176	5.97883	5.86884	6.37621	3.56631	3.06612	3.11965	2.99418
GRMZM2G104286	1816				0.727722	0.532289	0.530357	0.734492	1.05942	0.961969	0.514818	0.650558	0.840453	1.50147	1.50899	1.0404
GRMZM2G084164	5759				4.14147	4.1962	4.20327	3.29767	4.60155	4.80114	4.77276	4.76146	3.95229	3.7987	3.90627	4.6043
GRMZM2G333274	1779				0.0353742	0.036224	0.0360925	0.0357032	1.91871	1.0497	2.41741	1.01361	0.335713	0.320796	0.39405	0.549328
GRMZM2G053117	5378				1.90734	1.83334	1.49239	1.33457	2.3426	3.46112	2.56124	2.37018	2.18401	2.13413	2.76102	1.95039
GRMZM2G396477	2426				6.09592	7.41115	7.64892	7.67115	5.96058	7.07674	9.06905	7.86857	7.68629	6.92657	8.27474	8.02966
GRMZM2G087651	3618				14.489	14.5877	15.919	15.9931	17.0335	21.0288	18.1745	21.6031	15.8286	16.2821	15.6239	14.82
GRMZM2G317330	2110				3.66847	3.20685	2.03885	3.16075	3.02955	4.19676	3.75145	3.74257	2.35874	3.21562	2.80889	3.92137
GRMZM2G059465	1513				577.439	730.504	591.033	487.936	213.914	159.297	248.197	278.761	213.2	112.698	87.8217	134.478
GRMZM2G164129	724				3.38991	2.04721	2.57189	2.19323	1.97157	2.5793	3.87393	2.49062	1.00822	1.48893	3.25685	2.24967
GRMZM2G165613	5324				1.26476	1.29514	1.57989	1.18108	2.5995	2.52317	2.70428	2.02049	1.50816	1.67936	2.07082	1.38279
GRMZM2G104384	11873				2.31624	1.91596	2.37409	2.71226	2.42016	2.21717	2.05255	2.18386	2.71071	2.20573	2.57105	2.59548
GRMZM2G051787	1733				5.04752	5.16879	6.33564	4.43476	3.33049	3.44125	3.92018	4.77201	4.48011	3.62243	2.90511	3.64661
GRMZM2G001191	7735				10.9101	11.0223	10.4344	10.6668	11.5618	9.38438	10.7733	10.6353	12.1394	12.469	11.6582	12.8616
GRMZM2G062600	1202				1.623	1.55477	1.22862	0.898313	1.91038	2.05475	3.37044	1.81056	2.59475	3.85107	3.44622	3.73991
GRMZM2G111355	24665				6.72298	6.96287	6.89074	7.50141	3.53524	3.31419	3.43918	2.79071	6.84712	7.54039	8.33265	7.31406
GRMZM2G091316	4639				2.31971	1.48639	1.64708	2.17699	1.67228	2.14259	1.62569	1.67546	1.33033	1.9	1.6073	1.41845
GRMZM2G065461	30601				0.273513	0.187425	0.241299	0.18473	0.310298	0.250004	0.307553	0.331208	0.362145	0.192713	0.264486	0.210774
GRMZM2G013060	3799				1.57368	1.50971	1.40282	1.25394	1.29057	1.5698	1.00078	0.965675	1.03059	1.05156	1.25813	1.04611
GRMZM2G029258	5531				18.6937	17.9078	18.0286	16.8006	19.7148	18.0249	17.5679	15.8175	18.0565	17.3918	19.1612	18.6228
GRMZM2G172365	10435				0.645288	0.438468	0.350732	0.359123	0.398479	0.352141	0.280727	0.458825	0.18442	0.249146	0.140466	0.18106
GRMZM2G094664	3928				5.30296	5.43036	4.36449	5.09357	5.86173	5.29086	4.90304	4.89143	4.57825	5.56943	4.88348	4.92608
GRMZM2G118743	25885				1.83553	1.59083	1.60491	1.53852	1.59919	1.43122	1.49528	1.61184	1.76121	1.64866	1.68646	1.9053
GRMZM2G166771	5824				6.79659	6.20746	7.22126	5.94372	8.30117	7.16788	8.20828	6.86496	7.80496	7.24041	7.27671	6.96921
GRMZM5G842965	1948				0.6138	0.363895	0.428497	0.423875	1.5611	1.82449	2.97558	2.20246	1.53294	2.18097	1.40674	2.04013
GRMZM2G090910	1645				0.573835	0.979369	0.507424	0.115835	0.415002	0.476054	0.871445	1.02058	0.28238	1.11788	0.736075	1.30697
GRMZM2G401147	1057				8.51379	8.35253	8.92967	10.6361	6.98707	12.367	8.07837	8.29455	7.47091	10.7384	8.13942	10.5399
GRMZM2G451856	7491				1.25172	1.90119	1.36286	1.48382	1.59897	1.3751	1.48933	1.4858	2.06404	1.43057	1.8461	2.09601
GRMZM2G119705	1399				46.6469	43.8983	46.9517	38.9087	120.441	101.92	126.57	74.9801	7.06757	8.47592	7.97177	7.31137
GRMZM2G017845	8478				3.98605	3.89939	3.83979	3.94821	6.47848	5.8477	5.81515	5.44934	5.12684	5.19822	5.16414	4.98733
GRMZM2G006841	1376				2.97274	4.16816	3.12644	2.35416	4.28478	1.70736	4.84667	2.48538	1.49501	0.967751	0.509459	0.615519
GRMZM2G443889	6091				0.981515	1.06858	0.790617	0.573532	3.94317	2.95707	2.60933	2.50107	1.29646	1.38461	1.45432	1.48677
GRMZM5G800598	3676				0.907324	0.508388	0.855882	0.639307	0.455839	1.06516	0.559521	0.930327	1.13728	0.914246	0.710793	1.29379
GRMZM2G432266	694				0.0906781	0.27857	0.0925196	0.640652	0.625982	1.1284	1.34713	0.985557	0.860567	1.18781	0.826452	0.657136
GRMZM2G391833	5556				2.09542	1.7978	2.1842	2.36642	2.04415	2.30939	1.62661	2.04803	2.30514	2.33967	2.94785	2.28659
GRMZM2G125151	2227				0.649935	0.665549	0.317151	0.427813	0.585224	0.730336	0.363832	0.586337	0.74494	0.597946	0.772642	0.731369
GRMZM2G071735	1620				0.0388461	0.119338	0.118905	0.0392074	0.191548	0.111554	0.346263	0.268678	0.122888	0.117427	0.196693	0.0402163
GRMZM2G134426	22988				3.21114	3.2995	3.24283	2.45079	3.60955	2.69645	3.47859	3.56773	3.3399	3.26322	2.94691	2.87661
GRMZM2G163594	4787				1.11742	1.30581	0.764548	1.20743	1.80208	1.64849	1.26295	1.75355	2.0655	1.76178	1.37122	2.08231
GRMZM2G132633	5376				3.92146	3.65606	4.23997	3.91068	4.00584	4.26918	3.58243	3.8284	4.03636	4.28164	4.96695	3.4296
GRMZM2G098697	4546				1.92419	1.85701	1.51129	1.55088	3.09899	3.11399	3.5784	3.43315	2.93405	1.93887	2.59344	3.13857
GRMZM2G171028	1471				9.28344	10.3826	11.6545	8.85166	10.1678	11.1797	13.6857	16.7813	13.1275	10.2164	11.2207	11.0282
GRMZM2G320549	14878				0.266476	0.272878	0.228731	0.200649	0.321196	0.271275	0.272299	0.338524	0.111506	0.140648	0.124219	0.162022
GRMZM2G125832	3633				1.02199	1.1175	1.18414	1.1364	0.563731	1.34307	0.737702	0.530573	1.36993	0.785435	1.38579	0.914579
GRMZM2G008623	6484				4.31896	3.90591	3.7927	3.59506	3.51274	3.74404	3.64313	3.27009	3.69459	3.72602	3.8823	3.66747
GRMZM2G125339	2449				6.03867	6.44688	7.41978	4.07187	3.87727	4.50133	3.89386	4.79868	4.47092	2.97764	2.31599	4.07023
GRMZM2G076169	2450				3.00526	2.97225	3.85252	3.08506	2.65979	3.17178	2.16237	3.02016	3.00648	2.76937	2.15897	2.36669
GRMZM2G156206	1572				7.80628	7.50189	8.45495	5.37381	4.61909	3.56377	4.79745	5.26075	6.28978	6.81706	6.68907	5.76075
GRMZM5G804358	8845				0.803975	0.794147	0.588004	0.624748	2.44879	0.946664	0.753987	0.991219	2.91846	0.853124	0.929451	0.817602
GRMZM2G130904	1697				3.15209	4.89869	2.08101	2.65742	9.39885	12.9566	10.6144	11.3221	1.0558	0.41103	0.563306	0.652655
GRMZM5G824698	2699				1.32903	1.16995	0.880222	1.81205	1.35666	1.54002	1.54721	1.03671	1.30309	1.52712	1.48755	1.23107
GRMZM2G014180	24758				3.09849	2.94388	3.14067	3.29664	3.58212	3.66184	3.3457	3.22225	3.41204	3.48582	3.60111	3.86039
GRMZM2G084547	3224				14.2297	12.8925	13.1245	14.9531	11.2997	15.9006	11.58	14.1756	13.4818	11.5847	14.5682	13.1149
GRMZM2G045999	924				0.749174	2.30152	1.32031	1.44355	1.54482	0.717133	1.68634	1.00941	1.36453	1.44115	1.03456	1.19865
GRMZM2G166203	1377				18.509	18.2985	24.2006	28.46	10.8619	17.6299	8.28314	8.08291	22.4089	22.0579	25.9635	25.5965
GRMZM2G448104	26938				2.68421	2.64344	2.76256	2.6856	2.70705	2.50233	2.43636	2.53677	3.01275	2.89301	2.77976	2.65796
GRMZM2G021129	11325				5.24005	4.78553	4.55272	4.72795	4.49913	5.18615	4.00105	4.46376	4.78724	4.88809	5.20521	5.0452
GRMZM2G135599	3518				10.393	11.0824	10.4946	10.3453	10.3907	11.6266	11.0729	11.8951	9.45025	9.10245	9.58285	9.83366
GRMZM2G324462	9613				4.17006	4.08254	3.76047	4.26171	4.92594	4.30504	5.33604	4.27554	4.79764	5.11217	4.80633	4.95422
GRMZM2G085909	4293				29.0393	26.8248	30.7956	34.4286	21.0342	26.366	18.2496	19.6258	25.9841	25.7158	31.367	28.1514
GRMZM2G142363	3407				12.9482	14.6211	11.8919	11.6145	17.5419	18.0169	19.2635	19.1448	13.7315	15.6526	15.357	13.9785
GRMZM2G475899	1647				52.6905	48.0091	51.6554	61.7421	37.0411	70.0413	36.8968	45.2662	47.4225	48.7035	47.9416	54.6282
GRMZM2G126656	4915				1.83094	2.24205	1.78974	1.66705	1.90668	2.43898	1.81339	1.55607	1.84969	1.27725	1.59484	1.68344
GRMZM2G171315	97177				0.0744726	0.0523885	0.0508769	0.043792	0.0721669	0.0688079	0.0699103	0.0428706	0.0717013	0.0554649	0.0583662	0.0663725
GRMZM2G075992	2129				7.71484	6.14459	5.45879	6.77226	9.41565	8.91279	10.8612	10.1929	7.3871	6.10578	8.65081	6.45689
GRMZM2G044107	5699				4.56051	5.91392	5.68966	5.87348	6.67552	6.43721	7.53527	8.04113	4.972	3.28236	3.76848	4.447
GRMZM2G094781	1754				1.90155	2.38812	3.03838	2.20894	2.29989	2.78185	2.23866	3.08417	2.38349	3.14523	3.30633	2.48864
GRMZM5G872417	4804				6.61531	5.72792	6.40215	7.28504	7.68665	9.11613	7.01895	8.11546	6.45083	5.97941	7.65434	6.57742
GRMZM2G123212	782				6.03555	5.52129	4.35173	5.11702	4.84113	2.388	6.6153	5.00936	5.34608	3.00025	2.36334	3.41581
GRMZM2G034551	2898				5.01621	3.53567	3.78871	3.87934	5.37525	6.13201	6.34456	6.41536	6.57181	5.44834	6.09138	5.9575
GRMZM2G360677	3242				28.7478	31.1081	31.3121	32.7768	31.5285	42.0113	31.2405	35.7696	29.004	34.9522	37.9187	33.379
GRMZM2G077744	7704				5.15436	4.96033	5.05901	5.46614	5.84043	5.77839	4.74897	6.2551	4.48769	4.48583	5.07083	5.15012
GRMZM2G170397	2035				34.5423	33.9788	37.4524	41.6053	23.7573	37.2092	20.1836	24.108	27.2937	24.2114	33.7276	25.9641
GRMZM2G041714	1258				93.1953	99.5324	89.9839	77.6027	86.3831	73.4075	98.4454	99.8928	78.3335	64.5701	63.0701	78.2529
GRMZM2G014955	2463				11.1144	11.9571	10.6623	11.3725	14.2366	12.8892	13.6396	12.648	11.4505	10.1694	11.9281	11.5594
GRMZM2G122410	21220				0.0504157	0.0212581	0.0393361	0.0269389	0.0672676	0.0312267	0.0499323	0.0322326	0.0531625	0.0687298	0.0810873	0.0767558
GRMZM2G090500	3805				76.0625	77.8899	74.266	75.3011	43.2067	49.7587	43.2605	47.5049	81.2181	79.5093	78.032	76.3483
GRMZM2G369939	2832				105.129	115.801	106.266	102.698	80.8862	83.9562	86.9104	91.3154	95.204	88.6452	88.5945	87.9023
GRMZM2G441798	4831				0.846717	1.02713	0.757584	0.98607	0.757946	0.511241	1.12243	0.579194	0.947793	1.01069	0.910221	1.06539
GRMZM2G085381	2245				104.025	142.52	97.2138	83.4338	104.413	82.2956	124.627	137.848	249.919	193.848	138.613	171.712
GRMZM2G158872	5961				34.1943	34.605	33.5746	34.5124	26.4551	23.8794	26.9447	26.2968	33.0293	34.0722	34.4141	33.1052
GRMZM2G380195	6566				1.79227	1.93347	2.43496	2.62151	1.93765	2.59636	1.83204	2.77469	2.21332	2.05703	2.33911	1.91502
GRMZM2G044882	2011				0.719744	0.096135	0.542788	0.789608	0.0308611	0.209684	0.154966	0.154599	1.41892	1.10362	1.23591	2.49457
GRMZM2G080110	2138				0.853596	0.632971	0.810866	0.207957	0.377363	0.30993	0.437282	0.203582	0.589722	0.444884	0.62596	0.578979
GRMZM2G549512	18348				1.83496	1.62617	1.73225	1.71356	2.08699	2.03883	2.27256	2.12485	2.02174	1.85587	1.88602	2.07012
GRMZM2G041231	2194				8.05994	7.31367	7.63831	9.17711	7.26976	10.0765	8.09629	6.14995	5.65596	5.98269	7.40693	6.8001
GRMZM2G048801	3314				2.75345	3.05295	2.65437	2.51074	8.10884	8.63416	8.89583	6.9985	5.86701	8.20857	8.28818	8.66967
GRMZM2G407396	2639				0.786931	0.903514	1.04622	0.746115	0.117586	0.753275	0.259795	0.447675	0.880096	0.840991	0.60372	0.666563
AC196961.2_FG003	312				94.5976	80.7597	87.8752	86.5202	67.8302	90.938	64.9242	78.3225	78.908	63.2075	84.3587	82.0644
GRMZM2G073511	4633				4.17002	4.24238	4.42101	3.60559	6.52364	7.58028	6.84752	6.93868	4.74097	4.69456	4.08535	4.82335
GRMZM2G057186	4368				45.0801	51.5924	45.878	47.7097	42.8663	44.9449	45.7609	43.5172	44.9839	43.3046	41.9751	44.7909
GRMZM2G090168	12648				0.243801	0.219088	0.309671	0.336462	0.299317	0.261951	0.300598	0.270389	0.236098	0.345932	0.398052	0.376026
GRMZM2G125342	10719				4.63217	4.53905	4.58248	4.75822	5.76092	4.99605	5.36692	5.43543	5.20647	4.72667	5.07142	5.26965
GRMZM2G389299	7821				0.297715	0.304868	0.35302	0.219273	0.547533	0.747117	0.677384	0.628078	0.398783	0.364849	0.56224	0.491481
GRMZM2G047292	2321				0.244022	0.416475	0.248978	0.191561	0.828915	1.0122	0.725048	0.884071	0.543225	0.245884	0.466776	0.308769
GRMZM2G070422	4959				18.3881	17.0885	18.6579	21.9149	14.4548	18.7435	15.1702	14.7581	19.8181	19.7559	22.9649	21.1913
GRMZM2G085509	890				2.75763	1.955	0.0721445	0.642297	7.87974	7.64834	5.81254	3.28365	0.223683	0.071248	0.214816	0.0732026
AC235544.1_FG006	1254				0.351287	0.359727	0.563233	0.151952	12.4222	17.918	11.3819	11.2558	0.26459	1.3653	0.254101	0.467586
GRMZM2G107591	1395				13.759	13.4428	11.3688	10.5177	27.4495	28.6298	25.5117	30.0869	13.8427	12.5912	11.3752	14.5246
GRMZM2G702806	2084				0.694532	1.45336	2.31077	0.88386	1.57834	2.63041	1.76454	1.93939	1.36922	0.94325	1.6819	1.21922
GRMZM2G129249	1565				1.00528	0.288241	0.0410279	0.527609	1.94314	2.11703	3.30554	1.3906	1.9929	1.3371	2.8912	2.28963
GRMZM2G162158	1850				15.8857	18.3574	13.0847	13.1495	29.3535	25.4307	36.7562	22.9561	15.1012	22.5879	28.1439	24.898
GRMZM5G887390	1049				1.73974	1.29008	1.16298	2.72471	1.59739	1.89504	1.84189	1.71898	2.08756	0.906731	2.12631	2.42218
GRMZM2G426275	7208				5.24713	4.801	4.28473	5.54267	4.12424	6.29302	4.71259	5.59859	5.33047	4.86489	4.81855	5.72144
GRMZM2G125072	1591				8.02949	7.16928	6.2554	4.75073	3.15964	2.99113	3.25152	3.40015	9.46798	7.21392	6.52908	8.31271
GRMZM2G163923	3143				0.540607	0.758629	0.22472	0.343548	0.612126	1.05414	0.733728	0.731991	0.57006	0.544731	0.66912	0.80842
GRMZM2G050982	11573				2.15877	2.08813	2.05836	2.46424	2.35419	2.90968	2.26733	2.12227	2.42547	2.07662	2.68175	2.17862
AC204271.3_FG003	803				2.11597	3.93236	3.75816	2.92664	1.31388	2.17551	1.16427	1.47125	1.23959	1.02658	3.73007	1.86607
GRMZM2G400005	1405				2.01557	1.05493	0.776901	1.49184	2.42946	2.10087	2.6173	3.23069	1.36969	2.30174	1.40611	2.17941
GRMZM2G156877	1867				1.24715	2.65778	0.928566	1.12267	12.1331	27.7804	21.3989	12.6891	10.7696	17.9669	17.033	20.065
GRMZM2G414007	10159				3.22737	2.74669	2.96425	3.00731	3.09728	3.25537	2.70561	3.66627	2.72387	3.26448	3.20557	3.26425
GRMZM2G084062	45657				2.73599	2.69728	3.03626	2.99238	1.93972	2.34191	1.65316	1.58387	2.37926	2.5541	2.90469	2.47862
GRMZM2G065692	10703				1.09951	1.19817	1.68575	1.70318	1.40904	1.57028	1.43837	1.52791	1.45701	1.46337	1.97087	2.08788
AC234185.1_FG006	747				2.78007	1.98417	2.14888	2.46582	2.07703	1.69347	1.25155	1.24859	1.68785	3.14083	1.45032	2.7037
GRMZM2G151195	19524				7.41024	7.44964	7.6857	7.53123	8.07081	6.9267	7.58819	7.05429	7.97711	8.03839	8.33329	7.97861
GRMZM2G410644	3422				1.01145	0.922759	0.619195	0.464027	0.743579	0.897778	0.856044	0.96304	1.10534	0.611501	0.726305	1.00905
GRMZM2G175510	10983				8.45149	7.43409	8.59973	9.6983	5.65635	8.12294	4.82933	5.68976	7.57062	7.73077	9.28977	9.01059
GRMZM2G015136	2338				0.834409	0.689077	0.686576	0.570503	1.2476	1.88086	1.89274	2.36698	1.50429	2.41384	2.31691	2.25713
GRMZM2G345687	4541				9.99185	7.93291	8.58283	7.25938	10.5919	9.56451	9.23723	12.3647	10.887	10.5149	8.88356	9.85648
GRMZM2G082434	2253				9.52479	5.8064	8.92024	4.59526	30.3284	16.9247	26.3639	26.4671	14.7563	14.157	12.1347	12.6946
GRMZM2G179349	1370				4.54754	4.37456	5.10857	3.75533	11.2798	7.87067	12.147	6.58106	2.37343	2.73083	1.53507	2.4253
GRMZM2G071087	7621				10.4127	12.8445	10.422	9.05943	6.94641	6.72662	7.49955	6.92698	11.0497	9.95967	9.55804	9.78837
GRMZM2G048297	15784				0.793411	0.624664	0.524766	0.873225	1.45088	0.835807	0.975344	0.831216	0.819821	1.0164	1.10225	1.25067
GRMZM2G370915	1285				7.98264	7.07112	9.94359	11.5169	5.45756	8.01626	4.80187	5.85505	9.3471	8.43832	11.3571	11.509
GRMZM2G072632	2041				0.339166	0.47361	0.471891	0.404561	0.638557	1.15107	0.824515	0.761633	0.227592	0.279616	0.843054	0.223446
GRMZM2G466549	10729				0.31087	0.366389	0.197491	0.230881	0.318146	0.297574	0.145231	0.168069	0.587578	0.478728	0.493007	0.297546
GRMZM2G053503	1181				2.39786	2.892	1.25046	2.31261	2.36475	1.88726	2.37487	2.36925	1.29235	2.41616	1.88866	2.92377
GRMZM2G169669	2385				2.98162	2.45881	2.39604	2.42346	2.62819	2.44998	2.06451	2.26819	3.36665	2.89802	3.44696	2.21265
GRMZM2G014382	8131				14.713	14.6226	14.8854	14.4124	13.3954	14.2022	12.7475	14.8127	15.5635	15.106	15.4325	14.3986
GRMZM2G088291	3798				0.28168	0.186642	0.388836	0.585324	0.473878	0.428241	0.3118	0.245575	0.856136	0.651137	0.989992	0.909154
GRMZM2G081928	1523				4.33862	3.59659	5.35423	3.87852	1.99673	3.362	1.51419	3.06203	4.40071	5.70405	6.98797	5.17609
AC217293.3_FG005	1917				1.93683	1.31104	2.24412	1.29219	1.19785	0.911286	0.747797	0.486539	0.380778	0.959265	0.831099	1.18949
GRMZM2G367777	847				0.965877	0.684749	1.13711	0.674905	0.659451	1.77802	0.662273	0.954352	0.548424	0.224595	0.827645	0.846108
GRMZM2G079089	1409				81.0639	79.1696	81.981	91.1043	61.2688	82.2143	66.043	70.4762	81.1476	84.6527	92.6756	90.3042
GRMZM2G391339	3507				2.56603	2.48068	2.728	1.97412	1.0087	1.73486	0.764206	1.04608	1.7219	1.86236	1.50826	1.61622
GRMZM2G479610	645				1.26837	1.49866	0.497741	0.492372	0.865977	1.02733	1.25621	0.289208	1.13171	1.47467	0.296412	0.909074
GRMZM2G063468	1420				3.76697	3.67595	4.02434	4.42823	4.15201	4.28462	5.2232	4.33506	3.87875	4.5102	3.54547	3.71632
GRMZM2G112965	668				18.5589	30.5812	13.7453	11.1248	39.857	33.0955	32.5632	29.5074	4.86767	1.99345	2.38505	3.41357
GRMZM2G017351	7910				5.81571	5.53179	5.43054	5.72528	6.30032	6.86163	6.13817	6.12364	6.2668	6.6457	6.98517	6.10321
GRMZM2G435761	3135				1.02375	1.25391	0.880692	0.992755	0.851244	1.24898	0.974174	0.932199	0.99486	1.31474	0.996078	0.685793
GRMZM2G066067	2048				9.61781	8.33851	9.87584	10.0795	11.2426	10.4418	11.5951	9.01727	8.78094	18.2368	15.9633	12.9474
GRMZM2G003489	2244				0.532835	0.890248	0.200294	0.311353	4.23148	2.81868	2.13868	1.41317	1.03502	0.593416	0.312395	0.0290331
GRMZM2G554962	1224				0.25707	1.73742	0.052458	0.882167	0.050704	0.344505	0.254605	0.152401	0.0542151	0.569868	0.989252	0.479047
GRMZM2G121579	84629				0.0840275	0.0616791	0.0493159	0.0682976	0.116601	0.0832809	0.07733	0.0771469	0.0760596	0.0681844	0.0685262	0.0962293
GRMZM2G033820	1219				24.5218	21.8333	19.6471	15.9962	18.3792	16.6535	22.5483	25.3514	27.2732	21.0676	17.9318	21.3248
GRMZM2G144982	3694				0.391826	0.366349	0.434547	0.326693	1.89848	1.09259	1.67038	1.16145	0.66467	0.360483	0.500306	0.229278
GRMZM2G355525	6444				1.96292	2.07008	2.14228	2.47401	4.22797	4.6647	4.24607	4.19742	3.20263	2.80448	3.45147	3.48803
GRMZM2G058900	10742				6.08685	6.25708	5.94746	5.84783	6.99652	6.42095	6.42304	6.56991	7.33275	6.59373	6.56746	6.11959
GRMZM2G005199	43721				0.251889	0.219618	0.23057	0.225178	0.256928	0.436765	0.189601	0.254572	0.214008	0.236407	0.313388	0.254814
GRMZM2G116292	137479				1.83877	1.76763	1.83314	2.03329	1.3782	1.93715	1.41947	1.52465	1.65996	1.74579	1.89175	1.71597
GRMZM2G415529	14423				3.30295	2.10445	1.74957	2.312	4.0663	4.1056	6.84074	4.03955	5.09323	9.04361	6.862	7.52099
GRMZM2G542205	1185				1.54007	1.03326	1.35461	1.1256	1.83304	1.47421	2.15647	1.62664	1.95998	1.23076	2.20496	1.48444
GRMZM2G105192	22782				6.24003	5.56397	5.80871	6.61033	2.9666	3.69389	2.55798	2.90674	5.26342	5.76436	5.49674	5.28764
GRMZM2G161530	6431				1.22319	0.871792	0.808723	0.898765	1.57301	1.18961	1.09516	1.69203	1.1041	1.05504	1.3378	1.42842
GRMZM2G366843	5114				0.430694	0.365435	0.263665	0.16146	1.66258	1.00124	1.30407	1.30098	0.298448	0.508377	0.461079	0.343969
GRMZM2G148301	2617				41.3365	38.8329	41.1946	44.4394	29.0981	42.6071	30.08	31.767	38.0101	39.7135	44.8804	43.89
AC234203.1_FG009	1728				8.04842	6.22795	8.21186	6.65301	27.2597	19.0688	20.0183	19.3232	10.7143	9.50427	9.7732	10.9715
GRMZM2G364320	2613				0.98743	0.961828	0.516028	1.23969	1.1638	0.899092	0.596319	1.21361	0.736479	0.65522	0.999952	1.32146
GRMZM2G015654	1890				0.233076	0.170483	0.169864	0.168032	0.820921	1.6255	2.20948	1.15148	0.596882	0.369057	0.775534	0.792835
GRMZM2G047139	2852				50.4195	46.7954	48.1565	40.644	42.1071	36.435	46.3521	44.4982	52.3289	51.3823	43.7296	47.1723
GRMZM2G047813	1761				120.179	116.992	124.224	130.386	101.11	139.327	97.6496	118.957	102.987	113.534	121.414	123.308
AC215639.3_FG002	3893				1.37403	1.14219	0.544281	0.668933	0.621733	0.634422	0.720454	0.87847	0.562511	0.439787	0.311031	0.451852
GRMZM2G558078	3837				1.00046	0.655006	0.652629	0.446946	1.63363	1.27166	1.54316	1.76638	1.08956	1.17336	0.880276	1.47722
GRMZM2G390150	701				2.60341	0.643506	1.37394	1.35912	6.63998	9.71045	7.73534	7.18481	1.0413	1.53778	0.636377	2.32348
GRMZM2G384884	2360				0.23999	0.901103	0.190449	0.403704	0.762622	0.689177	1.02998	0.711378	0.646722	0.456772	0.891121	1.07664
GRMZM2G052288	2203				0.199961	0.204765	0.029146	0.490137	1.09869	2.16019	2.63116	1.66528	1.65672	4.28879	2.11175	1.21251
GRMZM2G102242	6064				1.04815	1.54092	1.55651	1.89584	1.75009	3.40733	2.23038	2.18408	2.06826	1.66265	1.71302	1.92314
GRMZM2G022787	9647				1.4808	1.43621	1.69723	1.67893	1.55042	2.36661	1.60874	1.95298	2.05674	1.58412	2.41121	1.8707
GRMZM2G413290	7967				2.42497	2.61264	2.57092	2.47941	3.40416	2.24564	3.43438	2.09945	2.94023	2.87326	3.01565	3.32825
GRMZM5G885706	981				10.4564	9.39376	7.91972	8.99972	12.8425	10.8688	8.95835	10.3316	11.4319	9.76047	9.41963	9.09847
GRMZM2G096958	3516				1.23499	1.85116	1.44268	1.86068	2.41822	2.21014	3.98852	5.1109	24.5544	11.9932	5.81823	7.39334
GRMZM2G089562	4634				1.80617	2.01644	1.34403	1.43919	1.54016	2.01491	1.38535	1.48941	2.27689	2.55887	2.24164	2.71343
GRMZM5G878970	18208				2.2569	2.01383	2.01357	2.24999	2.49842	2.63679	1.89296	2.48268	1.94252	1.7796	2.06852	1.98585
GRMZM2G079777	10967				12.9166	13.3092	13.5302	13.9055	9.54664	10.2989	9.5534	10.2905	12.0956	12.3792	12.5923	12.3386
GRMZM2G094375	2425				0.0259508	0.0265742	0.0264778	0.0261922	0.281517	0.720386	2.23607	0.23077	0.0820939	0.130744	0.131399	0.295527
GRMZM2G367886	1005				0.688793	1.21832	0.191667	1.2008	0.679282	0.299697	1.05429	0.928055	0.858378	1.325	1.58529	1.87996
GRMZM2G050915	1854				1.66321	3.024	1.76626	3.2546	3.44787	4.06143	2.92474	3.2532	2.68444	5.30133	3.33424	2.21385
GRMZM2G018228	2128				52.7281	46.7874	54.1006	59.7254	33.6265	59.0219	40.1554	42.5732	48.3038	44.5484	52.1389	47.73
GRMZM2G037591	1794				2.56072	0.96987	2.46956	0.814308	3.63237	1.3767	3.43946	3.84724	3.51401	2.43888	2.87738	3.44999
GRMZM2G092160	4191				19.175	18.8053	20.5449	18.6865	22.7308	23.1844	22.828	24.1983	21.0747	18.8069	19.631	23.3335
GRMZM2G139412	2752				1.12049	1.19425	1.14325	1.36172	2.14239	1.86058	1.83449	1.83014	1.22977	1.58988	2.10731	1.96493
AC191042.4_FG001	30408				0.0931294	0.141991	0.0992438	0.0898181	0.124499	0.0891464	0.125032	0.0920181	0.0938387	0.110523	0.102693	0.0878441
GRMZM2G175082	1554				30.3314	40.7638	35.0792	39.9325	26.7975	26.6308	25.3881	29.5694	26.7743	24.0341	21.2839	24.7772
GRMZM2G077258	5602				0.707717	0.862761	0.790859	0.646272	1.93873	1.8818	2.28081	1.98682	0.959497	1.2338	1.60402	1.61655
GRMZM2G079956	1832				186.765	211.021	208.363	182.539	119.889	84.0784	116.591	107.694	189.479	162.646	144.19	165.756
GRMZM2G095280	2277				3.01249	3.02826	2.62249	4.04472	8.5856	10.979	11.4143	9.31193	8.59727	14.4533	10.1596	11.8169
GRMZM2G304840	4303				0.248622	0.434309	0.223827	0.309978	0.447109	0.461978	0.622838	0.505761	0.323854	0.1621	0.281395	0.378517
GRMZM2G034155	3953				12.2104	11.1996	15.2522	16.6623	9.52983	15.8332	7.17402	11.8445	12.3721	11.3732	13.4615	12.0148
GRMZM2G051101	3983				8.54769	7.07039	7.85076	7.31957	7.86873	6.39748	6.65054	6.82212	9.81311	6.92535	8.72009	8.48934
GRMZM2G014409	1149				10.4611	9.14197	8.32644	8.34719	7.39987	8.86024	8.8419	9.2539	6.29518	6.01547	5.26912	5.95369
GRMZM2G433184	1067				75.3162	76.5217	81.9006	82.803	40.7734	50.7545	40.5974	46.9116	66.7324	68.2839	65.1621	62.4637
GRMZM2G319138	17789				1.80772	1.67727	1.61343	1.86738	2.41771	2.07581	3.16384	2.13569	2.61498	2.97644	2.5758	2.47944
GRMZM2G016250	1687				77.4043	65.4357	79.5852	83.8472	52.276	79.0929	50.3569	59.8208	64.0778	64.4632	74.0038	66
GRMZM2G048117	3546				19.0425	17.5372	18.56	21.4765	16.4343	18.296	16.9264	16.9916	19.556	19.1162	20.3263	18.6118
GRMZM2G008430	1510				0.458435	1.06693	0.552789	0.967463	0.698707	1.47606	1.03191	1.52361	1.09866	0.965859	0.886292	1.07865
GRMZM2G085812	874				35.2095	36.3503	35.3368	28.2697	50.2032	46.3855	66.2495	64.5274	53.2241	36.0585	35.3643	36.8986
GRMZM2G422090	2704				3.37461	3.16969	3.6806	3.406	3.69524	2.82928	3.80325	3.24236	2.96948	3.82247	4.03018	3.05995
GRMZM2G333861	2356				1.36225	1.6685	1.49893	0.889656	1.23807	1.40626	1.19046	1.50435	1.09848	0.34989	0.56804	0.4701
GRMZM2G400352	64817				0.121362	0.080532	0.0822209	0.0813341	0.127346	0.0975842	0.110583	0.121833	0.0952128	0.120331	0.113069	0.137705
GRMZM2G473182	9199				0.417303	0.525404	0.467657	0.586897	0.398047	0.242293	0.494607	0.236579	0.411184	0.434273	0.616572	0.417857
GRMZM2G313041	1313				2.8278	2.60126	2.2984	2.56386	6.28652	3.99148	4.98428	4.30948	2.77971	2.36643	2.76659	4.61461
GRMZM2G046669	1395				8.34564	8.63853	4.46468	7.78584	3.06972	2.89321	4.06579	4.14531	4.23367	2.68189	2.96943	2.75546
AC190526.3_FG004	3397				0.907742	1.04337	0.623752	0.691814	1.37022	1.32998	1.41278	1.73891	1.07441	0.877335	0.431486	0.824688
GRMZM2G143403	2228				1.32753	0.838794	0.835749	1.45391	1.58775	1.05446	1.25885	1.14424	1.22115	1.4515	1.28716	1.66677
GRMZM2G134044	4175				3.57235	4.05949	2.99896	3.90985	8.042	7.66156	6.73284	6.74668	4.14845	4.116	4.19769	4.29134
GRMZM2G072586	1805				0.941344	0.392724	0.960461	0.950101	0.446981	0.767591	0.587016	0.24114	0.404405	0.526959	0.600214	0.902359
GRMZM2G034791	4810				1.50458	0.89764	1.34825	1.49216	2.02571	1.66566	1.67156	1.90029	1.22785	1.59516	1.62965	1.09713
GRMZM5G836353	2391				2.9215	4.17758	3.30308	3.26745	13.7309	13.2269	15.1973	12.7168	5.74503	7.081	7.27642	10.3815
GRMZM2G351921	8370				0.518783	0.269473	0.636716	0.523609	0.407813	0.439019	0.543595	0.482877	0.562904	0.780323	0.769007	0.490379
GRMZM2G077127	2494				20.6657	20.2836	21.3943	19.1771	44.4186	42.4379	48.6572	50.5864	17.8537	19.6538	18.5258	23.1709
GRMZM2G356204	2342				2.12277	2.11873	2.93353	1.97979	1.82846	2.18631	1.72983	2.09744	2.40843	1.59745	2.14969	2.47582
GRMZM2G442244	4032				0.858429	0.623328	1.09881	1.14997	0.569514	0.582671	0.571952	0.478068	0.641868	0.644802	0.458366	0.953341
GRMZM2G178602	4434				5.69129	6.4675	6.09649	6.48912	4.63293	3.41002	3.72502	3.46378	5.43266	5.47729	6.36711	5.71571
GRMZM2G036050	9116				4.93587	5.4786	5.57141	5.21868	4.74517	4.48688	3.99972	4.31765	4.94273	5.23786	5.52977	5.53878
GRMZM2G138429	3100				6.11036	5.05146	5.36453	5.75742	8.66861	7.24813	9.06761	7.72232	6.99983	8.2434	6.80457	9.058
GRMZM2G007206	1313				21.2325	22.2334	19.2186	19.3015	33.5124	29.3167	29.3835	36.0386	21.5807	23.5194	23.0549	21.7829
GRMZM2G040467	3291				1.93133	2.01689	1.97055	2.60549	3.67731	4.48453	3.31427	3.79767	1.6736	2.79385	2.65294	2.35579
GRMZM2G149317	3051				4.39339	3.18939	3.80916	6.18298	3.88521	5.03474	3.0847	2.83283	3.67575	5.17512	5.03396	5.35979
GRMZM2G052442	59035				0.0564974	0.0294732	0.0489436	0.0355049	0.0346919	0.0561219	0.0432865	0.0684624	0.0528311	0.044039	0.0550548	0.0408328
GRMZM2G171078	2196				28.0551	25.6185	26.1688	26.0022	39.4809	37.4986	43.9072	45.7853	25.9575	25.6126	20.2852	22.8145
GRMZM2G044724	3944				17.0889	17.2054	16.3289	14.188	23.4934	17.5799	21.9504	25.5246	15.9673	16.544	14.8172	14.8174
GRMZM2G578572	5687				7.84558	8.64597	7.71136	7.78454	7.12612	6.21776	6.65248	6.06818	9.48656	9.22115	8.97602	8.76385
GRMZM5G864735	694				130.486	116.721	127.955	145.245	71.2725	112.059	68.1648	82.8764	108.909	116.862	132.141	132.46
GRMZM2G411771	37278				0.109729	0.0916211	0.0740643	0.0868962	0.221423	0.0953407	0.148804	0.135108	0.0587439	0.0595358	0.121378	0.131077
GRMZM2G014709	7916				3.31507	3.4924	3.13905	2.94472	4.7589	4.66481	3.88167	3.95103	3.16036	3.51659	3.95285	2.70774
GRMZM2G169927	9721				0.705631	0.709325	0.852064	0.725263	0.861879	1.19598	0.737335	0.901896	0.948867	0.684922	0.858806	1.05222
GRMZM5G807276	3589				10.6433	14.8852	9.60714	8.58325	8.1792	3.70935	9.53404	6.60085	0.388282	0.547711	0.337376	0.599042
GRMZM5G831009	2138				4.38572	4.00882	5.07542	3.71352	6.12489	4.19815	4.28536	4.79871	3.38314	3.23282	2.17595	2.95584
GRMZM2G474153	19859				0.0538708	0.022715	0.0614313	0.0799588	0.203132	0.203234	0.191448	0.184732	0.163735	0.156459	0.150826	0.0885774
GRMZM5G869635	1032				1.03665	1.06155	1.30657	0.923198	1.50343	1.34254	3.3217	2.83183	2.50776	4.73123	3.5199	3.9772
GRMZM2G022266	1711				15.1901	13.1446	15.2735	14.3663	14.5451	13.6251	14.9717	12.9011	8.57124	5.89264	5.47523	6.43507
GRMZM2G439578	13432				0.53879	0.734046	0.578413	0.676206	0.910225	0.793801	0.589306	0.65272	0.834925	0.788386	0.801827	0.780912
GRMZM5G872007	2617				0.312609	0.960358	0.56431	0.606764	1.06717	0.897718	1.3099	1.11672	1.14106	1.33267	1.29064	1.5186
GRMZM2G172098	3230				7.11135	5.96542	6.61965	7.21684	10.6254	7.40401	9.12718	9.9911	6.88246	7.95088	7.08315	6.6764
GRMZM2G100084	4513				7.79486	7.46808	7.98162	9.02145	7.65973	8.63611	6.22858	6.21383	6.86678	7.0675	7.7525	7.49236
GRMZM2G125784	4214				8.37781	7.08042	6.44524	8.90792	6.78937	10.564	6.72969	8.57295	7.41699	7.74953	8.60503	9.07528
GRMZM2G094879	1803				18.045	14.5469	17.3431	17.7901	21.9264	23.4876	21.3289	20.9335	19.4698	17.3386	19.6877	16.2243
GRMZM5G856011	3984				1.37424	2.02192	1.14428	0.621768	1.69797	1.22474	1.79911	1.35784	1.44911	1.16189	0.879788	1.42271
GRMZM2G362398	4060				2.55753	2.93642	3.08391	3.30096	2.15534	2.0327	1.94965	1.76125	3.08914	2.7957	3.56315	3.57845
GRMZM2G356579	22755				0.627785	0.518259	0.550239	0.410321	0.837307	0.500339	0.692982	0.664015	0.772806	0.643722	0.730968	0.523951
GRMZM2G053833	1114				8.19115	6.99959	4.89922	4.27621	12.6463	16.3846	14.267	9.54464	8.99484	14.515	11.2698	15.1472
AC207652.3_FG001	6178				3.29016	3.47351	4.10528	4.10212	2.90318	2.17438	2.35064	1.82171	3.27607	3.84899	3.82702	4.16549
GRMZM2G047695	9395				3.07452	2.73683	2.78158	2.91383	2.86032	3.14821	2.38164	2.82605	2.73348	3.00349	3.16778	2.83624
GRMZM2G395244	2696				42.086	38.3165	39.8922	44.0324	28.4296	40.6883	30.1695	34.8953	41.0315	43.1598	47.1582	45.6487
GRMZM2G418119	1511				4.53967	4.90462	4.71685	6.17926	4.55913	4.50498	5.40362	5.72004	3.64515	2.55993	3.83806	3.83745
GRMZM2G015368	2294				0.466356	0.64611	0.643765	0.470694	0.297593	0.761524	0.461885	0.460791	0.607474	0.469914	0.583392	0.426005
GRMZM2G333448	956				3.35718	2.62893	2.35073	2.1925	5.3882	3.33962	6.45439	6.30903	3.40126	4.44406	3.79972	2.65781
GRMZM2G009792	1072				9.09911	6.91314	9.1641	7.40625	0.752613	0.16858	0.174423	1.10207	2.04278	2.78014	2.08069	3.3426
GRMZM2G108348	2435				142.169	151.513	153.916	168.428	121.906	177.403	123.144	140.421	140.867	144.087	165.956	151.411
AF546187.1_FG009	49574				0.0901294	0.0896948	0.0608747	0.0730305	0.0713583	0.088705	0.0666346	0.106614	0.0762996	0.0933753	0.0784171	0.0749096
GRMZM2G042855	5426				3.46779	3.33733	3.51455	3.73417	4.17481	4.49629	3.80212	4.2515	3.55889	3.2839	4.05204	4.28652
GRMZM2G099740	1884				1.63673	2.22333	1.261	0.707981	4.11768	2.7178	3.73831	2.47531	2.99392	2.99552	2.53697	3.00853
AC235544.1_FG004	4871				7.42868	7.55423	7.13136	7.54995	5.38946	7.58091	5.59167	6.01245	6.98877	6.75635	8.49105	8.27921
AC205122.4_FG010	32027				0.159159	0.158958	0.126304	0.0971769	0.327487	0.220064	0.258829	0.316461	0.217558	0.152453	0.173116	0.258347
GRMZM2G106172	1477				17.7671	21.7717	17.8671	17.9324	10.5467	5.66909	15.9933	9.2196	11.7263	6.48275	4.70306	9.04253
GRMZM2G089631	5776				1.62338	1.28305	1.05606	1.2866	2.82587	2.26314	2.4495	2.57288	1.80374	1.83338	3.03417	2.28974
GRMZM2G028132	8659				3.07422	3.28204	3.12182	3.20551	1.77032	1.89921	1.24525	1.40028	2.98115	2.87798	3.45175	3.21275
GRMZM2G447785	1411				5.9318	5.25222	4.59608	3.64621	33.6479	17.4612	28.4029	16.1729	2.30447	2.38184	1.85179	2.17014
GRMZM2G161643	5343				2.10829	2.49665	2.079	2.3181	2.98519	3.3034	3.11461	3.08396	3.83773	3.97578	3.61403	3.54833
GRMZM2G046092	1955				0.418464	0.428518	0.295589	0.422357	0.857118	1.26333	0.733262	0.667915	0.441264	0.227046	0.554162	0.633175
GRMZM2G040968	26693				0.58232	0.528712	0.56528	0.62105	0.988132	0.855305	0.884952	0.794338	0.798011	0.909838	0.775927	0.90551
GRMZM2G402779	3108				1.15413	0.767173	1.05362	1.53272	0.858639	0.988481	0.942529	0.860272	1.13161	0.877304	1.53785	1.11099
GRMZM5G819807	15031				0.967133	0.93892	1.13201	1.16206	1.2428	1.50287	1.47204	1.29481	1.05514	1.09263	1.25075	1.13995
GRMZM2G420883	812				19.6077	14.2059	14.4707	9.15194	37.3746	26.1877	38.7626	34.2295	9.23472	22.2562	14.8334	12.7573
GRMZM2G111906	3076				13.3185	9.65799	12.8375	14.5162	11.6013	14.2373	9.13836	12.1489	13.1812	11.8947	15.8079	12.6446
GRMZM2G417770	1977				0.477471	0.423749	0.746989	0.224892	0.596445	0.94457	0.598997	0.723385	0.77201	1.1226	0.354585	0.95567
GRMZM2G006745	3347				10.924	10.6088	7.76949	9.46953	15.7426	12.6166	14.5436	12.5028	12.3916	15.7059	16.1654	14.7742
GRMZM2G411260	5082				9.1263	8.68617	9.16002	9.83611	7.73023	7.19504	4.77082	6.76611	9.59741	9.64512	10.4208	9.90972
GRMZM2G181269	4639				4.0561	4.2369	4.38761	4.61412	4.61549	5.98626	4.68899	5.24084	4.79206	4.46978	4.49219	4.56432
GRMZM2G136734	3840				1.09801	0.486675	0.719003	0.51276	1.21214	0.611804	1.15241	1.14968	1.08871	0.544936	0.647244	1.00101
GRMZM2G173747	3316				24.3486	26.2939	23.6813	23.3492	31.6485	29.1204	31.6711	33.0212	27.036	26.4849	23.6196	24.3037
GRMZM2G355906	31361				0.43143	0.66783	0.419718	0.253165	0.401726	0.50902	0.526664	0.569037	0.488791	0.220394	0.33936	0.38017
GRMZM5G895188	4149				18.095	18.188	16.4197	17.3142	20.2983	17.4373	21.1062	20.7865	20.6803	19.0278	19.1232	17.9795
GRMZM2G003306	921				227.876	217.957	236.268	258.961	164.622	242.723	166.68	204.498	201.96	234.847	234.087	251.759
GRMZM2G046576	8572				2.04826	2.06739	2.47936	2.67491	2.8743	3.15532	2.53759	2.73469	2.81013	1.85675	2.72847	2.54612
GRMZM5G881798	2134				0.737238	0.694554	0.872563	1.10126	0.610729	1.21382	0.730169	1.31119	1.27494	1.45601	1.58276	1.37384
GRMZM2G165521	4064				8.84188	7.62718	9.11623	9.11168	10.9494	9.67918	9.52392	9.10357	9.68283	8.53486	9.14217	9.92324
GRMZM2G053206	1372				113.156	98.2137	100.946	81.6172	366.082	201.661	327.582	231.18	46.5772	79.7256	69.5348	84.9519
GRMZM2G057766	1077				43.882	49.8427	52.8812	44.88	26.9107	10.5712	23.9008	19.8028	34.4427	33.1479	22.8997	33.6943
GRMZM2G102189	30589				0.240704	0.267554	0.329555	0.301083	0.424038	0.344629	0.372875	0.319141	0.392658	0.358628	0.318758	0.206597
GRMZM2G099052	3043				9.65777	8.06855	8.29247	7.86906	9.9731	8.17574	8.33625	9.33819	7.78516	7.77266	7.85351	8.32845
GRMZM5G805030	4869				1.71899	1.49558	1.54291	1.76107	1.51681	1.3238	1.88172	1.80064	1.75813	1.83629	1.79315	1.91343
GRMZM2G079303	2835				1.04329	0.841048	0.430322	0.784149	2.07967	2.57105	3.84736	2.82934	1.66191	3.01956	2.85486	3.3322
GRMZM2G150004	8253				13.2907	13.9223	13.5606	13.9992	12.28	12.0945	12.9216	12.9362	13.9022	13.807	15.3125	13.9963
GRMZM2G141704	5643				27.6458	25.7747	29.1402	30.4692	23.7667	28.2995	22.3	24.4069	28.2582	29.6097	34.5917	30.6529
GRMZM2G400489	10595				2.14421	1.98893	2.18776	2.34401	0.978225	1.35886	0.994177	1.47306	0.582483	0.807971	0.812021	0.830136
GRMZM2G173251	1066				55.3152	64.6239	60.2934	59.2856	51.2911	48.9938	55.0187	53.3719	58.0799	65.2548	65.5819	61.3
GRMZM5G866627	3571				4.24707	4.92658	5.0885	5.24705	4.46649	6.35961	5.28848	4.89288	4.96161	4.42153	4.65785	4.32389
GRMZM2G337768	2287				0.963083	0.648088	0.252679	0.916497	3.55491	1.76477	3.3521	2.31101	2.64044	3.18856	2.14565	1.39588
GRMZM5G887750	1157				1.14222	2.17222	0.943428	1.26264	2.84293	2.44705	1.7777	1.98846	2.81037	2.13744	1.59735	3.20965
GRMZM2G061749	3075				0.102326	0.0628707	0.0208808	0.103278	0.746758	0.29385	0.304035	0.303316	0.237383	0.268078	0.43522	0.105935
GRMZM2G045303	3228				71.411	72.0486	74.2934	76.05	56.0439	48.837	50.9547	48.4454	64.6119	67.5163	72.7904	64.888
GRMZM2G124758	1871				23.3762	23.5933	24.2627	26.2415	21.5275	24.2438	18.5549	18.8433	22.8055	19.6909	19.9258	20.0918
GRMZM2G044448	1849				10.3807	12.0939	11.2165	8.14132	9.9688	8.5032	10.9553	10.7276	10.8027	9.84256	8.30644	9.05551
GRMZM2G080380	5350				2.19963	2.25248	1.98027	2.52877	1.98365	2.93877	2.17854	2.01067	2.39389	2.33494	2.2037	2.73997
GRMZM2G005562	6444				20.7523	17.9107	17.4272	19.7428	30.8671	26.8945	24.1126	26.931	24.375	24.1972	23.8636	25.0633
GRMZM2G398458	1496				1.21991	0.559995	0.472122	1.06143	0.290395	0.845603	0.374963	0.872843	0.221789	0.80535	0.383394	0.914543
GRMZM2G475059	2080				13.9476	29.5878	14.2926	10.5962	41.1457	47.8148	47.6144	43.8546	45.9729	54.1735	46.0501	59.9195
GRMZM2G003648	1159				1.90041	1.94606	1.385	1.26046	2.19545	1.92308	1.12931	1.34124	2.46199	1.80548	2.58434	2.41714
GRMZM2G076943	3064				0.513468	0.441675	0.230514	0.269487	1.47862	1.67113	2.0952	2.21201	1.14786	0.475995	0.769569	1.33958
GRMZM2G151944	8945				0.851269	1.10226	1.02648	0.844987	0.728505	0.963019	0.745558	0.855014	1.41695	0.95701	1.85949	1.66791
GRMZM2G335377	4637				5.87642	5.01698	5.71882	6.97211	5.92912	6.74232	5.09425	6.6645	5.48104	6.74175	7.73759	6.3928
GRMZM2G066805	2548				1.60537	2.09919	1.43638	1.72002	1.87549	1.91498	1.68783	2.904	1.8491	1.86649	2.02591	1.86655
GRMZM2G359874	3868				7.66296	6.71415	7.32058	7.73424	7.01162	11.0729	8.33071	8.08593	7.87459	7.39355	9.0782	8.47224
GRMZM2G058037	1855				1.59447	0.660058	0.865345	0.582088	2.91071	2.69534	1.57918	2.11176	0.465051	1.2648	1.47727	0.878037
GRMZM2G413835	7425				3.29697	3.02901	2.93154	3.2421	3.66937	4.50273	3.45003	4.44679	3.6196	3.73205	4.16275	4.11522
GRMZM2G005640	3411				15.3314	13.6215	13.798	16.1444	18.5403	19.9738	15.0017	19.7422	21.4972	21.3972	21.7286	22.6336
GRMZM2G159587	4547				2.86489	2.65026	2.75361	2.50041	9.13113	8.94248	11.9117	8.51945	5.64791	9.83166	6.7695	7.86618
GRMZM2G404941	6005				1.4986	1.42729	1.07994	1.68177	2.26336	2.25709	1.77485	2.51618	1.09402	1.44667	1.62373	1.37787
GRMZM2G029455	832				3.85753	6.58367	5.63369	4.65683	2.75995	4.27177	2.62194	3.81149	6.61997	6.78312	6.66393	3.83698
GRMZM2G117609	8593				0.88614	0.922428	0.948969	0.850034	1.39391	1.59133	1.26932	1.55576	1.25876	1.17332	1.26819	1.14485
GRMZM2G329353	1542				0.693788	1.79703	0.624597	0.782623	0.523218	0.742247	0.282938	0.362916	0.817656	1.11031	0.785243	0.80276
GRMZM5G834335	4235				3.58118	4.15414	3.74487	4.06443	4.26445	6.64267	5.40121	4.74239	3.8703	3.33898	4.16832	3.95363
GRMZM2G110509	3225				148.594	149.087	163.12	164.551	114.944	132.19	111.725	113.08	126.854	135.493	151.467	134.078
GRMZM2G138600	1405				1.65725	1.5136	1.1425	1.22059	1.01596	1.24337	0.931582	1.46045	0.897385	0.586719	0.408226	0.324592
GRMZM5G830457	742				2.45955	1.82384	1.29802	1.45522	2.42559	3.00384	4.61995	1.5922	0.804897	1.79464	1.28831	1.84388
GRMZM2G134308	3473				12.8471	13.8608	10.9633	10.9182	14.7425	12.6098	12.7957	12.9086	13.8527	12.6164	9.37672	10.2612
GRMZM2G071319	7025				2.1589	2.11903	2.16618	2.08857	2.65915	2.61537	2.49309	2.62881	2.84329	2.44617	2.14999	1.95683
GRMZM2G124455	13439				4.52816	4.72326	4.73478	5.34539	5.62937	7.09566	6.31203	6.25082	5.63404	5.78006	5.57193	5.95801
GRMZM2G015333	703				1.70083	2.8417	1.5527	0.45175	7.5039	1.97084	6.82674	5.57229	3.3038	2.97661	2.08501	2.68757
GRMZM2G123987	6056				3.35644	3.71374	3.61545	3.70231	3.88398	4.56568	3.9006	3.9119	3.01334	3.92652	3.63051	4.29243
GRMZM2G092627	64059				1.69069	1.95061	2.0618	2.10699	1.23331	1.06732	1.22691	0.913394	2.01691	1.88176	2.44035	2.17137
AC191778.3_FG001	519				1.5763	2.6075	3.34033	1.59096	2.51117	2.66956	2.28173	1.31787	2.42934	3.78754	2.33303	4.64463
GRMZM2G359786	701				0.269318	0.643506	1.00755	1.72155	0.265599	0.601532	0.266736	0.0887014	0.851973	0.452288	2.27278	0.464696
GRMZM2G461332	1852				7.78138	8.59465	8.00874	8.47109	9.1484	5.04162	8.24524	6.2784	9.2086	9.89509	8.77473	10.0962
GRMZM2G077757	15678				6.94814	6.93421	7.26125	7.11811	8.83146	7.71144	8.26498	8.13436	7.4706	7.30045	7.46712	7.46748
GRMZM2G064193	1612				28.6936	27.7838	31.7458	34.7132	22.3684	21.6368	20.5309	22.1795	35.8554	41.5002	32.6155	39.0821
GRMZM2G021661	980				2.50438	2.82758	1.24486	2.52768	2.4698	2.64315	1.97158	2.09381	1.69284	2.26467	1.49567	1.26312
GRMZM5G842990	6722				2.46218	2.32959	2.74143	2.39059	2.55744	3.05587	2.71673	2.3773	2.51735	2.44323	2.60717	2.29703
GRMZM2G080168	2516				26.788	26.7657	23.504	22.5437	23.4088	20.9975	20.8831	25.4304	23.7638	20.8933	19.9849	21.0522
GRMZM5G852073	1348				1.07374	0.525866	0.238162	0.141356	0.322279	0.40219	0.601079	0.599656	0.147684	0.423366	0.520041	0.144993
GRMZM2G177726	8664				1.40185	1.56941	0.867083	0.725772	1.54008	1.71734	2.07901	1.74396	1.24845	1.19298	1.15482	1.63177
GRMZM2G126285	1765				2.74542	2.95742	3.38323	3.27476	0.87906	1.74062	0.317816	0.880732	3.94772	4.20343	3.06908	3.13755
GRMZM2G040102	1834				3.12251	2.84615	2.4157	2.52817	2.67332	4.89402	2.14101	2.74621	2.93081	2.73143	2.88412	1.8117
GRMZM2G070563	2392				0.710337	0.996811	1.15425	0.823159	1.73835	2.09024	1.74579	1.79364	1.2484	0.821795	0.66606	0.953287
GRMZM2G114572	1976				1.11466	0.75009	1.46224	0.610731	0.659562	1.06699	0.410048	1.1643	0.63807	0.352995	1.3223	0.758329
GRMZM2G056870	7487				10.2293	10.6472	11.226	11.9533	8.5628	11.9963	9.54847	10.373	9.68755	10.0363	10.5973	9.96355
GRMZM2G094083	6177				6.32668	6.08224	6.41358	6.26215	7.94735	8.41613	6.06422	7.64034	8.21836	7.73001	8.5116	8.32178
GRMZM2G071413	668				4.993	4.53413	2.7875	2.56727	2.69429	2.61517	2.89243	3.44408	4.86767	2.94271	3.33908	1.46296
GRMZM2G037335	6781				1.21574	1.47303	1.29724	1.54552	1.7847	2.4252	2.30706	2.46665	1.84956	1.65517	2.24615	1.8543
GRMZM2G334239	4217				4.22323	3.22442	2.78638	2.24422	11.0819	7.071	8.40982	7.18082	4.86246	5.15767	4.36746	4.83568
AC200112.4_FG008	43111				0.0802854	0.061287	0.0521283	0.0486194	0.0791768	0.0600841	0.0621668	0.0677888	0.0631099	0.0808979	0.0458256	0.0891622
GRMZM2G042548	2468				9.45999	8.90393	8.81958	11.0921	9.98318	9.78764	7.90455	8.89361	10.5132	10.2516	11.6457	9.74087
GRMZM2G167387	1569				3.32903	6.03763	6.09757	5.95083	6.13101	8.86886	5.83946	9.0753	5.96345	6.50678	6.29569	5.35653
GRMZM2G065276	20395				1.41011	1.56406	1.46394	1.58518	1.84709	1.89918	1.68997	1.6006	1.43488	1.55146	1.62173	1.4343
GRMZM2G006497	1804				0.313955	0.750162	0.533885	0.45771	2.30495	1.30229	2.17662	1.34424	1.58173	1.86295	2.36686	1.7696
GRMZM2G075456	2243				4.5732	4.74053	3.12026	3.82286	69.1449	52.3434	68.3849	51.59	3.57979	3.75998	3.32423	2.99175
GRMZM2G056079	5751				9.39965	7.87743	7.87116	6.21797	9.05403	9.52137	8.78932	10.4984	7.07324	7.79541	7.14745	6.33264
GRMZM2G323470	16715				1.84105	1.38408	1.64795	1.92657	1.82305	2.13711	2.04712	2.5482	2.33041	2.31033	2.26853	2.19441
GRMZM2G134597	1710				1.36166	2.07271	1.23911	0.780022	5.4803	3.27617	7.90937	3.89078	4.92844	11.2359	8.31081	10.6298
GRMZM2G032130	96062				0.34786	0.260958	0.298778	0.378867	0.362439	0.467179	0.343228	0.347593	0.297733	0.342593	0.410652	0.410318
GRMZM2G061938	3551				20.3625	23.465	22.0779	24.3797	20.2561	24.5808	19.1142	18.7187	20.0517	21.6964	22.4513	21.4477
GRMZM2G143392	5052				3.1266	3.04865	2.65629	2.85395	4.18904	4.70991	4.35501	4.04931	4.47912	4.12948	4.32679	4.86177
GRMZM2G396451	16296				2.34407	2.21847	2.50199	2.87257	1.80137	2.50997	1.76319	1.82769	2.5125	2.57207	2.90564	2.77856
GRMZM2G063824	1739				1.26657	0.92643	0.775377	0.986161	3.46175	2.18233	2.04293	2.03809	0.114478	1.13038	0.842874	4.45825
GRMZM2G369266	2184				0.316958	0.0295066	0.440993	0.668896	3.04057	1.51701	1.91205	1.96447	1.67114	3.74542	2.3052	2.59527
GRMZM2G428035	41793				0.549606	0.482629	0.588421	0.648945	0.749914	0.693299	0.774002	0.647194	0.716101	0.82994	0.977438	0.964948
AC225193.3_FG004	4041				2.04007	2.56749	2.5264	1.58751	2.41121	2.75779	2.29813	2.84663	2.57817	2.1184	1.90823	2.40223
GRMZM2G124573	5768				2.36754	1.8211	1.7477	1.50862	1.49559	2.41249	1.891	2.08056	1.85226	1.8799	1.51367	2.04442
GRMZM2G329033	13718				2.33501	2.07167	1.97054	2.08819	2.52897	2.5074	1.82193	2.05332	2.39451	2.4915	2.66194	2.8828
GRMZM2G046658	19077				1.92978	1.69914	1.56508	1.86783	1.73397	1.96724	1.31012	1.46347	1.81925	1.90462	2.1146	1.64951
GRMZM5G800723	5489				1.31846	1.3971	1.41542	1.40015	2.52136	1.41571	3.37242	2.141	1.89805	1.99855	1.4745	1.74478
GRMZM2G041839	1618				2.45033	2.50919	1.38894	2.94419	0.728783	0.856305	0.731902	1.65249	1.92762	1.21492	1.37856	1.16771
AC226230.2_FG001	13842				10.5885	11.1408	10.7293	9.87018	12.2536	10.1704	11.4866	9.87813	11.5393	11.7595	11.6159	11.3479
GRMZM2G176173	1155				1.47111	1.61804	1.61216	1.81474	1.98812	2.76422	2.21248	1.77656	0.631993	0.713714	0.606939	0.958923
GRMZM2G046994	1639				9.023	9.63295	10.2248	6.78176	1.47676	2.02145	2.09152	3.83169	3.03657	3.05641	1.51642	2.18625
GRMZM2G033785	10578				1.01731	0.944279	1.00155	1.24294	0.698179	1.31549	0.65403	0.770045	0.759073	0.965129	1.11456	1.01624
GRMZM2G078013	5951				0.539315	0.833822	0.852374	0.544332	0.365007	0.84017	0.534144	0.67916	0.635604	0.671295	0.4819	0.339382
GRMZM2G351672	3353				0.581822	0.518923	0.631937	0.549348	0.499751	0.772527	0.427536	0.500701	0.811431	0.661908	0.551187	0.602344
GRMZM5G823629	4991				12.2432	12.4082	9.84163	12.3825	11.2534	13.8679	11.0019	13.5422	13.9739	11.0915	12.2963	12.3878
GRMZM2G136072	1901				3.47592	3.28823	3.61406	2.50589	4.27674	4.91166	4.62291	6.31282	2.19918	1.70118	1.44152	2.84454
GRMZM2G154146	2930				6.37897	7.06008	7.2536	6.95858	7.73123	7.21636	6.74326	7.44883	7.63245	6.25451	6.98187	7.13763
AC206425.3_FG002	746				194.781	226.585	179.457	152.319	56.155	40.1325	39.8527	43.5925	23.2168	18.6152	24.1759	40.2605
GRMZM2G424783	31242				1.48856	1.64396	1.57634	1.47395	2.37385	2.0072	2.34411	2.25496	1.9435	1.68259	1.78894	1.8497
GRMZM2G048621	1066				1.23972	1.26951	0.903498	0.417085	0.0582192	0.734624	0.643152	0.29165	0.311254	0.416393	0.179349	0.18335
GRMZM2G057891	1186				2.81225	2.01043	3.73558	3.80239	1.20356	1.67613	0.683182	1.73013	2.18213	2.19211	2.2031	2.47198
GRMZM2G056335	1850				0.0340166	0.0348338	0.0347074	0.446329	0.905765	1.5304	1.65083	1.10915	1.04023	1.61098	1.48126	0.669112
GRMZM2G075158	3130				2.59363	2.20299	2.81041	2.29307	2.99403	3.29102	3.20597	2.92026	3.15895	3.22119	3.31878	3.55933
GRMZM2G177098	8985				5.8343	4.48264	5.38109	5.83202	5.33931	6.05409	4.98757	5.16953	5.44316	5.55418	5.45435	5.75005
GRMZM2G093789	13121				2.23022	2.1954	2.19722	2.01861	1.97239	2.32766	2.12334	1.81502	2.00782	1.99593	2.06422	2.08048
GRMZM2G384695	1317				1.29015	1.22328	1.12133	1.78443	1.08384	0.594616	1.56173	1.74689	1.56199	1.68518	0.338725	1.23672
GRMZM2G084729	3614				7.05227	5.43856	4.88582	5.64157	11.6945	8.21746	11.7446	9.72095	7.87718	7.98337	7.31804	6.97653
GRMZM2G065908	8512				7.59278	6.95755	6.60039	5.70838	17.258	15.3783	16.4678	15.2454	9.78394	8.91714	9.27629	9.94247
GRMZM2G108267	4463				0.747328	0.99631	0.647409	1.06738	1.32105	1.09329	0.796024	1.18424	0.847519	1.12244	1.32798	1.32841
GRMZM2G156127	1641				0.805328	0.746135	0.743427	0.348351	0.491652	0.697468	0.493756	0.492587	1.25359	1.66159	0.970881	0.99254
AF466202.2_FG007	7115				1.70704	1.74805	1.50707	1.58009	3.02676	2.85321	2.72435	2.4732	1.78139	1.95179	2.40942	2.13352
GRMZM2G060249	468				2.01701	2.61626	4.25313	3.12151	0.928273	2.18818	2.53038	1.99294	4.39559	3.65831	2.31493	2.36657
GRMZM2G342588	7487				0.93299	0.920976	0.831873	0.975604	1.74903	1.37584	1.22374	1.46999	1.17881	1.29583	1.18315	1.05292
GRMZM2G050607	815				2.23925	0.711635	0.866619	0.0779338	1.44684	0.517392	0.841227	0.686647	1.05849	0.233414	0.390973	0.0799391
GRMZM2G015011	1999				5.57215	6.28629	7.29132	7.14913	6.79915	10.1554	7.88834	8.55398	7.13719	7.45449	8.19323	7.33308
GRMZM2G416684	4389				8.90406	9.52909	9.84561	11.2734	10.7607	10.7193	11.3464	10.8095	12.0804	12.5261	11.8048	12.3057
GRMZM2G056329	1039				0.545116	0.682259	0.0617985	4.2181	2.92687	3.88453	6.89859	8.31855	6.70618	4.33317	5.2136	5.95696
GRMZM2G303909	2406				0.810827	0.348193	0.240182	0.290389	0.902809	1.17674	2.56459	0.749464	1.90307	2.82001	2.7282	1.70593
GRMZM2G056377	2741				0.757647	1.105	1.28839	1.13546	1.24531	1.69224	1.65994	1.70138	1.08944	1.17984	0.906756	1.30729
GRMZM2G580389	19819				1.14627	0.842152	0.955726	0.823635	2.11371	1.62004	1.71393	1.91694	1.35605	1.49416	1.10293	1.39709
GRMZM2G480516	6410				15.1681	16.6183	17.0989	11.7222	16.5272	9.72661	18.1926	15.414	15.9531	14.5914	10.5286	13.955
GRMZM2G398809	6106				3.55569	2.94456	2.89181	3.31831	5.05153	4.62695	4.97107	5.24444	3.87983	3.91514	4.16438	4.23595
GRMZM2G034389	1970				1.11806	1.34119	0.619271	0.548108	2.36275	1.25371	3.06891	3.62978	4.27798	2.41411	0.873438	2.4142
GRMZM2G052418	3227				5.51886	5.97097	5.39217	5.92449	7.7505	9.42695	7.35875	7.84231	5.1615	5.71817	5.62834	5.67315
GRMZM2G117250	2535				0.670267	0.991423	0.481248	1.1275	0.269301	0.356445	0.663841	0.466041	0.602076	0.325183	0.930162	0.539707
GRMZM2G122498	1881				1.10405	0.719454	0.375489	0.506508	0.890837	0.480376	0.828379	0.958645	0.458623	0.505668	0.372682	0.727356
GRMZM2G123014	3549				4.80535	4.63027	4.57728	5.13641	4.8789	6.67061	4.23242	4.53777	4.7306	4.80628	5.62047	5.67243
GRMZM2G045027	3981				0.584886	0.210438	0.499992	0.39887	0.607989	0.469082	0.673216	0.609145	0.850119	0.939773	0.656336	0.507325
GRMZM2G157760	5748				20.8564	16.1779	13.8627	9.51415	6.48905	7.82858	7.92645	13.3165	20.0763	16.1175	10.5438	14.5874
GRMZM2G035767	67131				0.0346849	0.0297585	0.0334764	0.0255461	0.0582426	0.0332015	0.0287817	0.034271	0.0563447	0.0462845	0.0560097	0.0300854
GRMZM2G066784	2282				3.44712	3.19106	3.3483	3.36785	5.24886	6.25622	7.12858	6.51225	5.20522	4.52934	4.94302	5.39589
GRMZM2G152432	963				13.9192	14.1198	17.669	14.7083	11.5359	9.4456	6.79581	8.84592	13.9885	10.8648	9.59569	11.9747
AC218998.2_FG001	1590				1.38527	1.01325	0.686507	1.07857	0.351292	0.189431	0.901589	1.29052	0.876443	0.199405	0.44089	0.0409751
GRMZM2G439951	1470				6.72116	6.79496	6.50822	6.17877	10.3436	7.33525	9.62469	8.50212	3.65653	4.35679	4.20522	3.50128
GRMZM2G168476	3889				8.65721	8.93148	10.418	10.4036	12.4634	10.6724	12.5167	9.92892	11.4495	11.9517	10.3401	10.1017
GRMZM2G016393	1569				0.842284	0.780374	0.941235	0.931083	1.77997	1.34377	1.39035	0.594452	1.22653	0.84871	1.1779	0.456758
GRMZM2G069085	6455				0.594697	0.648917	0.646562	0.698627	0.990294	0.942549	0.936599	1.16557	0.503734	0.422411	0.503511	0.433999
GRMZM2G015049	1449				0.738316	1.11184	0.576061	1.00819	0.128492	0.956177	0.21507	0.729506	1.14491	0.743949	1.45138	1.12406
GRMZM2G350210	40973				0.0599003	0.0581937	0.04858	0.048056	0.049985	0.0602789	0.0654107	0.0591855	0.066403	0.0634525	0.0793244	0.0715536
GRMZM2G122767	7069				12.0271	10.9486	12.5075	14.6548	10.5265	12.1603	10.5716	9.68451	11.7999	11.6165	13.4056	11.8983
GRMZM2G417485	6764				0.883857	0.543055	0.522098	0.61037	0.981756	0.703562	0.746379	0.762997	0.519965	0.703106	0.838535	0.645339
GRMZM2G345717	2839				73.3045	79.8778	108.537	71.5255	98.7434	47.0413	107.069	121.359	85.7598	75.2486	57.3086	67.4452
GRMZM2G306677	4869				1.33125	0.833822	0.778046	0.874014	0.955971	0.729947	0.422428	0.472509	1.07669	1.18513	1.08636	0.602129
GRMZM2G449479	2708				7.18078	7.11533	6.99466	6.30939	14.1862	17.1953	14.5691	15.6827	12.669	9.62401	9.53106	9.69556
AC197545.3_FG002	5438				3.69159	3.32996	3.60126	3.39889	2.54501	2.69182	2.46421	1.6351	3.20936	3.97629	4.46499	3.15089
GRMZM2G395549	37472				0.146108	0.0877073	0.114805	0.0932265	0.104341	0.110923	0.101461	0.0813088	0.115109	0.0964564	0.134355	0.144307
GRMZM2G100794	24238				1.17615	1.09806	1.05699	1.19758	1.08822	1.08608	1.25745	1.3263	1.18	1.11711	1.09641	1.00798
GRMZM2G173404	30789				0.631575	0.676051	0.615205	0.65808	0.929242	1.03108	0.864391	0.773485	0.722022	0.858822	0.846569	0.844294
GRMZM2G061732	52472				0.197887	0.182992	0.211696	0.173098	0.228272	0.269786	0.222122	0.238186	0.226374	0.235651	0.185823	0.22225
GRMZM2G086761	750				0.755167	2.14808	1.4554	3.64159	0.413744	2.9718	0.581721	1.24359	2.56589	3.80465	2.12429	1.65048
GRMZM2G098721	8909				0.967729	0.745042	0.814409	0.99099	1.3584	1.30499	1.0424	1.03993	1.03535	0.989347	0.994307	0.870231
GRMZM2G142168	6815				4.92179	5.09677	5.0029	5.88094	5.98305	5.68361	5.67942	6.48712	6.28052	5.6851	6.70483	5.43955
GRMZM2G350626	23205				6.66324	6.61226	6.76535	6.42414	9.61481	9.44149	9.52166	9.07038	7.43235	6.82339	6.56099	6.99373
GRMZM5G872368	10363				1.19631	1.02606	0.836453	0.986788	1.32352	1.41254	1.06455	1.53004	1.45359	1.24215	1.14998	1.33909
GRMZM2G066049	1618				581.35	714.722	551.011	550.721	462.854	383.513	470.69	505.777	38.1832	8.58279	14.5339	28.1459
GRMZM2G163550	5864				1.12683	1.37369	1.63149	1.74387	1.49227	1.695	1.62621	1.49511	1.91247	1.17868	1.44541	1.18879
GRMZM2G180232	1819				1.62602	0.956541	1.65905	1.29197	1.74005	2.35128	1.54191	1.53825	1.71462	1.35955	2.41741	1.46848
GRMZM2G048826	1110				6.74662	2.72865	4.22273	5.20717	3.74606	3.09336	6.45733	5.20965	2.57067	3.37048	2.58359	3.81511
GRMZM2G148954	13007				0.314484	0.213041	0.212268	0.307643	0.224256	0.310296	0.206048	0.291609	0.352025	0.346134	0.44586	0.295523
GRMZM5G871154	1688				1.90134	2.32879	1.71172	2.59633	1.72802	1.8914	1.07079	1.58396	2.47668	2.2915	2.15197	1.9684
GRMZM2G063949	4190				16.5662	15.3032	15.83	18.782	8.01321	12.091	6.14347	8.74077	14.8398	17.2677	17.7193	16.1554
AC198700.2_FG004	888				0.496075	0.798274	0.506149	0.214581	1.88701	0.0678369	0.912449	0.630199	0.971476	0.357043	0.215299	0.0733675
GRMZM2G435592	2148				7.47081	5.97023	4.2746	3.51881	14.4753	10.0118	17.5549	9.69748	4.2942	5.5204	4.71734	5.18655
GRMZM2G469061	23058				0.204692	0.170483	0.197711	0.17905	0.1911	0.258638	0.283822	0.29933	0.244624	0.272255	0.367591	0.223214
GRMZM2G408308	2228				1.72297	1.99575	2.21906	1.96706	1.36491	1.48705	1.3148	2.03731	2.11468	1.73611	1.45878	1.72526
GRMZM2G358238	2487				13.2339	12.049	9.93981	12.8973	9.90691	11.2631	10.4505	10.7258	15.5025	16.9044	16.6817	17.5778
GRMZM2G456304	350				0.899009	0.184121	0.917266	0.181474	0.886595	0.516336	0.534234	1.24359	0.189598	0.543521	0.182082	0.186144
AC233912.1_FG001	2136				1.32579	0.452546	1.59319	1.27865	0.900708	0.592239	0.787845	0.436655	1.27375	1.15778	1.46194	1.43355
GRMZM2G031213	8022				4.43229	5.29389	4.55431	5.01192	3.53555	4.39291	3.14666	3.7283	4.4256	4.26058	4.56793	4.10134
GRMZM2G007229	12126				5.71389	5.54293	5.54399	5.25372	5.11295	4.23751	5.29931	4.12788	5.45606	5.72611	5.67072	6.05512
GRMZM2G438239	6626				2.47885	2.3828	2.58734	3.00038	2.98788	4.70022	3.79081	4.02582	2.97445	3.26337	3.89528	4.13949
GRMZM2G122185	4492				0.882598	0.789033	0.843345	1.06049	1.1191	1.05942	1.09614	1.23197	0.871593	0.804633	0.780293	1.17479
GRMZM2G452954	1735				15.8505	13.8542	15.0622	12.9229	23.0004	13.3672	20.1531	16.9516	14.4193	14.2172	15.6108	14.2317
GRMZM2G163008	1185				1.96492	0.271909	0.0541845	0.3752	0.890336	1.06753	2.68244	1.5217	3.41596	6.04676	3.06543	3.90352
GRMZM2G058655	2594				6.91412	7.42803	6.55948	6.24387	16.293	12.1918	11.8455	12.4407	9.03038	7.40688	7.29661	7.0073
GRMZM2G409893	37689				0.509269	0.323161	0.434429	0.571306	0.479183	0.615354	0.471312	0.526289	0.596879	0.577088	0.546163	0.55489
GRMZM2G302876	20719				0.100232	0.0653165	0.0588814	0.101165	0.0688942	0.11339	0.105288	0.063023	0.118504	0.0703918	0.0891998	0.0660339
GRMZM2G468147	2936				0.664458	0.680421	0.634213	0.584105	1.03577	0.430866	0.912831	0.7836	0.926679	0.669528	1.02018	1.04294
GRMZM2G409086	1670				5.38867	6.83013	8.80465	8.78575	3.82775	2.99392	4.06807	4.1329	5.68226	6.9486	5.30436	5.50072
GRMZM2G412611	11971				5.84044	6.32528	5.48704	5.42786	5.33468	3.90994	5.30544	4.72152	6.34712	5.85322	5.68027	5.86141
GRMZM2G096090	2927				2.4725	2.57594	2.56659	2.40871	1.63264	1.99631	2.7895	2.27305	4.78367	4.22449	3.85376	3.62812
GRMZM2G021170	3601				6.4486	6.56773	6.15162	6.64969	6.29062	7.10959	6.6637	7.54583	7.35278	6.81476	6.318	7.00172
GRMZM2G155943	55769				0.373506	0.327014	0.344248	0.381536	0.25929	0.335928	0.246989	0.282083	0.327221	0.367259	0.410238	0.377334
GRMZM2G076204	1935				4.39051	4.49599	3.68328	4.30005	6.25428	5.13667	6.34546	5.36641	4.97266	3.83414	4.57792	4.41069
GRMZM2G380955	3058				6.5647	6.89101	7.20195	5.75342	6.92054	6.48093	5.76802	5.55103	7.31297	8.60545	8.81531	6.75365
GRMZM2G407361	2645				2.30785	1.92475	1.4808	2.85762	2.79219	3.84893	2.70988	3.0796	1.982	1.98983	2.77081	2.09368
GRMZM2G010452	5713				7.65566	7.02742	11.0255	9.06101	6.28981	9.56361	5.57487	5.12631	8.09599	8.73521	10.6977	9.59066
GRMZM2G145034	3793				8.84314	8.51191	8.98887	9.49475	9.21189	11.3554	8.95554	10.6064	9.91977	8.94404	7.64475	8.63976
GRMZM2G148099	1260				3.4462	5.16563	3.51619	3.78072	1.52691	1.86455	1.03879	2.02331	2.58064	2.06337	1.06214	1.29267
GRMZM2G400092	6866				8.44147	8.83198	8.42586	9.00104	10.0062	11.6425	9.30461	10.9308	10.1771	10.2052	10.4049	10.0677
GRMZM2G366953	4109				0.22973	0.235249	0.234395	0.231867	1.163	0.806316	0.50056	0.77176	0.339144	0.663583	0.387738	0.523232
GRMZM2G046755	5370				0.4336	0.228009	0.15544	0.130107	0.866783	1.13299	1.35797	1.54002	1.22338	1.09818	1.3173	1.1283
AC217965.2_FG012	792				5.16476	3.33604	2.99964	4.25044	3.05607	4.33539	2.91175	2.59082	4.60828	4.72378	4.74746	3.04364
GRMZM5G893848	1468				8.27358	9.5259	9.5788	7.57174	9.00486	4.55487	8.78865	6.81943	11.6174	11.0148	10.3754	11.317
GRMZM2G106137	8141				1.46099	1.27444	1.30137	1.36535	1.79149	1.85727	1.4776	1.55048	1.6221	1.26962	1.79264	1.57654
GRMZM2G100568	5397				6.75131	6.57918	7.29292	6.34337	6.4741	5.83752	5.48554	5.9334	7.43883	7.60177	8.23029	7.15845
GRMZM2G132028	3704				0.458728	0.36536	0.294694	0.462995	0.619946	0.536688	0.487983	0.386105	0.770369	0.427988	0.533366	0.43973
GRMZM2G124053	996				3.60145	2.00574	1.74059	1.84936	0.560798	0.54433	1.31413	1.43588	0.333129	0.82765	0.8318	1.6353
GRMZM2G068715	2111				13.4447	13.2792	12.0144	11.1627	5.49765	5.22206	6.11167	6.86303	16.8177	16.8515	15.3661	16.141
GRMZM2G045981	3783				1.21436	1.51609	1.71427	1.96441	1.23041	1.73568	1.33452	1.82446	2.61367	1.96116	1.73514	2.22162
GRMZM2G328268	7365				0.623752	0.481241	0.706164	0.681299	0.497167	0.809732	0.448519	0.514998	0.693776	0.490755	0.700885	0.628062
GRMZM2G142680	3670				1.5947	1.59789	1.80204	1.57492	0.186016	0.377521	0.288709	0.288026	0.885996	0.397397	0.434119	0.479308
GRMZM2G111846	22911				7.22119	7.25404	7.60325	7.60995	7.21899	8.34793	7.07034	7.45527	7.632	7.23753	9.15416	8.62472
GRMZM2G158887	3185				12.2305	13.3741	15.3415	13.6206	16.1536	16.3979	16.2618	19.1127	11.9801	14.2351	13.426	12.7846
AC209835.4_FG004	5217				0.205064	0.234696	0.110768	0.158273	0.535322	0.635069	0.418143	0.584015	0.292556	0.571268	0.183234	0.337178
GRMZM2G015033	11103				1.19593	0.829981	0.977326	1.05831	1.60422	1.74158	1.61109	1.74168	1.1535	1.34212	1.26849	1.47282
GRMZM2G416836	12163				0.905439	0.715262	0.69155	0.819865	1.6277	1.29264	1.21447	1.24226	0.769272	0.714238	0.875005	0.808822
GRMZM2G159977	1693				0.260197	0.418705	0.113778	0.337652	0.476551	0.747208	0.62585	0.110183	1.29348	1.16109	1.84448	1.57777
GRMZM2G703889	32659				0.159933	0.124311	0.0452187	0.103076	0.13112	0.116203	0.10878	0.142793	0.180838	0.110671	0.158058	0.117697
GRMZM5G882378	3364				2.22614	2.93095	2.61492	2.92657	3.67131	4.67373	3.24235	4.86125	2.78141	3.03482	3.35314	2.73074
GRMZM2G163120	4401				0.557667	0.366067	0.452276	0.389669	1.08583	0.561192	0.807238	1.11615	0.376956	0.561922	0.333051	0.370088
GRMZM2G326825	366				2.57912	1.9368	4.03497	4.68561	2.54351	3.78552	5.27908	4.24725	3.08226	1.90579	2.61183	3.38212
GRMZM2G462625	3149				1.57876	0.961828	1.0399	0.988341	1.39929	1.31994	1.0886	1.08602	0.863998	1.10752	1.67973	1.75858
GRMZM2G061527	2406				1.54319	2.70519	2.10826	1.97993	3.99815	2.92934	4.32612	4.57432	2.2892	1.29141	2.5163	2.95153
AC212835.3_FG001	1650				0.572097	0.585841	0.428057	0.500429	1.01555	0.401594	0.64216	0.489901	1.08588	0.576461	0.965585	1.0661
GRMZM2G063700	2515				17.5905	17.4494	19.4796	23.1587	12.0175	23.2573	14.2498	14.9577	14.8022	15.0017	17.0028	13.9626
GRMZM2G378872	3531				1.5149	1.07678	1.6184	1.92473	2.61886	2.09839	2.27704	2.51818	1.93571	2.0652	1.82288	2.01115
GRMZM2G178616	3255				11.6581	10.9483	10.0406	11.6495	9.36168	11.8258	9.8996	8.42434	6.9927	6.60407	8.28179	7.82605
GRMZM2G059865	4799				14.0443	14.6234	14.5704	16.9014	10.5397	14.4228	10.3251	10.8189	15.1967	15.8956	18.0204	15.8973
GRMZM2G015906	6627				3.35212	2.96589	2.6257	2.92325	3.68043	3.09968	3.86548	4.23163	4.03543	3.45425	2.77917	3.50968
GRMZM2G153454	2776				15.438	12.9767	11.9119	15.3985	15.806	13.3455	10.3954	15.0745	17.1874	16.1496	14.6236	16.2641
GRMZM2G137820	6737				0.999492	1.19568	0.924482	0.952222	1.59369	1.45747	1.19344	1.74439	1.13275	1.36479	1.52298	1.20882
GRMZM2G001426	2082				3.35509	2.1357	1.57283	1.79993	3.18953	3.96386	2.54458	2.59829	1.62551	2.0406	2.78545	2.34691
GRMZM2G079484	2847				23.6736	31.1234	28.1237	20.6812	11.8368	13.4782	14.9962	16.3148	8.41436	4.47684	3.38006	5.88115
GRMZM5G801409	3233				24.4287	24.3379	28.2216	26.2276	21.3655	28.9364	23.7703	27.676	23.2555	24.2228	27.9712	24.8067
GRMZM2G359033	819				1.92096	1.495	0.391994	1.47351	1.59132	1.54459	4.49	2.50541	2.02562	2.40016	2.25657	1.67052
AC215260.3_FG001	528				261.138	284.255	271.549	257.312	201.818	199.542	218.263	266.972	181.608	154.564	144.717	172.377
GRMZM2G135322	24081				2.34935	2.23452	2.3224	2.43978	2.64679	2.55405	2.42	2.53305	2.72536	2.23561	2.59615	2.65406
AC205725.3_FG010	3485				8.57734	8.52453	8.3462	9.0581	14.763	13.8455	11.5712	13.5778	9.34932	10.2804	10.2953	11.198
GRMZM2G142409	2878				31.5965	28.5043	30.4087	24.6075	37.6726	26.4776	37.3141	35.7133	26.1702	21.2618	18.4011	22.0714
GRMZM2G380700	984				0.575585	0.720394	0.848284	0.710037	0.81992	1.04072	0.570066	1.07424	1.82083	0.837744	1.48959	1.25798
GRMZM5G851769	2126				0.207203	0.75779	0.211411	0.328634	0.846561	0.368349	0.732917	0.380214	1.96643	0.387742	0.449638	0.459668
GRMZM2G158279	776				17.7601	17.8546	18.4517	16.452	14.4757	17.0005	16.3047	16.5866	17.0174	16.915	17.821	15.8678
GRMZM2G136884	2017				3.21361	2.20453	1.87819	1.79495	5.5077	5.04731	5.53127	3.91513	2.3359	2.73512	2.55926	2.81015
GRMZM2G098496	8856				10.9503	10.8641	10.0997	10.6219	11.0374	10.3324	10.9439	11.0163	11.7717	11.5064	11.3051	10.6009
GRMZM2G154437	1366				8.79923	5.42525	11.4222	9.43906	6.04261	9.39308	3.78709	6.32722	7.52978	9.14489	10.2171	8.34649
GRMZM2G021299	29847				7.57563	8.62558	8.28019	8.17386	6.27749	3.69544	6.09135	4.53114	7.59262	7.16178	7.48807	6.90859
GRMZM2G143725	11050				11.3731	11.7513	11.8946	12.9619	9.90178	9.62191	8.92887	9.06529	11.5123	12.5387	12.6361	12.3284
GRMZM2G006450	2120				1.03895	1.85424	2.39268	2.48671	1.61009	2.86989	1.91098	1.73047	2.0972	2.42277	1.59322	1.5673
GRMZM2G076474	3253				16.7338	16.7396	14.3892	10.6413	14.137	10.8331	16.6117	14.3168	15.9319	10.7406	10.3243	11.0754
GRMZM2G012148	988				64.6504	70.2475	72.5921	57.923	64.0089	41.6431	72.1053	67.5291	77.9788	59.1106	49.0865	60.4685
GRMZM2G300375	8388				4.53899	4.12561	4.40152	4.50549	3.79562	3.88524	3.32145	3.29876	4.18503	4.36195	4.47498	3.93791
GRMZM2G400806	6277				0.812073	0.667319	0.583064	0.88034	0.840408	0.489437	0.506403	0.88163	1.19461	1.04051	1.12695	1.02754
GRMZM2G068340	6782				8.32332	9.43548	10.1397	8.2509	9.96537	10.0635	11.0925	10.2227	12.6319	11.9398	11.1163	11.8639
GRMZM2G061996	6198				6.58954	5.93686	6.7648	8.2495	4.97655	7.80446	4.97773	5.06627	6.17768	6.4352	7.80414	6.44355
GRMZM2G102851	11720				2.94786	2.62279	3.06251	3.1487	3.82855	3.75724	3.22804	3.35834	3.09714	3.15431	3.5725	3.25196
GRMZM2G088487	3704				7.76439	7.255	8.3381	7.1164	10.0364	10.2296	8.9688	8.88041	8.54572	8.71384	8.3446	8.777
GRMZM2G015285	1785				2.85568	3.86294	2.91367	2.81107	10.0481	5.9733	9.04356	7.00175	4.4983	3.23271	3.32032	3.17539
GRMZM2G102888	547				3.10626	2.94527	2.46505	1.04505	1.92879	1.87215	1.48127	1.02307	4.00339	1.97072	2.91264	1.54836
GRMZM2G052279	9221				0.197916	0.10483	0.215862	0.185981	0.450941	0.503027	0.412316	0.357393	0.2087	0.171919	0.324829	0.134243
GRMZM2G392172	7244				0.373553	0.435903	0.452048	0.271811	0.659684	0.839889	0.524843	0.609436	0.357263	0.253853	0.571833	0.296792
GRMZM2G340048	4336				0.682135	0.520177	0.310973	0.60059	2.67655	2.37567	2.71676	2.50956	0.229564	0.745837	0.338044	0.285483
GRMZM2G055331	18597				18.1615	17.8701	19.642	16.6432	15.6681	11.7874	15.6748	13.6717	20.5711	18.8047	17.7749	18.2555
GRMZM2G049921	3082				1.53141	1.48456	1.0625	1.05104	1.87272	2.20864	1.55717	1.95699	1.83015	1.78999	1.67489	1.2472
GRMZM2G092719	2197				72.4977	64.6772	73.0347	79.7637	44.3217	72.3583	42.9227	47.406	64.1241	60.7554	71.3285	65.1503
GRMZM2G363728	15412				1.16372	1.0746	0.795733	1.1663	1.21208	1.56734	1.25771	1.0288	1.27879	1.37009	1.40177	1.34849
GRMZM2G129482	1853				1.05281	0.66077	0.727674	0.856935	1.70812	1.52792	1.10998	1.10736	1.46828	1.26616	1.61643	1.16026
GRMZM2G312221	706				8.468	7.21099	7.5486	8.54678	1.31859	1.79182	1.5008	0.440366	3.28976	1.34725	3.52042	4.70633
GRMZM2G000959	1604				1.53011	1.72757	1.64124	2.49471	2.74712	4.76956	1.51544	3.21753	2.19267	4.07189	2.90037	3.61495
GRMZM2G165354	8084				0.879659	0.773246	0.77044	0.76213	1.05176	1.1252	0.902065	1.1153	1.04251	0.96481	1.23768	1.16858
GRMZM2G156813	1897				1.22743	0.985152	1.52314	1.37278	1.93023	2.31811	0.952815	1.14723	2.13385	2.64072	3.66179	3.60611
GRMZM2G044180	5355				10.0007	8.53216	10.1319	11.0427	8.98185	10.3155	8.46161	9.8814	8.48853	7.80349	10.1752	9.28286
GRMZM5G811373	33774				0.296262	0.177449	0.180607	0.186181	0.611907	0.494056	0.426292	0.432647	0.316333	0.347338	0.303793	0.298996
GRMZM2G036829	5653				5.04291	4.63968	4.69099	6.0561	3.91934	4.78461	3.09817	4.12478	4.63681	4.36349	4.8363	4.87504
GRMZM2G033521	4034				12.3396	11.7735	12.6539	11.1003	11.9539	9.90049	12.005	10.7435	13.9002	11.3335	10.8847	11.2891
GRMZM2G405804	7129				0.185376	0.244066	0.29722	0.1871	0.618092	0.549242	0.655708	0.96815	0.977377	0.738265	0.724088	0.557465
GRMZM2G459874	1906				4.58938	5.2406	3.13295	2.63262	7.52164	9.82916	7.29222	8.84087	8.04249	6.62054	8.1249	7.62252
GRMZM2G022188	4745				2.71881	1.77913	2.4222	2.26222	1.60876	1.76465	2.71902	1.92633	2.89491	3.32756	2.72643	3.30901
GRMZM2G007289	1202				0.785324	0.0536127	0.0534181	0.052842	0.051632	0.451042	0.362971	0.0517302	0.165622	2.05742	0.159057	0.704621
GRMZM2G163774	1690				1.75014	1.18208	1.93766	2.89393	0.697735	0.178222	0.700721	0.257549	0.667519	0.487775	0.339383	0.192752
GRMZM5G849471	2128				0.680171	0.817644	0.633638	0.567108	0.0874929	0.141539	0.0878674	0.0876593	0.592493	0.625764	0.38932	0.336773
GRMZM2G003852	1333				49.8063	47.0387	55.0566	56.2734	31.799	44.2417	30.0648	40.2559	44.8535	48.8543	46.8045	43.8408
GRMZM2G084647	3514				8.47074	9.51783	9.51983	10.3571	8.00055	9.71987	7.53816	8.582	9.68762	10.2316	10.1016	9.17741
GRMZM2G007721	18049				3.76907	3.58827	3.95945	4.30385	3.91646	4.24201	3.78819	3.70343	4.34208	4.08592	4.37475	4.24132
GRMZM2G147724	3396				0.537393	1.00573	1.19115	0.766831	0.822372	1.04656	1.67014	0.5676	0.410349	0.616182	0.806929	1.05514
AC235540.1_FG002	4171				13.8656	14.5386	13.0388	11.2535	9.83523	9.51753	8.92097	9.40671	12.5846	11.4781	9.57992	9.94983
GRMZM2G116750	1873				5.61101	5.05769	4.35371	3.22158	7.25654	6.52886	5.69032	6.07522	4.71211	5.38297	4.11701	4.7654
GRMZM2G120962	4556				176.485	162.507	164.369	187.467	78.9665	108.592	75.5561	83.757	150.444	188.047	195.48	197.696
GRMZM2G089549	1832				4.84346	4.46736	3.82027	4.95786	3.48927	6.8065	3.77638	4.10685	3.87579	4.60351	4.3483	3.37843
GRMZM5G851026	19823				1.43811	1.45965	1.75883	1.57965	2.73318	2.30649	2.31727	2.26787	2.05207	1.87772	1.73282	2.04098
GRMZM2G022763	6445				3.17338	3.74956	4.03483	3.2029	4.97841	4.49574	3.99397	4.25465	3.90227	3.66985	3.45094	3.83118
GRMZM2G119745	20321				1.14273	1.12579	1.19121	1.05959	1.6889	1.87645	1.47529	1.70435	1.21152	1.25754	1.27639	1.13815
GRMZM2G061980	15043				3.40109	3.75697	3.17991	3.61007	5.13639	4.89746	4.95121	4.46827	4.10692	3.79798	3.68993	4.24865
GRMZM2G070304	2161				0.203847	0.208745	0.0297125	0.617231	2.7283	3.48445	6.14332	3.36651	1.07477	1.02701	1.09114	1.29637
GRMZM2G349875	7552				4.92479	4.00206	4.53167	5.25656	2.35854	2.06594	1.60935	1.85255	4.63074	4.71047	5.49356	4.8742
GRMZM2G001327	3373				206.143	195.888	220.342	233.181	163.517	216.257	158.562	178.354	175.981	190.383	219.073	196.842
GRMZM2G548817	3947				5.27743	4.94707	4.53869	4.1357	5.45614	6.24216	4.62678	6.31722	5.69946	6.12098	6.73292	5.99178
GRMZM2G034811	3082				2.10313	1.73547	1.52084	1.95783	1.7519	1.58318	1.51672	1.79558	1.95934	1.2139	1.01321	2.43098
GRMZM2G039542	10617				2.93404	3.46583	3.21134	3.20063	3.67682	4.36318	3.16421	3.97664	3.69392	3.55368	4.03969	3.36889
GRMZM2G359333	5645				5.54057	5.44536	6.08532	5.92966	10.7192	9.29465	9.81558	8.66881	6.94744	6.77355	7.53003	7.55952
GRMZM5G826456	2333				10.6008	10.3031	12.5225	12.224	14.6043	17.0673	14.6134	13.5127	12.4299	12.1494	14.8327	12.7061
GRMZM2G435393	3847				3.94237	4.03708	3.25466	4.11112	1.85524	1.83207	1.99279	1.27689	0.87973	2.0604	1.34183	1.33789
GRMZM2G163683	1935				0.552879	0.632769	1.02867	0.95192	0.930123	1.40091	0.611999	0.674818	0.308648	0.622638	0.691629	0.774397
GRMZM2G114332	3650				1.43103	1.18292	1.10826	1.89678	0.79915	0.346582	1.14409	0.596244	1.0363	1.61567	1.27457	1.33871
GRMZM2G028902	4993				3.99539	3.18792	3.35639	3.29474	2.97071	3.22128	3.6575	4.04735	3.04351	3.06068	2.99945	2.90978
GRMZM2G422464	17974				10.15	10.1931	10.5347	10.6543	14.7748	10.7213	12.7644	10.956	10.9688	9.95931	11.4771	11.2764
GRMZM2G017142	2993				9.18833	7.55741	7.91613	8.97671	9.1444	8.87587	9.10024	9.07869	9.11248	8.74996	10.5398	8.24991
GRMZM2G180172	4375				8.55856	8.02769	8.11597	8.75433	6.05722	8.68821	6.16862	6.06874	6.47666	7.14549	7.00651	6.59694
GRMZM2G029027	5270				3.25997	3.24047	3.59422	3.91702	3.47404	3.82925	3.53621	2.81991	3.48795	3.8624	4.1478	3.27606
GRMZM2G176358	4410				4.7519	4.45691	4.44073	5.17058	4.46112	5.45021	3.97142	4.5824	5.22147	5.93847	7.21102	6.51503
GRMZM2G058004	3646				2.57177	2.31541	1.95479	2.83958	3.79587	3.78354	3.33347	2.84805	2.52988	2.66096	2.88404	2.91265
GRMZM2G380227	2655				1.63549	1.62623	0.652969	1.0287	1.84666	2.60923	2.04236	2.3654	2.17448	1.83903	1.75224	1.44779
GRMZM2G097820	3383				7.57102	10.1912	10.6097	10.9834	9.2643	11.2359	8.60385	10.0906	9.55275	8.60347	9.40012	9.03207
GRMZM2G479552	3347				1.10932	0.827914	1.05512	0.853965	1.24235	1.09788	1.17318	1.13324	1.24907	1.11779	1.38996	1.03166
GRMZM2G065641	6846				0.597501	0.272982	0.647151	0.473169	0.57112	0.800725	0.537147	0.790189	0.49435	0.509435	0.605078	0.599543
GRMZM2G077219	968				0.585099	0.732301	0.464318	0.45931	0.57702	1.05792	0.965815	0.835058	0.342765	0.589563	0.197506	0.33652
AC210595.3_FG004	2768				4.61522	3.70172	3.68828	4.56636	3.6098	3.54732	2.7696	4.51522	5.2023	3.41337	4.58165	3.8836
GRMZM2G327659	3961				0.58784	0.536885	0.437675	0.272601	0.736404	1.56643	1.14867	1.08316	0.95493	1.23268	1.4641	0.707262
GRMZM2G304809	507				0.620618	0.127106	0.379933	0.876947	1.83614	0.356445	0.122933	1.59435	0.130886	0.125071	0.628488	0.642508
GRMZM2G111642	5969				9.71002	10.2024	9.88569	8.82138	10.075	8.56811	9.0113	8.98996	7.68206	6.83081	8.89361	7.69492
GRMZM2G003692	17449				3.95638	3.78552	3.77914	3.68742	4.4566	4.33954	4.65427	4.32966	4.11109	4.35724	3.88237	3.92418
GRMZM2G391413	12857				4.25346	4.1752	3.94031	4.73764	4.89948	4.04343	4.39689	3.80613	3.97939	4.57197	4.39662	4.63658
GRMZM2G373459	1357				1.62312	0.807312	1.18291	0.982931	1.96658	1.46492	1.88314	2.06196	1.61375	0.794387	2.39511	3.31273
GRMZM2G032042	3238				8.02667	7.06519	5.88942	7.86595	6.53583	5.3765	4.98541	6.62507	5.84076	6.01208	5.68795	5.73436
GRMZM2G094418	817				1.1554	2.12968	0.864498	0.699687	2.6587	1.8433	2.5175	1.14161	0.893454	1.6299	1.17005	1.03666
GRMZM2G145715	3886				124.517	135.037	137.621	135.875	118.997	118.913	133.332	123.607	134.443	163.749	154.631	153.152
GRMZM2G075780	5500				8.82173	8.14319	8.09028	10.0124	6.98476	9.47398	7.15064	6.86238	8.24061	9.94972	11.1815	10.0095
GRMZM2G331566	2587				12.4304	8.59399	12.5836	15.5414	8.61234	13.0631	7.0591	8.72486	12.3895	9.58392	13.9183	12.3148
GRMZM2G023351	1798				1.36501	0.824348	0.749934	1.0951	1.13906	1.50765	1.21327	1.21039	0.996496	0.881685	1.16966	1.26822
GRMZM2G386389	1536				1.51591	1.97187	2.29914	1.94352	2.94954	2.47075	1.50137	2.30745	2.98098	2.27057	3.11175	3.01151
GRMZM2G154218	3160				214.064	206.114	228.286	230.808	171.868	214.898	179.112	198.129	182.425	194.547	209.195	200.791
GRMZM5G809417	2325				3.65404	4.57334	4.05964	3.85194	3.49681	2.56502	3.67262	3.44997	4.48103	3.68191	3.86483	3.55875
GRMZM2G020631	3276				2.86223	3.75718	2.72436	2.73375	5.05814	8.55043	5.57445	5.56125	9.21656	9.81357	8.77339	8.01452
AC199571.3_FG004	1770				2.52434	1.63837	1.55987	1.39951	2.62973	1.7357	1.37331	1.6511	1.76208	2.11369	2.12429	2.09806
GRMZM2G044301	6169				2.37686	2.51753	2.40431	2.87258	2.24343	2.39238	2.03076	1.905	2.54938	2.70336	3.19211	3.15772
GRMZM2G094123	27791				5.36442	5.56286	5.57964	5.81657	5.73698	6.50057	5.62248	5.29593	5.52775	5.86625	6.2855	5.67554
GRMZM2G127087	153143				0.124511	0.0626991	0.0591174	0.0933187	0.239505	0.314289	0.532746	0.224531	0.250023	0.325039	0.408231	0.258231
GRMZM5G895933	8366				5.2881	5.23027	5.08849	5.45877	7.01031	6.89085	6.81681	6.88986	6.33768	5.55583	5.12663	5.4902
GRMZM2G113652	4347				6.50008	6.77484	7.90237	7.61257	3.61205	6.8041	3.48413	5.36402	7.55644	5.61609	8.45904	8.1082
GRMZM2G700662	4928				0.26817	0.353074	0.40391	0.347998	0.340029	0.721208	0.265599	0.365911	0.471302	0.45036	0.375026	0.59492
GRMZM2G073290	668				0.0942075	0.289412	0.0961207	0.0950839	1.20779	0.631249	0.65313	0.0930834	0.0993402	0.474631	1.04942	2.2432
GRMZM2G124671	3030				4.63153	4.65773	4.38653	6.56123	4.48564	6.50106	6.60299	6.3411	5.54089	5.71325	5.40537	6.47203
GRMZM2G062199	4787				3.2471	2.84048	3.01795	3.09155	2.47624	3.25923	3.00765	2.76672	2.42592	2.82149	3.36815	2.7628
AC192367.2_FG002	3238				0.680226	0.298529	0.535402	0.529627	0.8625	1.02321	0.712202	0.940953	0.430372	0.685416	0.5314	0.784701
GRMZM2G037725	2529				24.0127	26.4752	25.7698	21.5236	19.7056	15.6017	17.1776	18.5629	21.6474	19.783	18.1686	20.0165
GRMZM2G116238	1690				2.7183	1.41087	0.569899	0.638919	3.34178	1.81787	3.1348	2.31794	0.746051	2.06366	1.39524	1.19507
GRMZM2G056038	24137				1.78074	1.76478	1.64665	1.67625	3.53029	2.82765	2.97731	2.81054	2.39462	2.09907	2.29969	2.6587
GRMZM5G811022	1929				2.12052	2.70598	2.89588	3.25977	3.31382	3.52879	2.74641	3.38459	3.54329	2.7284	3.53497	3.47874
GRMZM2G123959	2427				2.77444	2.20384	3.04244	3.42835	2.07128	3.59896	2.02878	2.07522	2.9256	2.16856	3.49234	3.3555
GRMZM2G312954	8041				1.71394	1.43455	1.65293	1.57191	1.38155	1.97027	1.6355	1.58523	1.22964	1.23809	2.0844	1.54753
GRMZM2G431157	7819				4.08055	3.89836	4.34408	4.57341	3.78609	4.30665	3.67475	3.80919	3.86155	3.88461	4.44201	3.95785
GRMZM2G084369	3127				11.4108	7.93424	8.27505	10.5826	19.3112	16.7406	17.4405	15.7289	13.518	14.418	15.6316	15.1469
GRMZM2G094352	3042				5.68899	5.27488	4.83359	4.36386	6.75293	6.75265	4.52805	8.11484	4.82097	2.14704	3.28908	3.14829
GRMZM2G402417	1770				16.6748	12.488	19.4077	19.629	10.1332	12.6264	11.5147	14.7194	23.5819	29.1976	25.3834	29.8514
GRMZM2G133802	3326				289.81	302.624	293.302	297.166	182.285	191.132	190.299	206.935	315.137	323.822	326.48	321.383
GRMZM2G052105	689				3.37944	1.77708	3.82083	3.2265	2.07172	4.9835	3.34704	4.78305	2.60044	1.93269	3.97726	3.12041
GRMZM2G464000	13280				5.88079	5.5174	5.80682	6.28943	8.28579	6.64536	7.70173	7.22464	6.82081	6.3745	7.21266	7.02034
GRMZM2G068826	1154				1.79958	1.1727	0.61204	0.275199	2.31252	1.40941	2.7545	2.42468	2.81768	3.02218	2.26419	2.08888
GRMZM2G470075	2899				46.2157	46.1256	40.2439	41.3435	27.6377	22.2131	25.649	27.0039	30.8334	36.8565	31.5895	31.8897
GRMZM2G164862	1888				2.23324	2.69648	3.02678	2.25401	3.18855	4.88167	2.21183	3.06288	3.26876	1.98159	2.39657	3.14019
GRMZM2G131836	2369				72.9719	82.5049	85.0784	63.4624	82.1813	46.864	87.7423	72.8886	95.5472	84.9849	63.5134	77.3609
GRMZM2G122116	9431				1.46133	1.01812	1.17783	1.62309	1.95444	1.98647	1.57949	2.23507	2.5401	2.50792	2.49346	2.60436
GRMZM2G131055	2293				22.4772	17.9585	16.5492	11.6617	34.0216	16.2091	39.0599	19.2261	11.4892	18.0581	14.2577	18.724
GRMZM2G001084	13742				7.90869	7.36713	7.7796	8.23185	9.38015	10.4724	10.3546	9.75997	8.82247	9.10416	9.72486	9.32548
GRMZM2G111319	3107				10.188	9.35422	9.60959	11.6729	8.88878	9.13185	8.48549	8.6255	11.2984	12.1842	13.2708	11.8894
GRMZM2G308999	2842				1.08501	0.975027	0.65519	1.45269	1.76882	1.42014	1.38164	1.15958	2.1248	1.36103	1.59209	2.22364
GRMZM2G008175	4380				3.46262	4.19318	4.17796	4.65494	3.52816	3.91967	3.57172	3.4213	4.01489	4.58932	4.35043	3.97149
GRMZM2G114756	3028				0.93523	0.617184	0.784583	0.860026	0.307439	0.298411	0.308755	0.225884	0.767032	0.732951	0.65244	0.710027
GRMZM2G038846	1584				5.20449	5.65499	4.82375	5.57369	5.83787	5.51432	6.72851	6.39854	8.67195	7.16574	6.55793	8.0204
GRMZM2G061783	3674				3.78543	4.08685	3.93221	3.75149	5.01696	5.36152	4.12235	4.21414	5.47274	4.84987	4.24973	4.84106
GRMZM2G126957	6032				1.42929	1.31406	1.52219	1.50577	2.04746	2.32688	1.51892	1.63902	1.55117	1.46122	1.70098	1.76053
GRMZM2G122479	5686				25.9758	25.4665	26.1419	24.7652	29.1098	25.5428	27.2394	25.469	25.5003	26.1293	26.2827	27.1211
GRMZM2G015959	2970				1.46202	1.67073	1.362	1.90334	1.6508	2.41362	2.41335	2.1564	1.54168	1.04617	2.1672	1.25036
GRMZM2G007871	11907				11.4001	11.2519	11.5454	12.9891	10.5026	11.0643	10.0764	9.82279	11.2299	11.7534	11.823	11.0034
GRMZM2G051790	16392				1.20932	0.868826	1.08503	1.02683	1.27591	1.32664	1.53993	1.27834	1.30759	1.25723	1.10024	1.15659
GRMZM2G008649	1094				50.2179	51.071	46.5424	44.0664	69.947	68.6638	60.5611	71.1031	54.1671	44.4571	43.0489	50.4409
GRMZM2G069664	2366				1.03732	0.571975	0.787003	0.563752	1.65253	1.65492	1.39617	1.70823	1.26212	1.15244	1.05047	1.12898
AC233785.2_FG005	765				0.0822622	0.0842386	0.0839328	0.0830275	3.00167	3.38599	5.13283	2.68226	0.0867441	0.0828899	0.0833054	0.0851638
GRMZM2G116520	904				40.0278	27.8728	17.6858	23.959	38.2393	43.78	63.913	42.3014	37.8042	44.2613	42.0863	43.3134
GRMZM2G170420	4945				17.9565	15.6773	15.6204	17.096	20.1183	23.2795	17.5827	21.3134	19.3374	19.9144	20.8906	20.6979
GRMZM5G824336	6885				1.43502	1.65669	1.74394	1.31921	1.72168	2.59855	1.9101	2.17651	1.91801	1.98015	2.34181	1.93984
GRMZM2G375667	3563				1.81921	1.35649	1.38761	1.4796	2.07279	2.11336	2.04667	2.00692	2.03008	1.69072	1.66342	2.06623
GRMZM2G444533	4054				4.7035	3.32227	3.53195	4.77859	5.31214	6.07741	4.32017	5.19953	4.0431	5.55274	4.79458	5.15867
GRMZM2G021015	1147				18.1604	15.2257	19.6488	19.4369	15.9618	26.1019	18.095	18.1606	17.4142	20.5104	21.0577	20.6186
GRMZM2G301096	2733				1.81907	1.06107	0.775296	1.83599	1.83937	1.74127	1.39113	1.52435	1.86962	1.09049	1.42241	1.50182
GRMZM2G091233	1589				3.20792	4.25831	2.78816	2.03859	3.55419	1.47849	3.33406	4.03053	2.71451	1.55634	3.89029	2.09104
GRMZM2G099595	2922				1.14145	0.639573	0.856994	0.760801	2.35758	2.24711	2.19703	2.57486	1.3399	0.976552	1.06869	1.09253
GRMZM2G079082	4182				0.346103	0.477694	0.445253	0.136692	1.08333	0.734624	0.879318	0.401447	0.682317	0.955255	0.563835	0.482941
GRMZM2G045668	17067				1.22049	1.22715	1.20013	1.2765	1.98181	1.44359	1.4352	1.53382	1.25588	1.58648	1.52722	1.33988
GRMZM2G165176	6255				8.38069	7.6342	7.89391	9.14915	4.81213	6.6162	4.63344	4.90081	8.68877	7.87692	8.24244	8.38466
GRMZM2G102583	2494				3.70922	3.1782	2.34282	2.41942	10.8745	7.36686	9.07169	8.40199	3.43238	4.19518	5.0339	4.10128
GRMZM2G403151	6992				8.90137	8.28573	8.93521	9.38388	9.25777	9.22714	8.85168	7.977	9.9368	10.112	10.0351	9.96077
GRMZM2G371890	3411				4.55698	3.87297	4.42364	4.89731	5.73129	6.23407	3.63621	4.61198	4.22162	3.58788	4.95107	4.25932
GRMZM2G002863	2791				0.608788	0.76195	0.437106	0.341362	0.555909	0.798584	0.602951	0.957981	0.832166	0.613433	0.75351	0.210087
GRMZM2G002656	10273				5.28659	5.70215	5.39395	5.74383	9.17664	7.69921	8.26945	8.05618	6.40144	7.00586	7.99632	7.0078
GRMZM2G117963	1914				1.21653	0.639711	0.771577	0.431405	0.551227	0.597986	0.879225	0.682222	0.242693	0.16565	0.299664	0.442505
GRMZM2G157132	2305				5.10543	4.27753	4.65199	4.82226	5.14264	5.3575	5.75953	6.87888	5.26844	5.80463	4.39603	5.51163
GRMZM2G320802	13602				4.70522	4.74246	5.15954	5.47745	6.19157	7.07263	6.26389	5.88334	5.40065	5.87862	5.64571	5.4268
GRMZM2G104505	2524				24.1101	21.3191	20.6312	20.7107	25.5476	27.0408	25.3606	26.3845	24.2143	23.1886	25.3248	21.1919
GRMZM2G098227	20562				1.9618	1.92118	2.00164	2.22099	2.1641	2.28805	2.30067	2.02306	2.24941	2.19264	2.3462	2.11338
GRMZM2G392516	4064				0.511002	0.61842	0.616175	0.640787	0.473403	0.548437	0.414084	0.504904	0.865414	1.10782	1.08201	0.721399
GRMZM2G341304	2126				0.740012	0.93966	0.332218	0.328634	0.437876	1.04838	1.14335	0.848171	1.15489	0.924616	0.629493	0.888692
GRMZM2G179424	5463				7.93688	7.23105	8.45067	9.66169	3.96477	5.94342	4.36964	3.53979	7.10602	6.85992	9.0641	7.81136
GRMZM2G064657	4482				2.12015	2.86124	2.27782	1.51634	1.28776	1.46499	1.01515	0.929504	1.08082	0.721541	0.782034	0.625048
GRMZM2G045714	7202				8.53696	9.58316	9.31658	8.01667	10.3321	10.3131	12.3322	11.1115	10.55	9.11276	9.90174	8.98282
GRMZM2G061469	2888				10.5683	7.8768	10.2938	9.96287	5.17897	4.65143	2.99982	4.24148	5.81333	6.30155	6.73034	7.51214
GRMZM2G169998	3603				12.5582	11.1428	12.0647	13.6269	12.936	14.529	13.6487	11.9251	11.99	12.9708	14.2386	12.8565
GRMZM2G364369	6958				1.49232	1.10214	1.02431	1.43317	1.07926	0.995617	1.33469	1.24216	0.734358	0.537688	0.613656	0.77716
GRMZM2G034748	2345				6.03812	4.09464	6.16074	6.36515	7.01336	7.57806	6.56496	6.60245	5.17857	4.5699	5.08199	4.6397
GRMZM2G460465	832				0.68074	0.232365	0.231521	0.229024	0.0745933	0.0724028	0.674213	0.0747352	1.3559	0.838363	1.30215	1.01797
GRMZM2G064168	5515				2.65872	2.72259	2.59629	3.07503	1.99182	3.70282	2.45241	3.12308	2.25008	2.40305	3.68621	2.70524
GRMZM2G483975	5571				7.03748	6.67444	6.41971	6.57849	8.56676	8.33682	7.30564	8.15892	6.87297	8.04728	7.56141	7.26231
GRMZM2G333659	10175				0.859691	1.08301	1.41985	0.930112	2.1165	2.14907	1.89279	2.20608	1.75436	1.56424	1.17123	1.22297
GRMZM2G368663	2007				1.28558	1.57333	1.88755	2.50013	0.587529	1.05051	0.590044	0.464721	1.554	1.35858	1.11136	1.85031
GRMZM2G461139	1470				15.7112	16.6148	16.7292	18.7956	19.5473	20.6125	15.815	19.4999	18.9146	15.2272	17.5579	16.7973
GRMZM2G072855	1060				121.646	108.64	116.969	127.811	111.652	163.385	122.009	138.496	94.0924	110.969	110.563	119.299
GRMZM2G139874	3317				174.563	175.104	187.67	168.527	180.123	142.689	190.214	178.028	166.108	185.338	166.017	165.596
GRMZM2G076410	3133				1.26544	0.802189	0.676312	0.871749	1.52529	1.01905	1.09416	1.4885	1.58856	0.789345	1.36285	1.06054
GRMZM2G165865	679				0.463407	0.284724	0.28369	0.280631	0.822614	0.443587	1.19331	0.824178	0.293193	0.280165	0.28157	0.287851
GRMZM2G080129	1703				32.3337	30.5373	33.3674	29.5762	21.902	32.295	20.9709	23.3311	24.3538	24.1653	31.8456	27.2002
GRMZM2G006293	1256				59.3732	49.7172	61.7037	64.578	44.6192	70.7427	41.2372	49.0606	48.8713	55.1815	59.6188	54.1017
GRMZM2G135536	1738				305.058	337.155	298.249	294.008	207.646	200.231	215.348	250.83	75.561	38.7834	50.5649	60.5396
GRMZM2G078985	2386				89.4374	90.5058	94.483	101.343	64.3246	97.8318	67.5256	73.7765	79.9037	79.5425	94.3643	85.1651
GRMZM2G025448	1083				5.05537	7.55697	4.80231	5.21969	9.11155	7.84277	7.07872	10.1623	8.88466	6.85047	6.41406	3.78991
GRMZM2G036966	6418				0.990338	1.21495	1.01045	1.05893	0.937984	0.929211	0.708926	0.649118	1.02362	1.11646	1.49938	1.20799
GRMZM2G121776	10969				3.94141	3.8716	4.05657	4.17495	4.00015	3.68497	4.34683	4.00775	4.09565	3.83274	4.4097	4.12795
GRMZM2G108008	3771				2.28626	1.52092	2.67323	2.24016	2.35344	2.82746	2.19823	2.98449	2.65719	2.03466	2.28145	2.67788
GRMZM2G409726	3392				260.869	282.525	269.46	245.956	324.891	248.256	343.259	288.443	297.893	339.431	324.035	315.514
GRMZM5G816432	2489				1.49173	1.83826	2.60549	2.47531	1.87008	4.4774	2.17857	3.17269	2.69276	1.91073	2.84206	1.64904
GRMZM2G067376	1001				15.0254	16.6739	11.995	11.9925	12.5859	10.6517	12.0171	15.5915	17.8328	19.5743	19.0358	19.2001
GRMZM2G135608	1441				0.131014	0.0447207	0.133675	0.0440778	0.990575	0.710663	0.994814	1.16506	0.598661	0.572061	0.221126	0.135636
GRMZM2G702889	4161				3.58437	3.7634	3.03992	3.06819	4.07182	3.92329	4.1192	4.28877	3.52449	3.4898	3.32351	3.27239
GRMZM2G398275	12560				0.49603	0.456639	0.40386	0.530986	0.726359	0.599514	0.620295	0.72774	0.73439	0.681565	0.877791	0.700262
GRMZM2G130755	1796				3.46889	4.12633	4.18285	3.43043	5.21788	2.85096	3.29682	4.32765	3.21451	4.62517	2.44837	3.30105
GRMZM2G046264	5030				0.688108	0.576523	0.599961	0.517725	0.357811	0.491015	0.483253	0.531556	0.567286	0.617719	0.316743	0.841903
GRMZM2G030583	4723				1.479	1.65097	1.074	1.1431	0.144543	0.140299	0.145162	0.355463	0.407457	0.0134259	0.0944528	0.344857
GRMZM2G014071	4005				11.4548	9.89566	8.00002	6.01063	20.5323	15.6276	21.4294	16.2863	12.6422	16.0071	12.3002	15.3075
GRMZM2G354013	3397				7.91033	6.7345	7.08809	6.52549	5.2799	5.58591	5.11902	5.80246	7.28643	6.02934	6.28469	6.9619
GRMZM2G408458	1251				61.7233	72.9936	66.5696	70.6242	42.1186	46.6601	47.8789	52.2389	61.9035	59.4571	53.9477	57.8593
GRMZM2G177072	3022				7.18434	9.23349	8.18012	8.17596	10.9049	12.0997	11.2404	9.69114	7.09267	8.20437	8.83597	7.86892
AC207619.3_FG001	1260				1.24862	0.869462	0.866307	0.655324	1.92096	1.38646	1.33558	1.13503	1.10599	0.75489	0.556361	1.49949
GRMZM2G064873	10533				4.37939	4.27659	4.04161	3.87742	4.96705	4.54668	4.68061	4.64591	4.52979	4.25628	4.60434	4.41016
GRMZM2G041878	136767				0.645563	0.658245	0.603275	0.688721	0.643001	0.603858	0.665805	0.617855	0.703054	0.712616	0.737623	0.77218
GRMZM2G090105	3157				2.73091	2.79652	2.7457	3.1587	2.18209	2.34698	2.38885	1.51658	4.09885	2.55089	2.36182	2.78597
GRMZM2G084325	1297				0.14556	0.447172	0.643571	0.146915	0.717752	0.325115	0.336385	0.43147	1.17676	0.440013	0.933573	0.251158
GRMZM2G109284	7353				15.3625	16.0997	16.7049	17.0603	15.2517	14.8202	15.0626	14.435	15.3512	17.2735	18.5388	15.8158
GRMZM2G052036	950				0.198728	0.203503	0.33794	0.066859	0.979921	0.951145	0.328038	0.327261	0.349259	1.53521	1.00624	1.71448
GRMZM2G144398	5951				1.32185	1.28863	1.49975	1.33415	2.38819	1.89291	2.06326	2.53901	1.95141	1.6516	1.89547	1.7626
GRMZM2G035526	3169				11.4979	10.92	9.54315	12.1661	11.3391	13.7814	10.955	11.2037	11.1611	9.82476	11.4828	9.06636
GRMZM2G020433	5615				0.661248	0.470551	0.423102	0.48641	0.386849	0.203837	0.233103	0.254699	0.153637	0.14681	0.124847	0.150838
AC234522.1_FG005	708				11.9995	10.8314	11.1549	11.0346	17.7945	19.8245	18.0467	18.3553	5.90485	6.00074	5.67077	10.5823
GRMZM2G132144	41277				0.0777542	0.0702549	0.0544444	0.0723225	0.0826948	0.0598349	0.058889	0.0738136	0.0691292	0.0814199	0.0910916	0.0678699
GRMZM2G344163	2438				24.9606	21.8597	20.6216	19.6175	27.9761	14.998	26.9199	27.3152	13.6366	12.0943	10.9525	12.4796
GRMZM2G155783	1735				4.75153	4.41998	4.40393	4.28321	6.97523	3.9928	4.84967	5.4116	3.71	3.10658	4.37101	3.56731
GRMZM2G086964	8655				7.30737	6.45542	6.84743	7.80099	6.21692	8.13629	6.70441	6.94717	7.33747	8.0225	8.47506	7.42962
GRMZM2G388892	23866				1.62692	1.4662	1.85905	2.04126	1.8801	2.885	1.99261	2.17027	1.83791	1.89972	2.2457	2.20298
GRMZM2G397788	2429				0.440437	0.397957	0.290776	0.392236	0.178852	0.4712	0.282256	0.588774	0.62835	0.809277	1.02323	1.0997
GRMZM2G070649	2525				20.6612	20.5961	22.5557	24.0732	16.5416	18.1075	12.0705	11.8449	21.1561	24.3347	27.8387	22.5252
GRMZM2G312075	1520				0.703829	0.127189	0.633638	0.626803	1.75569	0.435941	1.10713	0.940877	1.35338	1.04294	1.13202	0.900103
AC211190.4_FG004	3671				1.35427	1.07082	1.20686	1.22845	1.7075	1.0338	0.865892	1.40586	1.35575	1.12277	1.23256	1.54401
GRMZM2G030790	976				32.9483	54.8686	41.6435	32.7342	20.1573	14.134	24.9692	21.5972	5.09933	3.96317	3.19949	2.20283
GRMZM2G455828	2001				73.3719	67.0833	75.0544	78.1174	63.6124	98.5321	67.6847	79.7056	65.9613	66.8332	77.8693	65.9317
GRMZM2G160563	2490				15.6442	16.9	14.4663	15.3816	13.2847	12.701	12.5906	15.4076	16.2833	13.4716	10.4679	12.3759
GRMZM2G043884	1116				0.958621	0.173233	0.287673	0.170742	0.500497	0.377844	0.279244	0.612882	0.416232	0.738656	0.970777	0.525406
GRMZM2G326064	3314				2.67749	2.50847	1.14312	2.58741	3.38961	1.94496	2.76467	2.57049	2.82337	2.54485	2.74991	2.49671
GRMZM2G153569	2922				23.4536	23.2672	21.4688	24.4109	16.5455	23.5226	16.3177	17.5559	22.2333	21.9833	23.9255	20.8918
GRMZM2G077991	3024				22.3295	22.0562	23.5899	26.192	19.6816	28.9841	20.4666	20.4593	22.7122	21.1579	22.4863	23.2895
AC205484.3_FG005	8924				0.1904	0.0794338	0.0935356	0.106762	0.299042	0.222758	0.244448	0.27174	0.156157	0.177641	0.207097	0.226318
GRMZM2G134020	1357				97.8972	103.383	86.0689	78.3068	114.931	102.411	124.517	126.971	83.1814	74.4387	66.0768	86.0829
GRMZM2G083797	3119				13.4981	15.31	12.7429	12.1574	7.93928	5.42713	8.93244	7.27656	10.489	12.6252	9.86885	11.8436
GRMZM2G319307	3833				2.15077	2.43782	2.697	2.43591	2.08869	1.58731	1.12199	2.35222	2.51033	2.43188	3.5414	2.90652
GRMZM2G154628	3016				170.994	165.316	165.056	157.211	125.379	109.913	114.797	133.616	130.496	126.128	111.927	123.28
GRMZM5G862959	37351				0.978895	1.05417	0.87844	0.926782	1.29437	1.36926	1.22315	1.3268	1.09619	1.08483	1.25406	1.21576
GRMZM2G052166	3262				6.7715	7.76392	7.14523	6.75661	10.2548	11.3202	10.9484	11.5705	8.7272	8.5727	9.59251	8.2087
GRMZM2G105469	1681				6.4765	9.08559	7.67753	7.82143	2.76896	3.046	4.33807	5.51146	1.53957	1.5466	0.568667	1.58903
GRMZM2G017089	9932				5.29068	4.80788	5.51449	5.95383	5.06766	6.01057	4.47436	5.17747	5.29832	4.53937	5.25511	5.29363
GRMZM2G017578	3692				8.9146	7.38331	8.39999	11.1308	6.30366	11.1766	5.68914	8.26929	9.29245	8.26126	8.44077	8.80553
GRMZM2G123790	11297				0.718602	0.667414	0.596787	0.567861	1.02731	1.16778	0.921364	0.919183	0.769502	0.746537	0.738997	0.824688
GRMZM2G090904	7910				18.8951	18.1433	17.3793	19.1672	15.3546	16.0917	14.6323	13.4972	17.2735	17.4841	18.3774	18.112
GRMZM2G131087	3570				4.28351	4.60304	2.7518	4.60803	41.9481	41.4587	53.8249	37.4646	5.14888	4.77801	5.55171	6.29604
GRMZM2G039417	3801				0.778148	0.627301	0.625025	0.919069	0.93068	1.18862	0.836277	1.52137	0.85546	0.550527	0.788015	0.737033
GRMZM2G112640	6885				2.9523	3.43506	3.62776	3.21962	3.63266	4.73339	3.95599	4.00081	3.51796	3.26954	3.87833	3.73775
GRMZM2G023655	1473				11.2361	11.5935	11.6386	8.58092	5.43514	7.23852	6.22003	5.02334	5.4511	4.8645	2.03343	3.31723
GRMZM2G091811	4737				4.79585	4.58457	5.0559	4.65275	4.72963	5.02311	4.32883	4.63361	4.833	5.18049	4.61451	3.91975
GRMZM2G165815	3189				10.1234	10.6899	11.0538	9.81919	9.78897	13.7328	12.2153	10.3535	12.1731	10.8369	12.5299	10.5622
GRMZM2G464263	1644				0.803858	0.666376	0.585845	0.965877	0.264253	0.989329	0.568679	0.189111	0.524739	0.424281	0.891581	0.435921
GRMZM2G001024	2140				8.38095	6.71527	8.25111	8.63699	13.6594	12.8079	12.5528	12.988	8.46546	9.6894	11.4056	12.0863
GRMZM2G161087	39586				1.13983	0.978375	0.981312	1.02849	1.02375	1.0363	1.03758	0.972294	1.23546	1.17415	1.10921	1.40057
GRMZM2G035092	923				7.56804	6.63276	7.02608	4.88585	7.86697	8.81071	6.27999	4.91779	5.9673	6.66397	6.55929	4.72922
GRMZM2G069141	1582				1.39227	1.67013	1.42054	1.08403	1.37305	1.33273	1.53651	1.13983	0.880875	0.681405	1.32936	1.11192
GRMZM2G344924	5463				9.06579	8.59941	8.47417	9.75471	11.2354	11.0819	11.1466	10.6877	8.66084	9.25103	9.6707	8.95623
AC199363.4_FG003	3688				2.09882	1.72988	1.7236	0.912785	2.642	1.97639	2.3491	1.97262	2.24916	1.9429	1.88352	1.78421
GRMZM2G447218	1029				1.77355	3.3192	2.18397	2.65422	3.55844	4.03936	3.57367	4.16948	2.25712	2.64982	3.15856	2.84914
GRMZM2G014004	32228				2.228	2.16955	2.22144	2.12653	2.47453	2.31962	2.58956	2.44451	2.18878	2.18597	2.20088	2.28232
GRMZM2G360794	1423				4.64351	4.12106	6.45245	4.95452	1.52646	3.2596	1.4454	1.26719	6.0157	7.70911	9.89742	7.64589
GRMZM2G386337	8923				0.627684	0.729429	0.554081	0.434213	1.00851	0.803369	0.915037	1.01043	0.855241	0.689325	0.807053	0.795852
GRMZM2G137435	3899				15.543	15.0239	14.7059	14.5473	15.2647	14.8165	16.7048	13.38	17.411	20.5406	19.7283	18.8984
AC234522.1_FG009	1613				3.86245	5.23371	3.78166	5.00095	5.4251	4.2201	3.67086	3.66216	4.97797	5.14991	5.09671	5.21041
GRMZM2G180704	7632				10.5791	9.3472	10.3565	10.2115	10.6933	9.77939	10.9024	9.37747	12.0946	11.9061	11.7487	11.7035
GRMZM5G857930	6309				3.82032	4.30025	3.59259	4.21829	4.55453	5.07006	4.57402	6.00213	4.17572	3.38713	3.94958	4.82251
GRMZM2G116360	1853				0.984883	1.63454	1.4207	1.19971	0.904298	0.682689	0.504538	0.302006	1.75478	1.81369	0.584666	1.23058
GRMZM2G312933	500				0.881029	0.386655	0.642086	1.65142	0.620617	1.32526	0.872582	1.36795	0.92903	0.380465	0.382372	0.130301
GRMZM2G363187	73898				0.0332119	0.037498	0.0269353	0.0300828	0.0562685	0.0578768	0.0649436	0.0563755	0.0691448	0.0266006	0.0508808	0.0537791
GRMZM2G086835	1080				5.41903	5.66855	5.41017	4.52846	10.7459	17.1235	12.9848	13.7601	7.18892	4.2861	3.83552	5.85146
GRMZM2G416751	12284				6.03999	6.60478	6.16265	7.09928	5.78481	6.46821	5.60661	6.52472	5.81805	5.95186	6.46936	6.27425
GRMZM2G110511	1748				4.28418	3.50231	1.5795	3.23394	3.72796	7.20251	5.95461	4.94449	2.99907	6.63854	5.86974	8.01334
AC149475.2_FG003	4582				10.5067	10.506	10.4959	11.3808	10.5242	11.9768	10.3516	10.1371	12.064	9.75656	11.1963	9.3986
GRMZM5G806358	6370				31.248	28.7412	32.1446	34.4103	37.539	41.392	37.0539	34.0768	31.6378	34.5922	37.9871	32.7184
GRMZM2G147119	1095				0.862063	1.23588	0.645018	1.21812	0.283387	0.0550129	0.512279	0.511066	0.424214	0.521184	0.174599	0.416486
GRMZM2G179366	2554				9.78209	10.2694	8.97513	10.0223	9.64702	12.0054	8.46811	9.03237	11.2504	8.96291	9.45699	10.0761
GRMZM5G873870	3705				0.492574	0.365261	0.67588	0.120003	1.0553	0.634097	0.992526	0.923045	0.805983	0.462103	0.430018	0.7913
GRMZM2G462719	1617				1.90699	1.8731	1.31038	0.510642	1.03628	0.856834	1.27198	1.03825	1.43635	0.980377	1.22176	1.16844
GRMZM2G046841	1354				163.647	152.73	179.395	190.032	141.678	199.982	152.412	164.817	161.389	171.172	175.042	191.457
GRMZM2G091245	15481				0.613818	0.595264	0.601398	0.447209	0.749663	0.805472	0.760923	0.70289	0.664407	0.782343	0.712167	0.635469
GRMZM2G324860	5267				2.42546	3.80513	3.37683	2.78569	2.7219	2.09299	2.18921	2.37291	3.71672	3.62382	3.81138	3.3274
GRMZM2G124965	5549				9.12942	8.9539	8.50483	9.53485	10.3902	9.12978	9.15421	8.68431	8.33527	9.5419	8.80877	9.28706
AC193754.3_FG008	2040				3.97944	5.4018	4.5009	4.88824	4.83716	4.75417	3.26913	4.35867	4.84683	5.31531	4.71717	5.26951
GRMZM2G370863	678				0.46409	0.855431	0.473515	0.0936815	0.274609	0.0888483	0.459641	0.641973	0.685125	0.0935262	0.657965	1.44138
GRMZM2G089958	3422				3.32859	4.95277	3.47124	3.95351	2.12192	5.47469	1.80316	3.17985	3.19967	3.57635	5.90356	5.23563
GRMZM5G898668	2292				53.0188	50.7499	47.1479	40.4319	50.7703	37.7678	53.1631	53.5798	63.2034	56.5772	46.6287	51.6484
GRMZM2G048205	4421				4.65467	4.32921	4.02302	4.35317	4.95539	4.15584	3.62319	4.26158	3.85757	4.80493	3.53167	3.93466
AC205057.3_FG004	2446				2.95872	3.0298	2.9663	2.25916	3.67904	3.66952	3.33805	4.75372	3.44547	3.08499	4.09051	4.23504
GRMZM2G079796	20093				2.2832	2.25467	2.17618	2.32973	2.51731	2.2635	2.53428	2.31785	2.9162	2.55309	2.64836	2.69447
GRMZM2G161868	2823				49.0649	51.2481	51.9264	51.2763	52.1248	57.081	51.9946	57.9066	46.1906	44.0034	48.9196	50.1032
GRMZM2G040389	3261				5.6929	5.94823	5.96603	6.75868	4.28208	6.22527	4.52976	4.67158	4.94489	5.38632	6.39045	5.614
GRMZM2G154743	3046				1.01234	1.03667	0.695628	1.10517	0.835367	1.04815	1.00264	0.877783	0.544643	1.10334	0.815961	0.705831
GRMZM2G000614	9665				0.397182	0.42006	0.378675	0.440308	0.224745	0.330334	0.238604	0.225172	0.514945	0.321482	0.520907	0.559491
GRMZM2G001934	3628				45.3593	40.1966	38.4579	44.1006	29.7136	29.5052	26.6798	31.8954	36.8927	35.3583	37.4678	37.4058
GRMZM2G171818	2352				34.8633	36.0297	33.169	27.5182	24.5661	22.3592	20.3253	25.353	27.8472	25.4236	20.9448	24.7915
GRMZM2G083475	7918				5.79394	5.44481	5.70076	6.48958	3.97389	6.39822	3.77049	4.53115	6.74655	6.68704	8.39467	7.08442
AC203985.4_FG005	441				73.7758	76.425	82.2627	83.3918	58.6842	84.2802	42.2582	64.4356	66.6602	76.3517	91.7635	72.8325
GRMZM2G031210	7258				2.38439	2.47719	2.2028	2.45908	2.47118	3.12898	2.70503	3.07557	2.56916	2.21038	2.62536	2.03763
AC213612.3_FG002	17569				1.25009	1.33147	0.953865	0.994189	1.99584	1.49835	1.59995	1.86514	1.40885	1.23797	1.26594	1.64276
GRMZM2G473385	35394				0.563627	0.500697	0.462598	0.475554	1.15552	0.84247	0.8118	0.897718	0.714327	0.689754	0.675206	0.627684
GRMZM2G353905	3625				1.89226	1.86661	1.96611	2.40047	1.21555	1.51221	0.911268	1.08064	2.03197	1.06705	1.38884	1.67144
GRMZM2G169462	6082				7.21188	6.91893	7.06274	8.44862	6.27555	7.49771	6.54836	6.53285	8.04123	8.33035	8.70742	8.96594
GRMZM2G358491	7227				2.30754	2.04197	1.5548	1.45014	4.9378	4.62609	5.18316	4.41375	4.63698	6.69467	6.02278	6.03094
GRMZM2G156517	3255				14.0168	11.8194	12.7628	13.0154	29.4197	25.0025	28.3584	22.7133	14.9436	15.4874	15.4084	14.9916
GRMZM2G474555	620				239.644	188.234	198.322	237.57	111.21	157.691	97.4115	132.082	194.475	213.653	205.885	205.013
GRMZM2G082112	30213				0.0604041	0.0746529	0.0616307	0.0525569	0.125302	0.129598	0.129964	0.166702	0.0724806	0.111236	0.0907004	0.0970365
GRMZM2G007698	2106				1.4642	1.92777	1.55491	1.77941	0.265221	0.0286036	0.0887853	0.206675	0.85076	0.752739	1.05912	0.525905
GRMZM2G058358	432				3.35047	1.04421	0.445893	1.91136	2.15492	1.81275	2.74125	2.15902	1.07527	2.49533	1.91776	2.26216
GRMZM2G178486	777				60.9868	69.9164	52.3089	40.1369	77.3974	65.201	92.1673	100.112	94.2011	77.4476	72.2586	78.3984
GRMZM2G039362	1566				3.97837	2.181	1.35305	2.47412	7.96577	6.73171	10.4675	6.63091	5.04263	11.1353	8.26112	6.78129
GRMZM2G355229	1956				0.225212	0.0329461	0.361091	0.162362	0.666306	0.523551	0.47797	0.158946	0.237482	0.486279	0.228068	0.566235
GRMZM2G061718	2156				5.80853	4.93182	5.15217	5.27336	2.90734	7.06888	3.03542	3.77808	10.0031	11.0881	10.3751	9.57915
GRMZM2G082302	5141				8.06677	8.61155	6.68189	7.62291	14.4018	13.3461	14.5362	13.7519	12.1721	10.7925	9.6814	10.8858
GRMZM2G010649	2320				5.83193	5.97204	5.67361	6.76227	6.07241	7.03656	6.25959	6.29837	5.23437	5.32978	7.38923	7.38558
GRMZM2G122198	2354				1.79114	2.76495	2.48215	2.23952	3.24281	3.96647	2.88601	3.35464	2.84719	3.20556	2.51774	2.62926
GRMZM2G389948	3408				2.27126	2.28801	1.3	1.62145	3.15043	3.7296	3.52968	3.44835	2.70655	2.62351	2.59926	2.88665
GRMZM2G047161	6119				1.12101	1.21113	1.08081	0.944592	1.20695	1.42747	1.31398	1.31086	0.791669	0.943026	1.07273	0.372653
GRMZM2G161154	1223				33.3949	29.4549	31.9731	25.7076	102.861	102.599	94.7395	99.396	27.2925	16.0212	17.2479	21.7878
GRMZM2G398628	2637				1.36028	1.14858	0.852219	1.46928	1.71805	1.94173	2.00903	2.28723	1.13241	1.94777	1.18419	0.914131
GRMZM2G052586	5494				6.10521	6.88528	5.55134	5.49147	10.7427	9.87905	8.79207	10.1747	8.12883	7.30597	6.64662	7.38782
GRMZM2G023059	3114				0.303134	0.351806	0.350529	0.224366	1.49474	1.18002	0.980744	1.29791	0.27703	0.427626	0.675352	0.313826
GRMZM2G126586	1981				16.9954	15.8422	14.3586	13.4342	11.9361	11.5856	16.2032	17.6087	16.7824	11.9395	10.0692	13.3195
GRMZM2G361718	2516				3.67679	3.86757	4.21082	5.42764	2.34335	3.04069	1.31294	1.75467	4.45736	4.76337	4.73659	4.89404
GRMZM2G024976	7184				3.39005	2.68211	3.15502	2.97952	6.93701	6.24696	6.67172	6.91559	4.20288	4.79288	3.94756	4.19886
GRMZM2G461356	11156				6.76352	6.30215	6.31381	6.74673	7.02616	7.4462	6.70985	7.17329	7.90529	6.87196	7.67189	7.85471
GRMZM2G476555	948				49.986	46.8364	50.7302	65.861	45.4988	68.055	48.5863	48.4713	47.3895	45.1501	51.561	48.8627
GRMZM2G025014	2892				36.753	33.8033	34.3467	36.6557	39.2928	47.6789	35.4524	41.4746	32.4683	34.6654	40.789	39.2659
GRMZM2G368806	1593				3.27887	2.95311	3.18423	3.54861	2.14274	1.24789	1.5259	1.83455	2.70769	1.79126	2.04028	2.41298
GRMZM2G038153	6443				8.99567	9.13177	6.32818	6.73311	2.89936	2.34674	3.51153	3.65763	3.6769	0.875921	0.464884	1.40554
GRMZM2G062772	3274				7.4771	7.97166	6.02078	7.58545	6.69144	4.13983	6.45356	5.60263	7.84393	7.57288	6.44294	6.90506
GRMZM2G141499	4212				4.82588	5.8598	6.14342	4.93109	5.05393	7.30822	4.51325	5.41784	5.75051	6.33806	5.91593	6.20258
GRMZM5G825707	7080				0.702192	1.02853	0.843418	0.852263	0.692496	0.791277	0.64264	0.676248	1.04038	0.600074	1.17916	1.11344
GRMZM2G098912	2861				0.901837	0.743307	0.83038	1.57625	0.368769	0.694824	0.239636	0.456405	0.719027	1.26334	0.690524	0.660384
GRMZM2G027311	42843				0.483257	0.425676	0.496068	0.594495	0.37808	0.465401	0.429161	0.442658	0.583933	0.513585	0.519135	0.485096
GRMZM2G100067	3129				1.14639	0.885595	1.21071	1.80662	0.971883	1.94444	1.01588	1.13271	1.37851	1.72257	2.66809	2.2279
GRMZM2G432075	8011				0.36921	0.361991	0.71334	0.547074	0.348617	0.819632	0.521274	0.504516	0.505295	0.340365	0.389802	0.463559
GRMZM2G315072	7933				9.03542	7.87152	8.0372	8.71914	4.92081	5.42935	4.37619	5.08693	7.25242	7.8574	8.23419	7.92513
GRMZM5G890043	821				4.67572	5.72997	4.14501	5.80232	5.97183	4.03551	4.93456	5.22582	4.76881	3.16668	3.80354	6.74516
GRMZM2G053384	2380				2.19464	1.81414	2.13129	2.5353	2.89447	3.06258	2.48785	3.26574	2.20268	2.21138	3.61486	3.31226
GRMZM2G059020	21390				0.267727	0.231981	0.201121	0.193013	0.200199	0.121098	0.183573	0.218021	0.238881	0.192693	0.23537	0.179704
GRMZM2G412207	8223				0.604587	0.603438	0.663715	0.749247	0.807564	0.725244	0.644268	0.718359	0.572967	0.408704	0.457253	0.451608
GRMZM2G061912	3245				34.6167	35.3292	34.2116	33.4511	26.1443	29.9804	28.9068	27.0755	33.7624	34.5291	33.2096	33.1875
GRMZM2G418711	1461				1.76602	1.0145	1.09871	0.99991	2.16642	1.03079	1.91973	1.65983	1.68056	1.60588	2.48633	1.9175
GRMZM2G126106	3402				4.45805	4.33784	5.15254	5.02229	5.19917	7.3484	5.33134	7.25612	4.66192	5.16307	6.35038	5.91753
GRMZM2G052403	8631				8.64011	9.19114	8.53288	9.20618	10.3903	11.3276	10.4493	11.6781	9.52602	9.42602	8.92688	9.00525
GRMZM2G120329	9882				3.19047	2.57587	3.24227	3.45154	3.02081	4.45606	2.63008	3.37892	2.4376	2.91964	3.59207	2.99974
GRMZM2G386923	10367				2.74984	2.16943	2.73136	2.42007	2.77173	3.15519	2.39882	2.69303	2.70763	3.23568	2.82159	2.78399
GRMZM2G121937	8438				0.574266	0.603337	0.585928	0.383896	0.831117	1.335	0.805128	1.30431	1.07741	0.759005	0.76281	0.779827
GRMZM2G007957	3985				4.59544	4.2207	4.01203	4.60631	8.11396	6.75707	7.89844	6.28818	4.21302	5.64889	5.45332	5.50958
GRMZM2G308369	12410				0.502025	0.295989	0.336306	0.250789	0.525099	0.412597	0.336497	0.435909	0.390349	0.352566	0.374874	0.425236
GRMZM2G181542	5486				13.9145	13.6379	14.08	14.1134	9.85339	17.2943	12.8949	12.7964	11.455	12.3562	14.0677	12.8852
GRMZM2G303728	2435				1.99	2.62004	3.45434	3.99095	2.88007	2.79549	2.02212	2.63019	1.7714	1.84894	2.3293	2.38126
GRMZM2G056773	6301				2.48686	2.40343	1.94633	2.28823	2.33433	1.88337	1.69147	1.68747	2.58023	2.48571	2.90273	2.86409
GRMZM5G894432	2283				3.72126	3.41548	3.68433	3.08817	4.64851	6.30625	4.6138	6.40045	3.924	3.86075	4.15925	3.96666
GRMZM2G059010	15249				1.77043	1.7707	1.89902	2.21175	1.56691	2.14505	1.64718	1.56989	1.77115	1.70908	2.29438	2.15758
GRMZM2G020073	6539				1.02976	0.877104	0.932836	0.845067	0.977573	1.07784	0.94363	1.16961	0.943785	0.998824	0.88688	0.866811
GRMZM2G172101	7472				14.2082	13.8596	15.167	14.5954	13.0153	15.2613	12.3203	12.6074	14.5383	13.2304	15.5313	14.5001
GRMZM2G404081	1895				0.0332088	0.782152	0.576014	0.234624	1.80126	1.62121	0.690698	1.34531	0.315163	0.568856	1.24431	0.790743
GRMZM2G058681	13665				0.437498	0.2971	0.277227	0.292829	0.349707	0.392337	0.433303	0.32307	0.237951	0.292344	0.2565	0.319434
GRMZM2G380015	1175				5.83782	5.42962	6.06566	8.59494	9.56014	8.45912	9.91932	6.50902	7.5113	7.17756	6.56269	7.37446
GRMZM2G137176	1303				16.8556	14.6887	16.1137	17.4023	15.0034	22.6995	15.6416	19.9948	16.3479	13.2856	17.2649	15.8501
GRMZM2G093574	3233				16.1755	15.7668	17.8148	19.5086	14.5316	22.1542	15.6348	21.0984	15.0042	14.6906	16.6566	15.8594
GRMZM2G050984	6401				10.6081	9.27223	9.63982	11.3815	25.9358	20.1864	23.7683	19.4767	12.9484	13.2845	13.9285	15.9695
GRMZM2G458650	2921				1.14184	1.87525	0.901251	1.50038	1.93345	2.0829	2.11243	1.59653	1.93103	1.41106	1.59267	1.44977
GRMZM2G077068	5575				6.26484	5.16696	5.37855	5.89019	8.44929	8.266	8.28422	8.15307	6.98706	8.42823	7.51026	7.21036
GRMZM2G181354	2592				9.00743	6.19066	6.16819	8.55212	13.576	8.66868	9.97909	10.2913	9.29337	8.19545	7.99067	9.62677
GRMZM2G076437	3076				1.45256	1.61316	2.10828	1.63126	2.96589	2.80046	2.5328	2.72895	1.66114	2.04085	1.92678	1.96976
GRMZM2G037778	1701				1.22088	0.719816	1.39666	1.53096	2.7364	2.23108	1.64887	1.9374	1.59949	1.60298	2.36032	2.18317
GRMZM2G443180	1272				2.02842	2.38113	1.96866	1.84756	3.75688	4.68843	3.38096	3.95956	2.76497	3.93825	2.65536	3.02191
GRMZM2G464895	1628				16.5831	12.3897	17.0776	16.3472	5.75633	10.4716	4.17302	5.38534	14.7963	14.061	19.6118	18.4486
GRMZM2G108565	6241				1.84527	1.37331	1.43006	1.41463	1.7999	1.53469	1.40813	1.32509	1.60555	1.6155	1.31726	1.61806
GRMZM2G301355	2958				4.36132	4.85824	3.49479	4.91723	3.58774	3.6453	3.89809	3.80477	4.41946	5.42357	4.07191	4.60325
GRMZM2G018775	7486				11.0377	11.475	10.3355	9.8337	12.5433	10.6139	12.7469	11.8861	12.1177	11.6301	11.5522	11.2529
GRMZM2G111998	3020				37.3624	30.5782	34.4218	43.641	6.47332	9.07577	4.14827	7.76217	21.2481	24.2095	24.5419	22.5437
GRMZM2G342744	216				3.2048	2.6851	2.08083	2.05839	3.73519	3.62551	3.75118	3.16656	1.53609	3.22925	3.24544	2.11135
GRMZM2G121452	8344				7.80599	7.56103	7.94912	9.03566	8.81389	9.97007	8.59764	8.74122	8.48578	7.95674	8.72985	7.80024
GRMZM2G320305	4083				1.40257	1.27843	2.06009	1.54007	2.1736	2.78844	2.82404	2.54323	1.86905	1.97236	2.10712	2.28178
GRMZM2G040843	10460				2.76149	2.8648	2.32649	2.49571	3.50654	2.72401	3.54538	3.32299	3.31796	3.20691	3.3814	3.08312
GRMZM2G301904	8870				0.986173	0.922683	0.875901	0.866453	1.29441	1.24281	1.20157	1.29687	1.1596	1.19387	1.35792	1.12379
GRMZM2G033126	12815				0.437052	0.477724	0.46597	0.530333	0.256673	0.399558	0.500953	0.344499	0.574786	0.440387	0.571892	0.513475
GRMZM2G066222	2538				47.3839	44.6629	51.0279	55.8831	44.3332	71.181	52.8235	54.5603	45.7821	49.4944	55.8191	50.8008
GRMZM2G059799	2592				2.7435	1.41714	2.40287	2.03389	13.6239	12.7125	11.999	12.0185	2.48335	2.51979	2.33573	2.68946
GRMZM5G854613	6067				33.1197	37.102	34.4273	33.1347	41.787	32.0607	42.4795	35.3072	33.6992	33.0798	34.7792	35.1256
GRMZM2G058498	11277				2.19311	2.15437	2.07822	2.45007	2.1188	2.50529	2.01733	2.17797	2.4656	1.87246	2.44697	2.37446
GRMZM2G337113	2037				1.32843	1.29708	1.60758	1.83969	6.61138	4.87946	4.43665	5.28085	5.17974	3.20634	2.34642	4.12587
GRMZM2G450424	2679				7.07059	6.32638	7.35799	6.66219	8.36292	7.53271	8.58483	9.21438	7.95122	8.49737	7.77875	7.56318
GRMZM2G039263	5473				24.641	23.3491	25.4465	29.7677	22.4864	29.0024	21.9905	24.6424	25.3288	25.0144	28.0043	25.8673
GRMZM2G350793	3450				0.127685	0.018679	0.0186112	0.0920522	0.449722	0.331752	0.30712	0.486624	0.519333	0.496258	1.20068	0.623177
GRMZM2G377161	3713				0.52541	0.607457	1.12404	0.769788	1.08646	1.80085	1.02396	1.15551	1.62636	0.939292	1.18429	1.00015
GRMZM5G875655	2986				11.2752	8.56787	8.36475	10.5718	7.17055	8.13007	6.32457	7.22584	8.51159	9.11025	10.778	9.70928
GRMZM2G410963	2163				1.83293	1.87697	1.03897	1.84998	2.09455	2.42293	1.23905	1.69607	1.93279	1.84692	1.6794	1.23493
GRMZM2G106631	7722				0.415626	0.40892	0.440696	0.304337	0.136629	0.132617	0.0887853	0.217411	0.214838	0.106752	0.140299	0.244672
GRMZM2G703415	6772				20.7693	19.0987	20.1482	21.4878	17.9532	17.8707	17.7171	16.8855	20.6466	19.13	19.1694	20.2512
AC234575.1_FG003	1230				0.460468	1.10024	0.469819	1.60081	1.46324	1.61617	1.26681	1.0616	1.45667	1.18573	0.673555	1.21826
GRMZM2G009575	4324				9.7656	9.76176	10.647	8.53442	12.3291	12.1063	11.0846	10.3393	10.1135	9.6348	9.56519	10.9237
GRMZM2G181227	6041				2.0522	1.48279	0.627099	1.86101	3.74979	6.05284	7.23248	3.654	1.98825	3.97826	4.16699	2.98736
GRMZM2G311036	2107				65.2005	64.4425	45.7414	50.3727	161.03	120.907	202.423	122.736	59.8084	118.425	100.266	92.8555
GRMZM2G479746	16422				3.88957	3.30022	3.49937	3.87934	3.71493	3.89196	3.39684	3.86588	5.00664	5.34022	5.00997	4.51871
GRMZM2G016232	1623				93.0194	84.8513	86.5214	103.121	66.4974	108.045	73.3104	90.0705	82.0598	86.5402	89.6442	91.644
GRMZM2G157683	1011				16.1217	27.7275	10.4791	18.7847	39.3487	97.1811	91.6722	74.1113	21.8572	45.4726	24.2686	31.7696
GRMZM2G149288	1578				2.43268	0.367543	1.5869	1.32828	2.39909	1.18341	1.54041	2.24603	1.47185	1.24571	0.201929	0.37158
GRMZM2G013908	5933				7.49906	7.48372	7.82451	6.92649	8.23235	8.82317	7.38514	8.31089	8.10896	7.66316	8.13123	7.60984
GRMZM2G093344	2251				2.54406	1.86085	1.45475	2.17269	2.39865	2.80991	2.24278	2.18223	2.85955	2.45079	1.55712	2.51803
GRMZM2G377373	1257				1.75224	1.89688	1.37918	1.46537	1.53056	1.869	1.93378	1.73134	2.79796	1.76561	1.57167	1.71039
GRMZM2G174449	1526				1.11345	1.5625	0.462841	1.12381	1.34209	3.59224	3.30833	5.25634	2.91355	3.28273	4.63557	3.79972
GRMZM2G147869	1607				19.9326	19.2886	19.1387	23.0428	24.7551	25.0778	24.3181	25.2665	19.1191	20.0847	20.5819	20.4735
GRMZM2G469175	2299				0.027373	0.084092	0.0837868	0.138138	0.782857	0.393035	1.49108	0.784346	0.72161	0.965366	1.19197	0.59511
GRMZM2G067080	4503				4.40221	4.6797	4.80531	5.00737	4.12091	6.75567	5.02438	5.26104	5.17257	4.60478	5.67515	5.45451
GRMZM2G390009	892				1.62265	1.95061	1.51164	1.35292	1.32194	1.14806	1.18785	1.04562	3.05015	3.48333	2.0719	0.657346
GRMZM2G084762	3457				9.0473	8.92912	9.49106	9.86639	5.36779	7.54514	5.49893	7.2486	10.8839	11.6109	13.697	11.2887
GRMZM2G113473	1326				10.8681	8.69925	8.57083	9.7238	9.87557	12.3113	10.2939	10.3633	7.35657	7.50791	9.37186	8.00868
GRMZM2G054023	2166				1.48175	1.16032	0.503946	1.31959	4.21194	3.58765	5.72628	4.21995	3.21686	4.77191	4.03085	4.06062
GRMZM2G109821	13956				7.38159	8.01145	7.91796	7.31372	7.53758	7.67018	7.81994	9.04002	6.5665	5.64772	5.00934	6.40019
GRMZM2G037048	1299				3.05206	2.92695	4.30035	3.96058	3.48768	3.47801	3.88646	4.06872	4.34221	4.44217	5.73999	2.85879
GRMZM2G379758	6999				32.7556	33.8371	35.8977	37.1622	24.1632	28.8587	25.2461	23.072	30.2547	34.6544	41.6207	37.262
GRMZM2G341216	2136				0.6187	0.935261	0.691385	0.624455	1.07504	0.705046	1.25472	1.1353	0.590274	0.979661	1.04424	1.37255
GRMZM2G150893	2748				36.6637	34.8712	38.9504	32.151	17.8642	13.4376	19.619	20.6134	37.8885	42.4354	32.676	33.7369
GRMZM2G161285	9138				6.20491	7.00278	7.48327	8.06983	5.64382	7.93037	5.38151	4.79718	6.93512	6.51594	7.66445	7.33636
GRMZM2G030594	7626				1.98876	1.56332	2.56801	2.00726	1.78226	2.39345	2.1495	2.20964	1.85346	1.67133	2.33154	2.09308
GRMZM5G899349	3845				28.3965	27.5033	29.1402	32.6583	24.0015	27.276	21.4782	24.888	31.2553	30.0644	31.9721	30.0081
GRMZM5G874955	3536				8.31126	9.49506	6.40997	7.23896	23.1503	24.6851	32.5914	27.8015	17.9598	31.3647	25.1058	27.3978
GRMZM2G005947	3404				22.8318	23.6453	23.635	24.5369	20.511	21.8553	21.8072	23.0342	21.2685	23.2295	23.7204	25.1682
GRMZM2G458974	3563				4.18595	2.80342	3.15366	4.01098	4.16299	5.62999	4.42571	5.35761	3.92978	4.1823	4.59676	4.26046
GRMZM2G051327	4207				3.48534	3.44653	3.5256	4.36324	3.87978	4.19541	3.0371	3.65067	3.10739	3.87368	3.8931	3.76314
GRMZM2G123107	1410				0.133895	0.411335	0.045538	0.585609	1.98069	2.00797	1.98917	1.98446	0.0470633	0.944415	1.31073	1.24756
GRMZM2G373227	5406				0.500558	1.06093	1.00957	0.740198	0.677328	0.278576	0.334349	0.149526	0.822433	1.02048	1.09633	0.711038
GRMZM2G100321	3257				3.72908	3.10638	2.93739	2.8277	3.7157	3.75454	2.92787	3.03548	2.95428	3.40709	3.3459	3.54056
GRMZM2G162800	5293				0.891705	0.499177	0.71572	0.588	1.41875	1.4909	1.30707	1.56242	1.3164	0.587026	1.55318	1.16933
GRMZM2G131699	19938				1.66338	1.61284	1.58122	1.41763	1.76492	1.92458	1.5599	1.69967	1.84054	1.49161	1.95296	2.04881
GRMZM2G151193	3525				140.84	137.093	152.297	165.538	93.9992	129.006	92.6687	103.598	120.124	124.933	151.34	132.463
GRMZM5G864166	4711				2.20411	2.06555	2.41242	2.03586	1.75211	1.90525	1.52147	1.67625	2.35237	2.46321	2.692	2.61376
GRMZM2G430606	2698				2.35582	1.98248	2.68924	2.14231	1.49518	3.14816	1.8712	2.55817	2.33659	2.60882	2.52741	2.34232
GRMZM2G175867	4229				5.81837	5.71434	6.60457	6.86376	6.06088	8.07652	6.29315	7.16044	6.95132	7.39217	9.32798	7.77983
GRMZM2G468585	1462				0.0430442	0.0440783	0.0439183	0.0434446	4.28743	5.89207	3.7942	3.44498	0.0453894	0.390353	0.21795	0.222812
GRMZM2G076896	2638				0.0715663	0.0244285	0.219059	0.168541	0.729307	0.525209	0.354401	1.06068	0.427637	0.504786	0.265737	0.0246969
GRMZM2G437827	3364				2.15131	2.04975	1.66057	2.43566	3.52371	3.70675	2.94591	3.64132	4.55677	2.88402	3.08792	2.65327
GRMZM2G090028	3900				2.33973	2.75946	2.12382	2.91522	3.54865	4.61834	3.78758	4.48013	3.28393	2.94291	3.38252	3.65844
GRMZM2G039365	3653				33.4723	38.4044	26.2424	25.1943	19.3507	16.9356	20.0478	21.3961	20.4727	17.0634	15.9976	19.8501
GRMZM2G406600	2016				0.218509	0.671276	0.286646	0.47259	0.461768	0.268925	0.401912	0.277588	0.362079	0.220176	0.22128	0.226216
GRMZM2G112728	4161				1.46702	1.40934	1.40423	1.5112	1.26778	1.54905	1.54283	1.21042	1.35557	2.14874	1.54689	2.14506
GRMZM2G374969	10496				3.71132	4.07063	4.09256	4.73829	3.84929	4.66601	4.26956	4.31869	4.96303	4.41628	5.32489	4.87262
GRMZM2G404132	4973				12.1862	10.5093	12.4595	13.5513	8.17422	10.3084	8.0588	8.48985	11.5425	13.8603	12.5714	12.9567
GRMZM2G124654	2509				3.23557	3.9811	2.78945	2.30369	1.55834	1.41654	1.0185	1.21435	1.77205	1.8955	2.0066	1.73977
GRMZM2G165137	4572				8.71283	9.34501	9.90093	9.46072	10.4386	12.1084	11.0559	11.3289	9.21656	10.194	9.353	9.70415
GRMZM2G134694	23355				1.00506	0.891241	0.805529	0.86211	1.12405	1.11683	0.968735	1.04631	1.04277	1.14305	0.952314	1.01261
GRMZM2G065210	4620				3.90933	2.71998	3.34941	3.56075	3.88221	4.34191	3.54807	3.35124	3.60523	3.6921	4.20719	4.10362
GRMZM2G403007	1076				161.245	178.055	187.554	185.531	167.67	193.538	159.931	180.587	189.025	190.881	169.805	182.554
AC202110.3_FG004	2038				0.586694	1.10672	1.1027	0.342825	1.85759	1.56657	1.55971	1.73908	2.05134	1.5246	1.4697	0.86313
GRMZM2G474602	982				1.47394	0.328119	0.719241	0.194041	1.45358	1.77896	2.0945	1.9629	2.23	0.581158	1.10325	0.72979
GRMZM2G138585	1455				0.735272	0.841517	0.485426	0.829419	3.6256	3.60193	3.72678	2.86326	1.50506	2.13548	0.744596	2.10451
GRMZM2G050959	3077				2.55649	2.86923	2.48321	3.28211	1.71441	1.46829	0.708955	1.19227	3.98975	4.51315	5.23996	5.10277
GRMZM2G125216	1298				1.21207	1.0426	0.445206	1.32121	2.05597	3.85197	3.40927	3.78443	0.869112	3.46854	1.52202	2.96138
AC152495.1_FG012	2567				4.43726	5.14636	3.77698	5.46827	4.71446	3.91895	4.10335	3.31851	5.19603	4.52052	4.99005	6.57341
GRMZM2G103152	8197				15.7922	12.6338	13.8882	12.0647	17.9515	16.1897	17.4048	17.8339	15.9078	14.4428	15.246	16.7784
GRMZM2G018336	1354				0.604208	0.809101	0.521636	0.422189	3.7127	1.82408	3.08414	3.07684	0.343069	1.35813	0.800138	0.529286
GRMZM2G017685	818				0.230797	0.236342	0.549462	0.854128	2.04849	3.16661	1.90487	2.20441	0.892362	4.26356	2.72678	1.83186
GRMZM2G342649	660				9.24889	9.66637	8.65843	6.83279	7.42859	5.93265	3.87184	3.86268	8.14409	7.20577	2.99331	4.83692
GRMZM2G148913	12665				3.19498	3.56685	3.25986	3.41527	5.68919	5.64579	5.35921	5.26797	3.85109	4.01042	3.98021	4.22333
GRMZM2G316362	2380				1.77158	1.9766	2.29316	1.84143	1.74711	1.89829	2.43548	2.42971	0.641287	0.772652	0.722972	0.793849
GRMZM2G106647	10382				9.78934	8.50999	9.65417	10.8226	11.2921	11.3783	9.23923	10.2235	10.6039	9.22882	11.6813	10.4359
GRMZM2G052823	3893				9.26259	10.4121	9.87952	11.1435	7.7318	6.54538	8.5654	7.97012	11.6082	11.3204	11.2135	11.4636
GRMZM5G817651	1565				2.45289	1.44121	3.48737	3.0439	2.81558	2.80988	2.66832	3.05932	2.75614	4.98372	2.72832	2.70592
GRMZM2G139157	7588				4.65262	4.05101	4.54402	4.49501	6.37138	6.54946	5.52797	6.84239	5.37835	5.17281	5.38351	5.21168
GRMZM2G050405	91811				0.154223	0.150909	0.125185	0.1183	0.173725	0.177809	0.150029	0.157801	0.182864	0.152637	0.160344	0.12844
GRMZM2G021219	4885				6.27374	6.71468	6.79547	8.0484	5.09452	8.64435	4.47838	5.46061	7.10458	6.26968	7.16213	7.18854
GRMZM2G010743	2880				3.47429	3.37876	2.34094	2.49212	2.17647	3.99503	2.53204	2.48287	4.12441	3.06045	3.96091	3.32538
GRMZM2G172794	14700				0.509438	0.451536	0.414954	0.557386	0.840154	0.872853	0.928549	0.587958	0.609422	0.590971	0.715321	0.722415
GRMZM2G168651	1774				213.943	218.211	220.242	261.046	202.383	206.219	207.465	182.018	150.262	200.634	195.389	180.137
GRMZM2G022782	4241				2.62644	2.68954	3.28537	3.10017	2.76578	2.94023	2.86579	2.80036	2.89471	3.09503	2.35921	3.14921
GRMZM2G180254	6209				39.9436	41.0692	36.6389	32.0086	39.7718	31.7156	42.3914	35.4011	49.5156	48.5002	47.409	48.8234
GRMZM2G429057	2837				2.46221	1.79449	2.87434	2.709	2.34071	2.52678	1.73558	1.95065	2.68992	1.81046	2.85285	2.54906
GRMZM2G468255	3457				1.21966	0.876135	0.835808	0.716554	2.99806	2.10846	1.24402	1.67275	1.24772	0.972164	1.30886	1.6019
AC205274.3_FG001	504				6.11825	0.383586	0.63699	2.39445	3.07846	4.18328	4.82294	2.59082	2.50164	1.13233	4.67849	3.74873
AC203972.3_FG001	2712				3.55029	4.25339	3.52769	3.39595	4.82854	3.53172	5.21692	3.69135	4.52672	5.40114	5.38122	5.40517
GRMZM2G056088	4392				5.86034	4.97405	4.45893	4.98931	6.93813	6.07604	4.83916	5.47895	5.78679	4.69228	4.88993	5.02868
GRMZM2G077530	2579				7.93038	7.07143	8.04164	8.10267	6.71392	7.96493	7.61267	8.26973	6.66423	8.48263	7.38847	7.60382
GRMZM2G012933	1536				3.40055	2.30751	1.7139	1.86082	3.35359	3.72573	6.533	4.25056	6.17798	8.62816	7.92459	7.25306
GRMZM2G143525	20282				0.567809	0.435293	0.623661	0.497932	0.608928	0.793011	0.605388	0.634612	0.467872	0.509612	0.700695	0.594261
AC210598.3_FG003	2851				1.87622	2.37336	1.28372	1.40355	2.28568	2.1763	1.81451	2.63898	1.83879	2.2464	2.48119	2.12521
GRMZM2G057402	45336				1.33673	1.22102	1.25908	1.19226	1.26626	1.01648	1.33217	1.14797	1.62327	1.51478	1.60109	1.63106
GRMZM2G137561	6719				2.44454	2.48409	1.99726	2.16478	2.44774	2.59103	2.60663	2.2673	2.18268	2.16119	2.17203	2.39502
GRMZM2G369485	5407				0.314246	0.512489	0.415628	0.810543	0.539467	0.835572	0.449559	0.862489	0.625915	1.0203	0.978265	0.686808
GRMZM2G147491	1719				121.285	136.945	175.518	105.86	102.642	39.4235	118.092	67.6778	33.778	30.0639	21.4653	35.5882
GRMZM2G178025	2907				164.633	184.859	178.799	156.026	68.2529	54.5199	62.9276	62.9925	119.136	118.162	101.26	102.891
GRMZM2G137495	13391				2.75859	2.70937	3.09272	3.52419	2.12727	2.6586	1.83849	1.9363	3.38461	2.86487	3.7549	3.177
GRMZM2G423833	2985				2.3823	2.91448	2.00047	2.53213	2.76523	3.128	2.77706	2.97879	2.82333	2.86782	2.626	2.81554
GRMZM2G574887	1144				36.0311	31.8269	30.9256	40.8079	54.8464	55.0262	47.4537	58.2119	49.2474	52.3804	48.4093	46.3
GRMZM2G048200	3997				19.4759	19.8793	18.4256	19.816	11.6919	11.9212	11.1494	12.4297	19.5741	18.165	17.6501	17.4897
GRMZM2G044317	6193				2.00183	2.0083	1.85586	1.97943	2.95627	4.46468	3.12995	3.32334	1.85373	1.58706	1.82141	1.79892
GRMZM2G020423	1347				52.559	76.2115	53.245	45.1261	30.7313	27.9506	24.1073	31.8053	7.24188	6.1669	8.46877	13.8813
GRMZM2G444743	1439				0.39359	0.582177	0.758545	0.485529	0.991951	0.795375	0.736319	0.561734	0.415034	1.10165	0.841448	0.679121
GRMZM2G006507	3777				8.0142	7.96787	7.76895	8.49235	9.61241	10.5742	8.96047	9.40021	8.66167	7.90746	10.8155	9.84931
GRMZM2G044481	3763				3.1273	0.702137	0.358326	1.70479	6.58055	9.653	14.824	7.5845	8.44701	12.5878	11.9057	7.77372
GRMZM2G070542	5929				33.4448	32.3789	36.9397	40.505	27.0794	36.4239	27.7419	28.1376	33.1628	34.3203	38.2544	34.3168
GRMZM2G180740	1587				0.277577	0.121819	0.202296	0.520295	0.664807	0.341621	0.589105	0.274265	0.627214	0.359607	0.200783	0.287368
GRMZM2G067713	2556				5.29346	7.18549	6.9082	4.29901	3.47215	2.61602	4.51117	3.4301	4.90685	5.92925	4.81206	4.51158
AC205886.3_FG001	8729				2.74677	2.66511	2.18467	2.49582	3.70422	3.47122	3.52014	2.8992	3.07887	2.79679	3.40947	2.84366
GRMZM2G389416	21052				0.266047	0.419372	0.21655	0.214214	0.32723	0.289006	0.322709	0.239244	0.20489	0.268077	0.233094	0.263052
GRMZM5G878490	657				2.58619	4.02153	4.59331	3.38366	6.70682	4.30935	2.75113	5.58387	2.32308	3.76411	3.20098	3.66904
GRMZM2G447795	1218				5.52839	5.55539	2.37224	3.18102	13.5027	11.4247	18.8824	14.8557	3.9772	9.42311	6.95887	8.82578
GRMZM2G014805	16831				10.2485	10.7168	10.8076	11.0533	9.25154	8.3929	9.47629	8.52288	11.8872	11.2309	11.7946	11.0977
GRMZM2G124103	2708				22.6578	19.9658	20.2252	20.8046	15.6988	20.6655	16.6405	18.2085	19.4324	22.9243	22.0979	21.3399
GRMZM2G380515	6483				8.2995	7.40547	7.1607	8.96455	7.59138	9.97017	7.22008	7.03034	7.05253	6.73917	8.26713	7.32602
GRMZM2G057237	21363				0.651017	0.618392	0.640193	0.490575	0.71175	0.651371	0.679785	0.817886	0.792099	0.697539	0.563812	0.619085
GRMZM2G141948	7391				1.81359	2.0141	1.95467	2.20858	2.37633	3.18678	2.84187	2.98658	2.5768	2.41083	2.83679	2.30067
GRMZM2G029833	4453				4.36685	4.18232	4.16714	5.00654	4.44592	3.99069	3.84909	4.1751	4.63457	3.4888	4.27911	4.43309
GRMZM2G066902	3158				11.8169	8.0196	9.90171	13.6968	13.108	12.3797	10.9931	11.7941	15.5287	12.9111	15.4781	13.5541
GRMZM2G170446	4487				1.02383	0.876085	0.815665	0.835179	1.03736	1.2217	1.43073	1.17791	1.02046	0.918587	0.809568	1.1761
GRMZM2G118309	8050				9.63894	9.59833	9.57945	9.79173	5.65108	7.22122	5.55138	5.52279	8.35055	9.36589	9.85617	9.70376
GRMZM2G407869	10022				0.295125	0.405097	0.23705	0.348571	0.402515	0.619101	0.45399	0.415689	0.350932	0.373302	0.324303	0.214524
GRMZM2G180283	1601				5.22784	5.99746	9.58517	5.27647	5.93094	3.87547	8.05855	8.11715	8.49697	7.32729	7.9213	8.1794
GRMZM2G407913	47584				0.122994	0.0853202	0.0850106	0.0547276	0.126513	0.0924147	0.116575	0.126753	0.0934362	0.121267	0.111161	0.130071
GRMZM2G133764	8608				17.8893	17.271	17.6857	18.9855	14.5565	17.3482	15.3863	16.3612	18.1085	18.9687	18.9009	17.8543
GRMZM2G163740	1647				1.03165	1.21294	1.0526	0.6556	1.39422	1.28013	1.47587	1.92542	1.49077	0.346507	0.348244	0.356013
GRMZM2G139624	2936				8.55222	8.14311	7.98234	8.32891	8.89917	11.6334	9.74394	10.6527	8.61133	7.88315	8.31338	7.74437
GRMZM2G059015	5640				24.023	23.3204	22.1656	23.7735	24.7917	23.9568	23.4169	25.0152	23.214	22.5648	26.0451	25.3324
GRMZM2G083732	27346				1.06549	0.817726	0.871111	0.875651	0.932763	1.04195	0.959547	1.20739	0.871168	0.934489	0.953156	1.02683
GRMZM2G008247	4805				2.08241	6.55825	5.19816	3.89953	1.87283	0.539081	1.23228	0.556447	1.56058	0.8314	0.437678	1.34233
GRMZM2G171387	1102				88.5711	83.9156	85.9416	94.4671	86.2218	91.0147	90.3236	93.2695	74.609	85.4492	79.7475	87.6751
GRMZM2G051541	3773				2.45184	3.26226	2.29742	1.96962	3.07594	1.77221	2.6596	2.81811	2.05779	1.93274	2.07756	1.3296
GRMZM2G045854	15953				2.93095	2.96905	2.95827	3.0697	2.5637	3.13034	2.73876	2.55298	3.18215	3.01691	3.3676	3.11601
GRMZM5G874756	2437				3.84763	3.72852	4.18924	4.56106	4.10009	4.22688	2.42966	3.13833	3.94833	3.7729	4.05332	4.57148
GRMZM2G138770	2070				23.5002	26.9911	20.3172	19.3617	33.4293	30.5852	44.1108	38.0588	38.2447	40.6503	35.1277	39.6882
GRMZM2G150724	2173				1.18737	0.563464	0.561419	0.906119	0.142802	0.0277217	0.143413	0.085844	0.458071	0.671168	0.733187	0.68958
GRMZM2G124799	1432				1.09865	1.03504	0.224192	0.399193	8.10442	1.80886	4.22189	5.4277	0.324382	0.132844	0.0445032	1.31939
GRMZM2G158293	7902				2.04672	1.83492	2.12079	2.41943	1.78284	2.18788	1.42764	1.67607	2.52773	1.61295	2.36301	2.39923
GRMZM2G136085	1971				5.77902	6.57176	5.4403	6.34838	8.53308	5.59298	5.72361	6.4041	4.27581	5.63008	4.10631	5.85064
GRMZM2G340654	1746				0.901068	0.848899	0.330972	0.327402	1.52844	2.24258	2.60589	1.46012	2.77447	2.65119	3.61348	1.82839
GRMZM2G006781	5046				11.3115	10.6382	11.0577	12.172	10.7864	11.353	11.1043	10.8315	11.507	12.378	12.8695	11.6072
GRMZM2G082293	2044				0.892851	1.10347	0.408372	0.77686	1.48778	1.7388	1.61612	1.85566	1.46094	2.14058	1.83953	1.11559
GRMZM2G373828	56171				0.119876	0.0814552	0.0765871	0.071238	0.138109	0.131908	0.120946	0.147227	0.0980545	0.0824088	0.0828219	0.131064
GRMZM2G164781	1036				0.668182	0.18661	3.40876	2.14581	0.419336	0.29073	0.42113	0.900285	5.18832	2.14226	2.39905	2.70412
GRMZM2G001668	9729				3.66756	3.80866	3.88723	3.50582	4.58653	4.89764	4.75991	5.23437	3.77188	2.65271	3.00662	2.80584
GRMZM2G169871	9395				1.52052	1.26896	1.3737	1.19663	2.17331	2.0069	1.99686	1.95242	1.91414	1.58611	1.377	2.15665
GRMZM2G069389	2492				7.34864	4.42202	5.38507	8.94628	1.66859	3.55343	2.5261	3.618	4.92635	5.52172	7.39068	6.24837
GRMZM2G141277	982				1.98661	1.3781	1.24233	0.840844	1.07439	1.4109	1.33286	3.86249	2.63545	1.87262	1.36283	0.995168
GRMZM2G127418	1758				10.2737	7.58794	7.85259	8.49048	92.9513	62.0553	97.7453	57.6877	11.0599	26.4392	18.6691	21.3091
GRMZM2G008497	13770				6.75007	5.67674	6.39288	6.15787	5.0073	6.73261	5.58094	5.88381	6.64556	6.13846	7.28922	5.8905
GRMZM2G072669	3160				2.36986	2.75308	2.5399	3.8793	1.86578	2.03974	1.08481	2.02674	2.37297	1.70567	2.76292	2.90702
GRMZM2G085924	1588				735.234	993.218	883.354	643.84	540.069	229.235	586.653	486.904	203.549	174.939	133.999	187.861
AC207309.3_FG007	936				0.470635	0.481942	0.480193	0.067859	0.331526	0.0643581	0.332945	0.332156	0.496276	0.474226	0.476603	0.348025
GRMZM2G065839	27850				0.96938	0.719627	1.00751	0.946469	0.875771	1.23074	0.892947	0.877437	0.993602	0.913024	1.0732	1.18604
GRMZM2G411536	17353				28.0872	31.2873	31.2477	29.5051	28.1786	22.276	28.0694	21.0156	32.975	32.1165	34.9731	33.0201
AC211892.4_FG002	3759				6.71327	7.18314	7.6695	6.47157	8.83293	9.18251	8.17434	8.05573	8.35007	7.87785	7.98515	7.15804
GRMZM2G124975	4490				15.2071	16.1178	15.4873	16.3671	17.5404	15.5763	16.2828	17.2414	17.8682	15.775	16.5354	17.5137
GRMZM2G114471	5922				4.21875	5.08184	5.02002	4.08639	4.72641	2.91939	4.19935	4.02141	6.62248	6.30681	5.11164	5.42369
GRMZM5G869532	3680				4.8395	4.3954	5.25185	5.47135	6.49286	6.85875	5.19958	6.33624	6.04086	4.49734	6.73653	6.78059
AC208327.4_FG003	13922				3.4851	3.53179	3.5651	4.08324	3.65095	4.92834	3.71134	4.12239	3.47478	3.63011	3.95958	4.01983
GRMZM2G381429	13182				0.377145	0.395983	0.540673	0.467384	0.371937	0.635203	0.458636	0.523589	0.397692	0.418505	0.391596	0.301485
GRMZM2G469380	1824				243.891	288.967	271.795	230.907	239.911	223.486	270.324	267.911	239.279	263.064	226.859	231.562
GRMZM2G331253	2054				0.337019	0.847102	0.343863	0.278308	0.271935	0.850504	0.819297	0.454087	0.743069	0.771796	0.837718	0.348906
GRMZM2G135783	1876				0.234816	0.240457	0.0342263	0.169286	0.69472	0.610098	1.16282	0.762331	0.106118	0.101403	0.373675	0.382012
GRMZM2G117238	3771				5.95763	4.97289	5.19322	6.41729	4.19669	5.60699	3.71881	4.56743	5.19119	4.79238	6.60777	5.02751
GRMZM2G125813	601				1.57065	1.17948	0.747854	0.52842	3.61424	0.902084	1.34818	1.75883	0.772903	0.738561	0.318113	0.108403
GRMZM2G149330	24976				0.632431	0.632143	0.56815	0.668831	0.74794	1.09741	0.716205	0.918654	0.619063	0.688033	0.742514	0.649521
GRMZM2G033876	4483				27.3593	26.6366	25.5087	24.1851	31.2454	26.5386	33.1309	28.6695	27.3105	29.0957	26.9386	25.7956
GRMZM2G060872	5998				17.2382	16.6639	17.1173	19.9825	13.1718	13.7492	13.1658	12.5127	17.5136	18.8287	19.0718	18.5414
GRMZM2G031802	24981				1.74576	1.70516	1.56017	1.66539	1.23472	1.7772	1.24001	1.24703	1.66024	1.67786	1.87505	1.75518
GRMZM2G057910	15634				2.55603	1.90846	2.08224	2.17354	2.84625	2.71643	2.12488	2.48576	2.28781	2.63231	3.02053	2.81287
GRMZM2G152526	4339				15.3592	15.4014	15.2272	17.61	15.7192	18.2286	15.2407	16.8956	17.2054	16.9962	19.9896	18.5436
GRMZM2G087944	13970				0.707237	1.01946	0.914639	1.10482	0.919597	1.80674	1.21799	1.25072	0.907274	1.12115	1.08115	1.02133
GRMZM5G875445	1797				0.525297	0.394473	1.17912	0.671566	1.83042	1.24032	0.867102	1.55709	1.36633	1.58792	1.45402	2.06654
GRMZM2G127232	1400				4.7198	4.83319	3.89838	2.58601	9.17626	5.12033	7.0786	8.66074	4.97694	4.75581	4.50653	4.1417
GRMZM2G009464	3791				53.5018	53.9372	56.6547	61.0029	52.4684	59.5082	54.7974	52.6338	52.6008	56.6866	61.8122	55.389
GRMZM2G448466	996				1.32685	1.74694	2.38526	1.59428	1.05929	1.63299	0.938664	1.31102	1.93215	2.73761	3.13524	3.46683
GRMZM2G181153	1090				91.2783	80.7009	89.7153	96.323	54.6029	94.6694	64.3286	76.0418	81.2749	76.0347	82.9642	88.9989
GRMZM2G098214	2482				5.70483	5.53032	6.18286	5.80908	5.27599	5.46084	5.34879	5.53655	4.78578	5.33958	4.80147	5.59106
GRMZM2G106980	6614				454.606	551.737	498.418	407.515	242.157	150.143	246.02	267.869	180.827	120.331	92.4325	132.064
GRMZM2G004519	926				0.883475	1.46144	0.346699	1.16606	1.54149	2.01665	2.75963	2.6188	1.50491	1.84891	1.99582	2.18106
GRMZM2G015818	1176				2.30103	2.7947	2.23857	2.75452	3.21918	2.71486	2.27897	3.11956	4.00638	1.88722	3.41403	2.6038
GRMZM2G352159	6375				2.7344	2.63835	1.58129	1.90299	1.50895	1.50244	1.76961	1.80443	2.05063	2.05898	1.54948	1.64537
GRMZM2G119696	4413				2.86632	3.11041	3.85572	4.04442	4.00806	3.45355	3.96872	3.33936	4.01494	2.85945	3.71137	3.41032
GRMZM2G067910	14009				4.73024	4.44828	4.6888	4.85586	4.93959	5.39654	5.04082	5.17091	4.76059	4.64864	4.66285	5.28774
GRMZM2G126517	7101				1.58634	1.8241	1.76323	1.97677	2.49086	2.24805	2.0451	2.60067	1.89705	2.25925	2.19878	2.00928
GRMZM2G135095	9272				4.60849	3.55157	4.71593	5.5145	3.74164	5.30796	2.84345	3.72193	4.53035	4.71204	5.71166	5.23479
GRMZM2G365677	1732				7.73916	5.61825	8.04461	9.058	8.77893	7.89509	10.3999	9.58544	11.3792	8.09109	8.86755	7.18459
GRMZM2G001867	2235				0.309726	0.201833	0.086186	0.0852564	0.360985	0.458195	0.36253	0.417313	0.267218	0.312089	0.313653	0.495551
GRMZM2G357349	1708				4.01606	4.64077	4.69911	4.1278	4.83267	5.46667	4.85335	4.98748	3.14701	4.12096	4.81323	5.22576
AC214602.3_FG012	2553				5.64478	4.21539	4.9043	6.29438	4.10827	5.59212	4.41881	4.65191	5.53644	5.43947	5.56658	6.76257
GRMZM2G081538	12251				2.80982	2.69847	3.00315	3.19887	3.7234	3.38787	2.94568	3.27368	3.0604	3.23498	3.5217	3.25991
GRMZM5G836886	3095				46.5422	48.2017	49.5205	53.5423	26.088	19.405	20.0374	17.4183	44.6612	51.9374	52.7743	47.6366
GRMZM2G148726	2130				3.7522	3.90286	2.98434	2.47504	3.64212	3.64829	2.60428	2.89004	2.95969	2.47094	3.85962	2.84459
GRMZM2G467943	6189				0.762611	0.510209	0.902593	0.769705	0.571581	0.729995	0.574027	0.371732	0.997158	0.768429	1.0606	0.747402
GRMZM2G154087	4680				4.58533	3.01558	3.66318	4.54655	5.47681	5.41895	5.73997	5.32779	3.89932	3.69896	4.80688	3.63338
GRMZM2G028731	2698				10.3329	9.33915	11.5423	13.4895	3.15139	2.92488	2.74905	2.74254	7.74765	8.1555	6.21224	7.60651
GRMZM2G036554	1529				2.09906	2.48666	4.32537	2.78324	1.09592	0.827353	1.83435	1.34201	2.03982	2.19802	1.29208	2.5992
GRMZM2G341741	2205				1.5697	0.905994	1.89277	1.23863	0.872522	1.93967	0.932789	0.986979	1.05332	0.949004	1.24278	1.21141
GRMZM5G838420	858				3.15387	3.53007	1.72121	3.1832	1.80832	2.59773	2.3972	2.39153	3.3257	2.58669	3.78807	3.87257
GRMZM2G114459	13741				11.8479	12.9673	12.6118	12.6052	14.6471	13.5857	13.8117	12.6658	14.9563	15.1501	14.9849	14.8261
GRMZM2G444378	4885				0.708533	0.804707	0.906938	0.611106	1.18152	0.998848	1.39072	0.954652	0.991653	1.12932	0.769701	0.760198
GRMZM2G460544	4295				1.24543	1.06529	1.33052	1.49363	1.25713	1.80928	1.05935	0.998929	1.96219	1.66832	2.32955	1.92645
GRMZM2G457789	1365				3.45773	4.48501	5.22136	4.32747	2.40972	1.98591	4.52044	1.95877	5.59071	5.43521	6.02271	5.10702
GRMZM2G337616	15119				2.68472	2.85151	2.95158	2.70129	3.50146	3.01614	3.39277	3.45877	2.989	2.9904	3.38475	3.15
GRMZM2G139882	46014				0.466365	0.39354	0.456301	0.514876	0.629869	0.734432	0.662364	0.563501	0.540808	0.527803	0.505519	0.528123
GRMZM2G134888	6252				14.5852	14.0697	13.5052	11.4089	12.4381	9.37503	13.6877	12.601	7.58907	5.64936	5.84077	6.1378
GRMZM2G150710	2247				7.64578	6.68229	8.48685	8.39531	7.87164	6.24643	7.62795	5.83886	7.58982	7.92987	8.25324	9.2492
AC230011.2_FG002	6308				30.2981	23.4866	25.6814	32.4931	24.7833	24.9532	19.2969	22.5239	28.6456	34.1481	35.0265	34.5272
GRMZM2G445311	6208				1.20631	1.00691	1.10669	0.910588	1.90944	1.407	2.17864	1.67268	1.20789	1.50151	1.59116	1.96249
GRMZM2G043992	3171				5.57663	7.33641	6.9858	5.98906	3.15103	2.83054	2.92865	3.78451	4.16446	3.77945	3.47684	3.26676
GRMZM2G344991	4431				1.29241	1.00351	0.9419	1.13242	1.24656	1.15557	1.78641	1.58572	1.39278	1.10192	0.906094	0.955715
GRMZM2G405575	2811				1.0522	0.618978	0.708099	0.881226	1.34677	1.09292	1.30819	1.03965	1.48724	1.69186	1.06554	1.13567
GRMZM2G112894	1669				7.27718	7.99257	7.65579	7.64933	8.96157	10.0699	8.85055	10.7669	6.40134	7.71263	6.37668	8.31457
GRMZM2G099382	2794				4.52722	3.57501	3.28627	4.7512	0.866287	1.44453	0.646919	0.689896	3.49134	3.97168	3.44417	4.50036
GRMZM2G492156	3561				10.0908	9.31982	8.9975	8.22266	9.95148	10.3021	8.3138	9.37672	13.6222	11.0582	11.2926	10.9224
GRMZM2G060114	2605				4.51748	5.07129	4.60922	4.7058	4.64569	5.34175	4.47416	4.60679	3.99939	4.16247	3.49835	4.07659
GRMZM2G703749	8093				2.97818	3.03381	2.86412	2.4722	3.44318	4.26505	4.04322	4.21805	4.79676	4.0665	4.30737	3.59844
GRMZM5G856434	32909				0.357593	0.409264	0.39217	0.357059	0.477122	0.627854	0.498103	0.700983	0.401273	0.414273	0.482191	0.4098
GRMZM2G070284	7191				3.89433	3.79074	3.77698	3.48892	5.56665	4.68276	4.84508	4.60878	4.1065	4.52367	4.06779	4.06793
GRMZM2G164714	3402				9.04558	7.33076	8.77631	8.2709	8.66528	10.6065	7.78633	7.18301	10.0066	10.7176	10.9961	9.44124
GRMZM2G430152	2129				4.04955	2.87555	3.58893	3.72922	4.28514	4.66861	4.94754	4.64376	5.7663	5.15268	5.11865	4.74321
GRMZM2G061655	1431				0.835557	0.945697	0.314088	0.665787	0.910758	1.38916	1.35021	1.0863	0.69559	0.576059	0.31174	1.1382
GRMZM2G432926	1213				44.15	37.2417	41.7647	39.0103	28.3959	33.8194	25.9483	35.5239	51.0414	47.2052	53.4312	44.9553
GRMZM2G017730	29821				0.242682	0.183683	0.230385	0.23642	0.43912	0.389865	0.328137	0.385743	0.242553	0.308325	0.262856	0.338631
GRMZM2G042332	2270				0.360396	0.312276	0.254572	0.251826	0.1367	0.238834	0.411854	0.410879	0.263098	0.419014	0.308817	0.48791
AC233953.1_FG005	4485				29.2554	31.7686	30.7657	28.4795	18.5562	17.1248	17.5795	16.4287	28.3932	28.4323	29.0864	27.4692
GRMZM2G054998	15251				0.0701476	0.0633819	0.0799924	0.087459	0.0935951	0.0908466	0.118516	0.0611563	0.134885	0.103945	0.129538	0.0897093
GRMZM2G100146	2607				45.3091	43.3325	46.0322	49.2877	36.1134	55.2481	39.3281	44.5776	41.0577	39.5253	48.3771	41.7092
GRMZM2G364863	2398				0.131215	0.564342	0.615846	0.397306	0.750537	1.08019	0.805732	0.855684	0.636473	0.396648	1.14276	0.679215
GRMZM2G105869	2847				2.93986	2.15035	2.86424	3.14568	2.50688	3.66048	2.07976	2.94846	2.68048	3.05138	3.11144	3.31816
AC206764.4_FG001	2067				1.06559	1.15354	1.21148	1.19842	0.990825	1.48631	0.934758	0.812216	0.866812	1.01236	1.5724	1.22925
GRMZM2G339091	4324				1.52815	1.14757	0.69792	0.925419	1.7941	2.04791	3.76212	1.94132	2.44013	2.4197	2.40235	2.57648
GRMZM2G180697	722				2.52768	1.33883	1.6897	2.37525	1.6332	2.41958	1.46754	1.63631	1.7463	0.439133	1.8536	1.17307
GRMZM2G099875	2462				5.3422	3.8477	6.44172	6.99141	4.26012	3.98821	3.62015	3.10646	5.57935	5.07389	6.70419	5.68941
GRMZM2G066599	1558				8.36113	9.47197	10.7564	8.11277	6.81165	5.91566	6.20072	10.0972	12.4796	9.56452	6.50376	7.90335
GRMZM2G308219	1467				2.78834	3.03104	3.80787	1.68857	4.61126	2.99759	3.27144	3.00938	4.02589	4.0199	2.21552	3.59726
[truncated: 23,443 more rows]
