# Supplementary material for: Transcriptomic and anatomical complexity of primary, seminal, and crown roots highlight root type-specific functional diversity in maize (Zea mays L.)
Source: J Exp Bot. 2015 Nov 30;67(4):1123–35. doi: 10.1093/jxb/erv513 (PMC4753849; doi:10.1093/jxb/erv513)
Supplement: Supplementary Data [file supp_erv513_Supplementary_Tables_S4.xlsx]

## Sheet: cluster 12207 
Table S4 Classification of the 12,207 differentially expressed genes among the three root types into 12 K-means clusters. PR: primary roots; SR: seminal roots; CR: crown roots.
Gene ID	SR vs PR		CR vs PR		CR vs SR		Cluster
	logFC	FDR	logFC	FDR	logFC	FDR
GRMZM2G396550	-0.279405	0.0177107	-0.140369	0.210658	0.135085	0.209246	6
GRMZM2G047476	-0.335298	0.02541	-0.0869213	0.424096	0.241187	0.0704117	6
GRMZM2G042981	-0.47526	0.0136331	0.00898354	0.966257	0.469663	0.0265047	7
GRMZM2G143330	-0.628702	0.00608832	-0.16423	0.237788	0.447521	0.0359698	6
GRMZM2G162544	-0.265838	0.106241	0.305193	0.123776	0.553729	0.00208399	12
GRMZM2G128809	-0.541084	0.028188	0.127588	0.607648	0.652217	0.0115508	7
GRMZM2G010338	-0.651455	0.00412148	-0.300566	0.169771	0.346479	0.0984984	6
GRMZM2G030768	-0.595398	0.0440305	-0.0371829	0.881828	0.546481	0.054784	7
GRMZM2G140101	-0.98891	0.000627506	-1.86417	0.000505184	-0.863152	0.00838815	11
GRMZM2G472671	1.15739	0.0388809	1.50458	0.0434809	0.264384	0.548942	3
GRMZM2G365957	0.437143	0.101424	1.04856	0.00473333	0.584273	0.0537717	3
GRMZM2G174114	2.18335	0.000136849	0.814231	0.0254003	-1.35508	0.000899012	10
GRMZM2G374574	-0.382689	0.0207773	0.0522857	0.628585	0.418807	0.0142261	12
GRMZM2G328309	-0.928956	0.000782119	-0.28671	0.150751	0.594501	0.00652912	6
GRMZM2G158736	-0.400924	0.041969	0.0288823	0.835399	0.418801	0.0453231	7
GRMZM2G104730	-1.04931	0.000308341	-0.603939	0.00523205	0.444658	0.0237682	6
GRMZM2G081668	0.273686	0.0321189	0.250946	0.120884	-0.025874	0.849954	2
GRMZM2G320167	-0.324137	0.0650408	-0.842727	0.0148508	-0.492553	0.0513189	11
GRMZM2G451443	-1.57167	3.88773e-05	-0.163379	0.160992	1.36936	0.000109753	6
GRMZM2G434155	-1.39127	0.024501	-0.526953	0.074772	0.849403	0.110047	6
GRMZM2G438243	0.299174	0.131023	-0.470604	0.0740758	-0.754912	0.0131199	5
GRMZM2G104484	-0.791021	0.157158	-2.20134	0.00352652	-1.25527	0.0436572	4
GRMZM2G139029	0.103941	0.627992	0.500643	0.0397998	0.384443	0.0456394	1
GRMZM2G020254	0.710989	0.0574358	-0.395674	0.236412	-1.07687	0.0125886	5
GRMZM2G099944	-0.845617	0.00583248	0.495678	0.0181133	1.30119	0.00089344	12
GRMZM2G022242	0.629333	0.00168912	-0.314065	0.129729	-0.916563	0.000610596	5
GRMZM2G444543	-0.917994	0.0036095	0.0412675	0.894664	0.931969	0.0041329	7
AC212755.4_FG001	0.291984	0.610301	-1.1187	0.130795	-1.33231	0.0100198	4
GRMZM2G060714	0.944967	0.00815526	0.880952	0.0520803	-0.073361	0.80258	2
GRMZM2G098298	-0.290603	0.173961	0.196506	0.190143	0.465999	0.0414886	12
GRMZM2G075315	1.84489	0.00176529	1.86488	0.00333419	-0.00208196	0.996013	2
GRMZM2G099820	0.276259	0.310195	0.929298	0.0201172	0.628571	0.00644178	3
GRMZM2G181551	1.04776	0.000209024	0.384263	0.0325175	-0.633264	0.000923743	10
GRMZM2G057386	1.54402	0.00088051	-0.842433	0.0361731	-2.12221	0.000305536	5
GRMZM2G010149	-1.32029	0.0238845	-0.199422	0.539228	1.06813	0.0462623	7
GRMZM2G005990	-0.330233	0.0161248	-0.0142389	0.914747	0.305547	0.0227528	7
GRMZM2G023952	-0.804375	0.00404491	-0.188936	0.224199	0.603533	0.0127918	6
GRMZM2G306727	-0.87713	0.0025955	0.102982	0.691903	0.955456	0.00287221	7
GRMZM2G106917	1.12469	0.00202243	0.24836	0.327853	-0.860287	0.00547753	10
GRMZM2G348014	-1.68595	0.0141211	0.125523	0.622663	1.74371	0.0190536	12
GRMZM2G125263	-1.33698	0.00199099	-1.17495	0.0691077	0.24907	0.561925	9
GRMZM2G330635	-0.25201	0.0294715	0.152076	0.204148	0.391661	0.00912498	12
GRMZM2G055489	-0.347144	0.0221735	-0.0574188	0.65772	0.283134	0.0384765	7
GRMZM2G154890	-0.435856	0.0420849	0.0253674	0.917662	0.450618	0.0171233	7
GRMZM2G142266	-1.26941	0.00715129	0.0610507	0.907473	1.2331	0.00130239	7
GRMZM2G084005	0.807152	0.113121	-0.811242	0.0803042	-1.5601	0.00338687	5
GRMZM2G094666	0.420578	0.00808162	0.259609	0.118876	-0.164255	0.167948	10
GRMZM2G326625	1.00335	0.00113902	0.121417	0.672756	-0.856862	0.00121044	8
GRMZM2G414915	-0.0107739	0.964889	-0.524747	0.0575894	-0.493089	0.0436245	4
GRMZM2G069523	-1.30892	0.000830187	0.233134	0.336878	1.5022	0.000995657	12
GRMZM2G083935	1.24233	0.00179355	-0.316002	0.319721	-1.52421	0.000347158	5
GRMZM2G382038	0.874458	0.00171859	-0.0389746	0.874599	-0.890254	0.000460794	8
GRMZM2G333274	4.38322	4.78233e-05	3.05127	0.000129346	-1.67181	0.00513859	10
GRMZM2G059465	-1.17284	0.00141895	-1.91505	0.00300974	-0.732842	0.0811305	11
GRMZM2G165613	0.557135	0.0116851	0.0985793	0.722822	-0.445923	0.0527459	8
GRMZM2G104384	-0.352759	0.0370863	-0.0414913	0.847552	0.302811	0.0309914	7
GRMZM2G051787	-0.669087	0.0112043	-0.646322	0.0264217	0.0317641	0.900724	9
GRMZM2G001191	-0.166149	0.149601	0.138551	0.151536	0.29336	0.0311436	12
GRMZM2G062600	0.432676	0.194008	1.20073	0.00640082	0.733383	0.0373167	3
GRMZM2G111355	-1.32565	5.26341e-05	0.00993459	0.952324	1.30534	0.000126245	7
GRMZM2G013060	-0.637988	0.0113747	-0.61254	0.00545915	0.0365281	0.87689	9
GRMZM2G118743	-0.440962	0.00363079	-0.109465	0.332695	0.325237	0.0170069	6
GRMZM5G842965	1.74129	0.000634321	1.67423	0.00112865	-0.10668	0.752831	2
GRMZM2G119705	1.30501	0.00101155	-2.53523	2.62747e-05	-3.72173	1.40791e-05	5
GRMZM2G017845	0.370278	0.00510432	0.26716	0.0149697	-0.104438	0.316318	2
GRMZM2G006841	-0.283382	0.545814	-2.12199	0.00596036	-1.74404	0.0154062	4
GRMZM2G443889	1.46804	0.000903674	0.511842	0.0767893	-0.938951	0.00178922	10
GRMZM2G432266	1.49846	0.0464597	1.70704	0.0893169	-0.0305542	0.942462	2
GRMZM2G391833	-0.379613	0.0380538	0.0562643	0.79832	0.424033	0.0322104	7
GRMZM2G098697	0.658521	0.00165086	0.439683	0.0906468	-0.217367	0.296246	2
GRMZM2G125832	-1.04745	0.0214949	-0.275891	0.402858	0.732663	0.113968	7
GRMZM2G008623	-0.385774	0.0061513	-0.188775	0.105733	0.195818	0.0738267	6
GRMZM2G125339	-0.674367	0.0176551	-0.930243	0.0414027	-0.236681	0.392961	11
GRMZM2G076169	-0.507399	0.0209474	-0.484197	0.0463258	0.026207	0.908036	9
GRMZM2G156206	-0.870466	0.00571771	-0.263367	0.260724	0.599273	0.0133045	6
GRMZM2G130904	1.65064	0.0010945	-2.4998	0.00266193	-3.96725	4.66629e-05	5
GRMZM2G166203	-1.13236	0.011161	0.13835	0.607506	1.23258	0.00580422	7
GRMZM2G448104	-0.363102	0.00474935	-0.0803502	0.463084	0.274181	0.0258428	6
GRMZM2G021129	-0.315711	0.0215222	-0.0667057	0.537875	0.245102	0.0617211	6
GRMZM2G135599	-0.0451865	0.677496	-0.219781	0.0472604	-0.166934	0.138934	4
GRMZM2G085909	-0.549898	0.0130392	-0.0904743	0.629547	0.444229	0.0333325	7
GRMZM2G142363	0.449812	0.00598555	0.164578	0.284434	-0.277408	0.0315427	10
GRMZM2G075992	0.432929	0.0183105	0.0415154	0.875377	-0.382121	0.0530624	8
GRMZM2G044107	0.192644	0.260724	-0.542099	0.044706	-0.710474	0.00697842	4
GRMZM2G034551	0.376189	0.0335684	0.46734	0.0241901	0.0832239	0.536898	3
GRMZM2G090500	-0.695336	0.000323857	0.140827	0.132275	0.81991	0.000236917	12
GRMZM2G369939	-0.256323	0.0224318	-0.152192	0.186538	0.104015	0.293217	6
GRMZM2G441798	-0.830053	0.0453719	-0.123835	0.494455	0.667895	0.0792623	6
GRMZM2G085381	0.1699	0.5362	0.946209	0.0242141	0.741536	0.0319569	1
GRMZM2G158872	-0.436219	0.00215602	0.0123392	0.907398	0.440907	0.00286376	7
GRMZM2G044882	-2.82795	0.0123358	1.55016	0.138871	4.20734	0.0010615	12
GRMZM2G048801	1.34888	7.26587e-05	1.36941	0.000917046	-0.00185058	0.994284	3
GRMZM2G407396	-2.05198	0.0149819	-0.493299	0.0838089	1.52682	0.0555633	6
GRMZM2G073511	0.55553	0.00219679	0.038858	0.811516	-0.508596	0.00306117	8
GRMZM2G047292	0.980623	0.00281338	-0.0452836	0.941205	-0.943052	0.0102137	8
GRMZM2G070422	-0.341488	0.0494513	0.142597	0.379473	0.469338	0.0137932	12
GRMZM2G085509	2.50837	0.0414978	-3.0127	0.0772584	-5.04513	0.000159637	5
AC235544.1_FG006	4.83966	2.68106e-05	0.0441625	0.971003	-4.59768	0.000344336	8
GRMZM2G107591	1.11789	0.000163901	0.0534367	0.795394	-1.03088	0.000236917	8
GRMZM2G129249	2.24992	0.0355406	2.56061	0.0754529	0.108363	0.810526	3
GRMZM2G162158	0.851379	0.00489084	0.55408	0.120342	-0.289025	0.349603	2
GRMZM2G125072	-1.234	0.000540855	0.186831	0.520855	1.38796	0.000187056	7
AC204271.3_FG003	-1.35651	0.0035732	-1.00971	0.145051	0.351833	0.512044	9
GRMZM2G156877	3.44459	0.000321854	3.43353	0.000760869	-0.0553148	0.907839	2
GRMZM2G009770	0.586883	0.0977398	1.45544	0.0148525	0.672727	0.0856193	3
GRMZM2G084062	-0.91923	0.000948195	-0.304901	0.0591363	0.596406	0.00947738	6
AC234185.1_FG006	-0.921013	0.00433829	-0.298143	0.484488	0.610726	0.120716	7
GRMZM2G175510	-0.685686	0.00982694	-0.0996557	0.588381	0.575057	0.0247007	7
GRMZM2G015136	0.985292	0.00556747	1.36036	0.00203685	0.341672	0.283503	3
GRMZM2G082434	1.71453	0.00161517	0.88969	0.0310382	-0.812041	0.00933464	10
GRMZM2G179349	0.857462	0.0114987	-1.14281	0.00599702	-1.94182	0.000814041	5
GRMZM2G071087	-0.752657	0.00137705	-0.136851	0.448464	0.605445	0.00106328	7
GRMZM2G370915	-0.767463	0.0148066	0.103774	0.742024	0.851103	0.00709044	7
GRMZM2G169669	-0.413358	0.0103248	0.0423732	0.882852	0.445933	0.0533071	7
GRMZM2G088291	-0.822872	0.0950378	1.02094	0.0756967	1.64919	0.00273773	12
GRMZM2G081928	-1.10015	0.00990264	0.259727	0.365444	1.32147	0.00616394	12
AC217293.3_FG005	-1.48132	0.0064167	-1.35268	0.0490596	0.177787	0.750595	9
GRMZM2G079089	-0.195319	0.160251	0.143984	0.261543	0.338341	0.0339975	12
GRMZM2G391339	-1.48915	0.00148438	-0.713654	0.00615501	0.762587	0.0266113	6
GRMZM2G112965	0.915171	0.0296693	-2.60914	0.00297949	-3.40357	0.000105147	5
GRMZM2G003489	1.99739	0.00606957	-1.04421	0.561372	-2.91175	0.051218	5
GRMZM2G144982	1.37404	0.00130444	-0.336091	0.526118	-1.55012	0.0056581	8
GRMZM2G355525	0.743918	0.000756869	0.424233	0.0350715	-0.313532	0.028933	10
GRMZM2G116292	-0.597152	0.00428948	-0.280455	0.0468471	0.314234	0.0630865	6
GRMZM2G415529	0.738331	0.033628	1.46213	0.00408146	0.688328	0.0512854	3
GRMZM2G105192	-1.23701	0.000141371	-0.251662	0.052739	0.965488	0.000505869	6
GRMZM2G366843	1.50568	0.00116913	-0.0607795	0.908453	-1.46409	0.00138115	8
AC234203.1_FG009	1.44097	0.000226499	0.424152	0.0300948	-0.988095	0.000930618	10
GRMZM2G015654	2.06321	0.000998621	1.21779	0.017465	-0.98261	0.0557943	2
AC215639.3_FG002	-0.768685	0.0470864	-1.3596	0.0161792	-0.458095	0.0662292	11
GRMZM2G558078	0.795404	0.0140586	0.510008	0.161547	-0.290974	0.216322	10
GRMZM2G390150	2.26839	0.00153044	-0.322305	0.708959	-2.51863	0.00129111	5
GRMZM2G052288	2.88885	0.0128455	3.48616	0.0265658	0.332602	0.566783	3
GRMZM2G096958	0.741445	0.0802795	2.62808	0.00583017	1.80912	0.0189319	3
GRMZM2G089562	-0.376321	0.0743957	0.402161	0.0744808	0.750216	0.00269909	12
GRMZM2G079777	-0.561814	0.000726537	-0.162935	0.108708	0.391856	0.00453928	6
GRMZM2G175082	-0.44719	0.0135714	-0.55888	0.0150693	-0.109304	0.371004	11
GRMZM2G077258	1.04029	0.000475678	0.568756	0.0845594	-0.46817	0.0756148	10
GRMZM2G079956	-0.749719	0.00340633	-0.0832227	0.623784	0.635691	0.0126073	7
GRMZM2G095280	1.46562	0.0002333	1.71625	0.0011635	0.218518	0.35512	3
GRMZM2G051101	-0.322977	0.0258787	0.0572399	0.777763	0.37154	0.0432446	7
GRMZM2G014409	-0.234629	0.119045	-0.710592	0.00209429	-0.455508	0.0105721	11
GRMZM2G433184	-0.80193	0.000463414	-0.185476	0.0853978	0.597467	0.00218325	6
GRMZM2G048117	-0.221349	0.0733112	0.0189117	0.899896	0.233159	0.045677	12
GRMZM2G085812	0.755354	0.00420719	0.287135	0.239406	-0.463475	0.0674227	2
GRMZM2G333861	-0.357075	0.149601	-1.50741	0.0298752	-1.02007	0.0284247	4
GRMZM2G313041	0.655331	0.00864706	0.0861124	0.808561	-0.559014	0.0868103	8
GRMZM2G046669	-1.22785	0.00374856	-1.30197	0.00879038	-0.0557345	0.845762	9
AC190526.3_FG004	0.45917	0.0501577	-0.347135	0.469515	-0.754141	0.0435463	5
GRMZM2G134044	0.798528	0.000990443	0.0882947	0.595678	-0.69916	0.000528135	8
GRMZM5G836353	1.83139	4.71995e-05	1.02792	0.0112728	-0.799073	0.00881591	10
GRMZM2G077127	1.16789	5.02361e-05	-0.0454754	0.792757	-1.18876	0.000189573	5
GRMZM2G356204	-0.513179	0.0207065	-0.255024	0.374848	0.253599	0.208904	6
GRMZM2G442244	-1.23885	0.00203104	-0.754923	0.0968733	0.471007	0.0953105	9
GRMZM2G178602	-0.926267	0.000608821	-0.205428	0.144946	0.70847	0.00283343	6
GRMZM2G036050	-0.492609	0.00247864	-0.102105	0.426122	0.382655	0.00793803	6
GRMZM2G138429	0.372154	0.0204991	0.383451	0.0515658	0.00544466	0.978419	2
GRMZM2G007206	0.603193	0.00190932	0.146033	0.217903	-0.44583	0.00832422	10
GRMZM2G040467	0.567965	0.00912359	-0.0408694	0.90837	-0.591947	0.029907	8
GRMZM2G171078	0.624581	0.000790089	-0.151779	0.279434	-0.761207	0.00107164	5
GRMZM2G044724	0.376456	0.0460311	-0.0821412	0.547789	-0.44048	0.0236167	5
GRMZM2G578572	-0.467877	0.00325734	0.115779	0.282237	0.57128	0.00128738	12
GRMZM5G864735	-0.563112	0.0211062	0.0417859	0.807027	0.581294	0.0232123	7
GRMZM5G807276	-0.857664	0.0558274	-4.7797	6.31163e-05	-3.65052	0.00015682	11
GRMZM5G831009	-0.052985	0.794579	-0.694039	0.0224642	-0.616287	0.0251229	4
GRMZM5G869635	0.602614	0.166439	1.55462	0.00251754	0.908138	0.074718	3
GRMZM2G022266	-0.142761	0.202247	-1.21726	0.00136296	-1.03119	0.00104035	11
GRMZM2G094879	0.313555	0.0236488	0.0889827	0.59552	-0.214129	0.107512	8
GRMZM2G362398	-0.879692	0.000608821	-0.0154798	0.948047	0.841641	0.000883582	7
GRMZM2G053833	0.984695	0.0109011	0.980636	0.0310202	-0.0171869	0.959581	2
AC207652.3_FG001	-0.975929	0.00183375	-0.112061	0.5626	0.843821	0.00378449	7
GRMZM2G047695	-0.320815	0.0227496	-0.117563	0.323888	0.196986	0.155525	6
GRMZM2G395244	-0.313241	0.0750945	0.155308	0.220336	0.458748	0.0244996	12
GRMZM2G418119	-0.220501	0.227892	-0.680888	0.0236526	-0.439447	0.0628792	4
GRMZM2G009792	-4.78239	0.00103073	-1.80791	0.000864152	2.9286	0.0123644	6
GRMZM2G099740	0.924081	0.0490536	0.906446	0.0758256	-0.0303372	0.909671	2
AC235544.1_FG004	-0.464002	0.0125762	-0.0475701	0.778574	0.408448	0.0449989	7
GRMZM2G106172	-1.06131	0.0187839	-1.35532	0.0116747	-0.269041	0.597427	11
GRMZM2G089631	0.625013	0.00439742	0.549001	0.0856873	-0.0805392	0.749621	2
GRMZM2G028132	-1.32948	0.000184154	-0.164389	0.207326	1.13499	0.000634138	6
GRMZM2G447785	2.12135	0.000560784	-1.28313	0.00153116	-3.30543	8.32008e-05	5
GRMZM2G161643	0.19527	0.108206	0.583845	0.00401093	0.375805	0.0067341	3
GRMZM2G036525	-0.368296	0.137212	-0.723371	0.0297478	-0.264238	0.295639	11
GRMZM2G402779	-0.667413	0.0198034	-0.179817	0.652517	0.477637	0.0479215	7
GRMZM2G420883	1.21907	0.00326542	-0.0241841	0.968495	-1.20736	0.0084764	8
GRMZM2G006745	0.396497	0.0363513	0.561269	0.024751	0.151508	0.36345	3
GRMZM2G411260	-0.663379	0.00747939	0.0345911	0.777136	0.683342	0.00790368	7
GRMZM2G173747	0.327079	0.0104686	0.0751094	0.512917	-0.244375	0.043438	10
GRMZM5G881798	-0.29167	0.427368	0.526061	0.0616537	0.778012	0.0393882	1
GRMZM2G053206	1.61631	0.00102199	-0.436663	0.177589	-1.93697	0.000923743	5
GRMZM2G057766	-1.34658	0.00599774	-0.596588	0.0235436	0.739542	0.0818914	6
GRMZM2G079303	1.51254	0.00261646	1.59046	0.0092819	0.0511366	0.900015	2
GRMZM2G150004	-0.237358	0.0272513	0.0162933	0.897969	0.248654	0.0356093	7
GRMZM2G141704	-0.236523	0.095724	0.15445	0.316061	0.381226	0.0265047	12
GRMZM2G400489	-1.21082	0.000546166	-1.75921	0.000397773	-0.495082	0.0642385	11
GRMZM2G173251	-0.161019	0.135067	0.136339	0.269784	0.283923	0.0264482	12
GRMZM2G337768	1.64403	0.00792534	1.5796	0.0313979	-0.109711	0.813125	2
GRMZM2G045303	-0.48606	0.00298159	-0.0374719	0.748165	0.433984	0.00851916	6
GRMZM2G005562	0.472808	0.00692167	0.371422	0.0111735	-0.0959815	0.442518	2
GRMZM2G475059	1.46613	0.00363079	1.71747	0.00621616	0.231746	0.131631	3
GRMZM2G076943	1.82796	0.000287946	0.929404	0.107788	-0.929473	0.0455625	10
GRMZM2G151944	-0.640625	0.00647498	0.356722	0.314243	0.962888	0.00761368	12
GRMZM2G058037	1.03748	0.0238806	-0.161978	0.844206	-1.13887	0.0413038	8
GRMZM2G005640	0.225384	0.149836	0.556483	0.0021732	0.318881	0.0485611	3
GRMZM2G159587	1.61082	5.76474e-05	1.33501	0.00171428	-0.287604	0.255903	2
GRMZM2G404941	0.313271	0.121185	-0.247439	0.341761	-0.539631	0.024663	5
GRMZM2G029455	-0.85725	0.0140804	0.0885872	0.844074	0.921898	0.0176711	7
GRMZM2G117609	0.2976	0.0332687	0.18251	0.163039	-0.115975	0.34338	2
GRMZM2G329353	-1.60094	0.016123	-0.285809	0.598163	1.24446	0.0166338	7
GRMZM2G110509	-0.275376	0.0338213	-0.0342616	0.801998	0.230316	0.0954151	6
GRMZM2G138600	-0.62599	0.0151846	-1.69045	0.00981444	-0.919214	0.0325712	11
GRMZM2G092627	-1.16561	0.000473745	-0.0516342	0.80901	1.08188	0.000749504	7
GRMZM2G064193	-0.538321	0.0026715	0.313183	0.0820907	0.829789	0.000450505	12
GRMZM2G126285	-2.31892	0.00567037	0.0659887	0.786724	2.30471	0.00654378	7
GRMZM2G070563	0.650565	0.0141515	-0.262772	0.487549	-0.882677	0.00578606	5
GRMZM2G094083	0.0729445	0.608237	0.297559	0.0152802	0.215275	0.156394	1
GRMZM2G334239	1.23401	0.00230094	0.529569	0.069363	-0.696519	0.00838311	10
GRMZM2G006497	1.34032	0.00852052	1.67014	0.00597173	0.262096	0.417317	3
GRMZM2G075456	3.80574	8.03749e-06	-0.36884	0.115403	-4.06919	3.98256e-06	5
GRMZM2G134597	1.61261	0.00718427	2.55282	0.00262067	0.88709	0.0806849	3
GRMZM2G143392	0.31334	0.0155067	0.47232	0.00493232	0.146215	0.198906	3
GRMZM2G396451	-0.641665	0.00643164	-0.0359774	0.846546	0.587669	0.00728893	7
GRMZM2G369266	2.59355	0.0330572	3.18141	0.0518275	0.401511	0.308448	3
GRMZM2G428035	-0.149233	0.383143	0.33207	0.172642	0.448342	0.0306155	12
GRMZM2G329033	-0.239523	0.121103	0.1329	0.297272	0.361259	0.0470109	12
GRMZM2G046658	-0.471854	0.0167302	-0.104797	0.530939	0.357605	0.0732803	6
GRMZM2G041839	-1.6307	0.00444901	-0.885213	0.0456481	0.733113	0.0804367	6
GRMZM2G176173	0.0864637	0.657374	-1.42127	0.00118296	-1.43241	0.000736637	4
GRMZM2G046994	-2.21706	0.000716078	-2.02282	0.00182284	0.214348	0.64662	9
GRMZM2G033785	-0.764885	0.0218462	-0.384644	0.119842	0.369755	0.23225	9
GRMZM2G351672	-0.672889	0.0223791	-0.102975	0.646876	0.530563	0.0629554	7
GRMZM2G136072	0.399237	0.076206	-0.848043	0.0345022	-1.20588	0.00430853	5
AC206425.3_FG002	-1.98374	0.000100282	-2.78115	0.000510214	-0.753454	0.0420433	11
GRMZM2G057891	-1.5882	0.00552479	-0.559529	0.0924976	1.0021	0.0207414	6
GRMZM2G056335	3.41005	0.00661332	3.81524	0.0216484	-0.00249494	0.996349	2
GRMZM2G093789	-0.38022	0.0125566	-0.259702	0.0240746	0.118908	0.333332	9
GRMZM2G084729	0.668448	0.00852052	0.307541	0.0927	-0.359653	0.063951	10
GRMZM2G065908	1.131	0.000117691	0.419761	0.0189599	-0.695646	0.000487135	10
GRMZM2G156127	-0.843916	0.0213806	0.631623	0.155426	1.38383	0.00166	12
AF466202.2_FG007	0.452095	0.0037268	0.142902	0.41249	-0.303722	0.0694223	8
GRMZM2G416684	0.00357551	0.977759	0.249487	0.0890801	0.233838	0.0284247	1
GRMZM2G303909	1.05309	0.0826664	2.22143	0.00333419	1.04571	0.0690367	3
GRMZM2G580389	0.59588	0.0061513	0.264497	0.18974	-0.326571	0.0772058	10
GRMZM2G398809	0.409623	0.00772758	0.220352	0.0970287	-0.188388	0.104694	10
GRMZM2G052418	0.323185	0.0265696	-0.140163	0.231161	-0.450865	0.00809953	5
GRMZM2G157760	-0.895412	0.0344853	0.00681258	0.988952	0.879627	0.0324113	7
GRMZM2G066784	0.678803	0.0019696	0.460205	0.00416326	-0.220165	0.175757	2
GRMZM2G152432	-0.858593	0.00374071	-0.427959	0.0626435	0.430094	0.0836536	6
GRMZM2G439951	0.270644	0.100444	-0.853606	0.00125124	-1.08629	0.000779996	5
GRMZM2G069085	0.201813	0.186545	-0.830672	0.00185117	-0.90558	0.000552436	5
GRMZM2G122767	-0.341229	0.0393172	-0.0817497	0.641449	0.252692	0.0749948	7
GRMZM2G306677	-1.13147	0.0151117	-0.225231	0.595138	0.866582	0.0650455	7
GRMZM2G449479	1.02401	0.000143753	0.503299	0.0164658	-0.509768	0.0114153	10
AC197545.3_FG002	-0.893086	0.00283172	-0.0698854	0.761966	0.803285	0.0127054	7
GRMZM2G100794	-0.31979	0.0397272	-0.279769	0.0414761	0.0425231	0.79174	9
GRMZM2G350626	0.343519	0.00441739	-0.0207623	0.858531	-0.355223	0.00616394	8
GRMZM2G066049	-0.0124187	0.918988	-4.7612	0.000597675	-4.49597	0.000232264	4
GRMZM5G871154	-0.783592	0.0129516	-0.10596	0.673121	0.657785	0.017565	7
GRMZM2G063949	-1.07348	0.00313963	-0.0312675	0.857327	1.01457	0.00509128	7
GRMZM2G435592	1.13421	0.0113652	-0.163914	0.662655	-1.26678	0.00238706	8
GRMZM2G408308	-0.68553	0.0107713	-0.35509	0.117043	0.326624	0.16146	6
GRMZM2G358238	-0.306465	0.0418074	0.442701	0.0192252	0.71892	0.000531946	12
AC233912.1_FG001	-1.17937	0.0502747	0.0996091	0.882201	1.21513	0.00679383	7
GRMZM2G031213	-0.621077	0.00357757	-0.267144	0.0707151	0.348187	0.0342819	6
GRMZM2G007229	-0.456149	0.0100458	-0.0478646	0.650663	0.39971	0.0216338	6
GRMZM2G163008	1.38725	0.183802	3.25873	0.0340372	1.63138	0.0112042	3
GRMZM2G058655	0.807537	0.00135077	0.0868965	0.607159	-0.702574	0.00454666	8
GRMZM2G409893	-0.448283	0.0528473	-0.0165042	0.956355	0.385615	0.0190903	7
GRMZM2G409086	-1.18321	0.0020342	-0.418878	0.159334	0.751214	0.00550717	6
GRMZM2G412611	-0.481593	0.016123	-0.0564279	0.652032	0.416703	0.0279324	6
GRMZM2G096090	-0.527557	0.0358297	0.564145	0.00725075	1.05721	0.00315143	12
GRMZM2G380955	-0.283694	0.0555402	0.160461	0.415755	0.431387	0.023153	12
GRMZM2G010452	-0.580081	0.0615498	0.0387064	0.897065	0.605889	0.0428812	7
GRMZM2G148099	-1.61167	0.000897144	-1.4195	0.0158178	0.203203	0.642802	9
GRMZM2G366953	0.940126	0.0156576	0.510063	0.195164	-0.485122	0.208737	10
GRMZM2G046755	1.68473	0.00138203	2.01238	0.0016976	0.137029	0.591719	2
GRMZM5G893848	-0.470138	0.13338	0.283389	0.0851108	0.734149	0.0308343	12
GRMZM2G100568	-0.372107	0.0084889	0.0887424	0.499913	0.448873	0.00507038	12
GRMZM2G124053	-1.73421	0.0115543	-1.73835	0.0457908	0.0554601	0.945703	9
GRMZM2G068715	-1.23776	0.000175777	0.350356	0.0180997	1.54297	8.04668e-05	12
GRMZM2G045981	-0.406679	0.123642	0.233185	0.446511	0.617072	0.023645	12
GRMZM2G142680	-3.26676	2.76867e-05	-1.94044	0.00216116	1.36402	0.00737176	6
GRMZM2G158887	0.229437	0.108946	-0.0973522	0.546057	-0.315455	0.0342962	5
GRMZM2G015033	0.359484	0.0216344	0.138919	0.460883	-0.21702	0.0991252	10
GRMZM2G416836	0.378449	0.0299052	-0.242102	0.128678	-0.598736	0.00546652	5
GRMZM2G159977	-0.324141	0.725881	2.07455	0.00334001	2.20325	0.0361606	1
GRMZM2G163120	0.433816	0.196923	-0.523495	0.101279	-0.811914	0.0389837	5
GRMZM2G178616	-0.306455	0.0613656	-0.647155	0.00352652	-0.326998	0.0773478	11
GRMZM2G059865	-0.501273	0.0157332	0.0841598	0.587282	0.567976	0.0108937	12
GRMZM2G079484	-0.937348	0.00224697	-2.33065	0.00149982	-1.34167	0.00550069	11
AC215260.3_FG001	-0.102334	0.413013	-0.537611	0.00649494	-0.428403	0.0206952	4
AC205725.3_FG010	0.503077	0.00370027	0.180376	0.149816	-0.314818	0.0439837	10
GRMZM2G142409	0.216513	0.234252	-0.376372	0.06904	-0.584173	0.0169665	5
GRMZM2G136884	0.896031	0.0059458	0.0638104	0.834497	-0.813848	0.00223898	10
GRMZM2G021299	-0.8866	0.00575513	-0.242756	0.0590537	0.632372	0.0259451	6
GRMZM2G143725	-0.486169	0.00156123	-0.013816	0.920448	0.460989	0.00239457	7
GRMZM2G300375	-0.540729	0.00114167	-0.170915	0.145378	0.361224	0.0129797	6
GRMZM2G400806	-0.666178	0.0708964	0.33385	0.106212	0.943517	0.0155204	12
GRMZM2G068340	0.0450888	0.736094	0.337827	0.0395148	0.279103	0.0239682	1
GRMZM2G015285	1.12923	0.00222869	0.0521739	0.85179	-1.0542	0.00407576	8
GRMZM2G340048	1.89268	0.00011849	-0.904745	0.163356	-2.53879	0.00058729	5
GRMZM2G055331	-0.439627	0.0156469	0.0491784	0.71784	0.471475	0.0127522	12
GRMZM2G092719	-0.494249	0.0460728	-0.0700924	0.645292	0.413755	0.085832	7
GRMZM2G312221	-3.14057	0.00105315	-1.55179	0.020972	1.55558	0.0533814	6
GRMZM2G156813	-0.121569	0.753472	1.0289	0.0157101	1.10535	0.0231294	1
GRMZM2G036829	-0.59094	0.0109837	-0.230274	0.144893	0.357064	0.0563753	6
GRMZM2G405804	0.803784	0.0269036	1.29578	0.010926	0.298869	0.337804	3
GRMZM2G459874	0.941252	0.00888405	0.906833	0.0221684	-0.0499685	0.776764	2
GRMZM2G022188	-0.513528	0.0652359	0.274415	0.202412	0.764795	0.0124206	12
GRMZM2G163774	-2.8066	0.00499721	-2.57016	0.00592081	0.413925	0.605963	9
GRMZM5G849471	-3.53422	3.09781e-05	-0.847805	0.0451575	2.82747	0.00026093	6
GRMZM2G003852	-0.518285	0.018282	-0.115888	0.369078	0.403555	0.0474967	6
GRMZM2G084647	-0.312965	0.044822	-0.0147506	0.927329	0.293175	0.0451717	7
GRMZM2G007721	-0.234614	0.0532098	0.00893521	0.951479	0.234498	0.0345554	7
AC235540.1_FG002	-0.608852	0.00133947	-0.329974	0.0890801	0.279565	0.0551646	6
GRMZM2G120962	-0.890933	0.000959869	0.239789	0.16688	1.08498	0.000900704	12
GRMZM2G119745	0.212119	0.0796878	-0.122937	0.326532	-0.322269	0.0231193	5
GRMZM2G061980	0.242783	0.0477307	0.0527718	0.700738	-0.18472	0.104534	10
GRMZM2G070304	3.89831	0.00401711	2.48114	0.0727907	-1.6078	0.00171718	10
GRMZM2G349875	-1.51573	0.000109294	-0.0336207	0.857464	1.44439	0.000152608	7
GRMZM2G359333	0.566675	0.00167501	0.230009	0.0739713	-0.33314	0.0208975	10
GRMZM2G435393	-1.44787	0.000292958	-1.68609	0.00349555	-0.211377	0.557747	11
GRMZM2G114332	-1.5344	0.0171566	-0.298	0.344325	1.18417	0.0441242	6
GRMZM2G028902	-0.25371	0.136708	-0.339837	0.0188946	-0.0786645	0.626709	9
GRMZM2G180172	-0.49783	0.0146455	-0.382054	0.00822102	0.118596	0.502255	9
GRMZM2G176358	-0.257589	0.0798674	0.290767	0.125252	0.530767	0.0150774	12
GRMZM2G077219	0.10913	0.714214	-1.10449	0.0582205	-0.994939	0.0325163	4
GRMZM2G327659	0.780984	0.0351837	0.91999	0.0553262	0.0912585	0.828214	3
GRMZM2G111642	-0.226966	0.0598617	-0.392011	0.0297515	-0.15783	0.260175	11
GRMZM2G032042	-0.480619	0.0200995	-0.392202	0.0278389	0.0941486	0.536591	9
GRMZM2G145715	0.014618	0.892063	0.340227	0.0163589	0.305837	0.0275511	1
GRMZM2G075780	-0.369264	0.0449543	0.0993579	0.618218	0.455986	0.0348356	7
GRMZM5G809417	-0.55056	0.0173435	-0.177837	0.307152	0.367076	0.078929	6
GRMZM2G020631	0.785211	0.0102048	1.46603	0.000433179	0.645317	0.0182489	3
GRMZM2G044301	-0.539994	0.00393847	0.0345766	0.864418	0.560505	0.00563068	7
GRMZM5G895933	0.196923	0.041634	-0.0121503	0.93393	-0.208001	0.0805115	8
GRMZM2G113652	-0.824109	0.0172258	-0.0459934	0.864771	0.760596	0.0378454	7
GRMZM2G062199	-0.357691	0.0198774	-0.255506	0.152563	0.100515	0.574281	9
GRMZM2G037725	-0.51464	0.00536859	-0.283898	0.0598616	0.221513	0.109541	6
GRMZM2G056038	0.515519	0.00300171	0.275709	0.0495196	-0.237354	0.114817	2
GRMZM2G431157	-0.352843	0.0116671	-0.187032	0.175618	0.163624	0.169601	6
GRMZM2G084369	0.762136	0.00228821	0.587037	0.0162565	-0.17815	0.165481	10
GRMZM2G094352	0.15364	0.505452	-0.764207	0.0525373	-0.887986	0.0282043	4
GRMZM2G402417	-0.570333	0.031248	0.683304	0.0223269	1.21543	0.00058729	12
GRMZM2G133802	-0.449965	0.00132253	0.4401	0.00292039	0.801939	0.000199278	12
GRMZM2G470075	-0.781892	0.000577167	-0.362342	0.0227594	0.414005	0.0131992	6
GRMZM2G122116	0.229674	0.26785	0.775567	0.00667088	0.518559	0.00669133	1
GRMZM2G111319	-0.359012	0.0108236	0.198946	0.190313	0.542011	0.00161115	12
GRMZM2G008175	-0.427922	0.0137203	-0.0770926	0.692332	0.34278	0.0158551	7
GRMZM2G114756	-2.25808	0.000117571	-0.41274	0.0550173	1.76608	0.000386663	6
GRMZM2G038846	-0.000601945	0.996476	0.416738	0.0281404	0.399689	0.029246	1
GRMZM2G007871	-0.313014	0.0142409	-0.0873135	0.463423	0.219348	0.0492761	7
GRMZM2G008649	0.529339	0.00248388	0.0484203	0.777136	-0.469534	0.00868041	8
GRMZM2G069664	0.752291	0.00929859	0.414625	0.15305	-0.335616	0.021584	10
AC233785.2_FG005	4.34796	1.33969e-05	-0.596142	0.0207318	-4.72432	6.82061e-06	5
GRMZM2G116520	0.797403	0.0369277	0.700977	0.0641674	-0.0954924	0.677334	3
GRMZM2G170420	0.237417	0.100244	0.277094	0.0309889	0.0408558	0.781592	3
GRMZM2G099595	1.13338	0.000836568	0.167992	0.547562	-0.93972	0.000634265	10
GRMZM2G165176	-0.852642	0.00116405	-0.0695775	0.57713	0.766322	0.00192323	6
GRMZM2G102583	1.4133	0.000505597	0.396888	0.163556	-0.997414	0.00224224	10
GRMZM2G403151	-0.160472	0.137045	0.105325	0.295893	0.261031	0.0255802	12
GRMZM2G002656	0.404021	0.00614875	0.263283	0.0828261	-0.142544	0.2949	2
GRMZM2G117963	-0.605995	0.118338	-1.83112	0.0149323	-0.940067	0.0306865	11
GRMZM2G392516	-0.909988	0.000967307	0.376282	0.196194	1.19424	0.00103395	12
GRMZM2G179424	-1.11409	0.00133054	-0.19311	0.336047	0.903489	0.00471295	6
GRMZM2G064657	-1.23291	0.00223976	-1.65872	0.00274153	-0.38432	0.160156	11
GRMZM2G061469	-1.38954	0.000555002	-0.634293	0.0103329	0.746723	0.00990727	6
GRMZM2G364369	-0.495674	0.0317961	-1.18623	0.00207617	-0.639424	0.0126656	11
GRMZM2G034748	0.120969	0.507617	-0.306522	0.18316	-0.414812	0.00578119	4
GRMZM2G460465	-2.16879	0.0572431	1.46379	0.017301	3.51401	0.0104863	12
GRMZM2G333659	0.639491	0.0147948	0.190134	0.578091	-0.438138	0.0396647	8
GRMZM2G368663	-1.89806	0.00176589	-0.48625	0.205875	1.35095	0.00555795	6
GRMZM2G135536	-0.336822	0.0113451	-2.36292	0.00036503	-1.97224	0.00026093	11
GRMZM2G036966	-0.848227	0.00248014	-0.0707661	0.776211	0.753845	0.00862811	7
GRMZM2G409726	0.405719	0.0264658	0.612978	0.00117551	0.202305	0.153667	3
GRMZM2G067376	-0.241359	0.240958	0.43481	0.0373336	0.651524	0.00538368	12
GRMZM2G135608	2.56297	0.0017392	1.50039	0.170285	-1.25646	0.0445248	10
GRMZM2G046264	-1.005	0.00156522	-0.416439	0.348344	0.590368	0.106551	6
GRMZM2G030583	-3.55477	9.85269e-05	-3.73271	0.0244775	0.0684411	0.962219	9
GRMZM2G014071	0.979464	0.0056875	0.648268	0.0589848	-0.330791	0.10127	2
GRMZM2G354013	-0.561329	0.00147206	-0.180589	0.204667	0.377658	0.0122996	6
GRMZM2G408458	-0.493057	0.00371466	-0.146095	0.243978	0.340081	0.0162635	6
GRMZM2G177072	0.279564	0.0715268	-0.111087	0.543654	-0.381517	0.0228824	5
GRMZM2G041878	-0.538571	0.00249694	-0.111264	0.344988	0.393486	0.00848733	6
GRMZM2G090105	-0.754979	0.00604352	-0.134614	0.641449	0.602931	0.0535813	6
GRMZM2G144398	0.367032	0.0445766	0.210293	0.148155	-0.155199	0.344126	2
AC234522.1_FG005	0.624376	0.000440081	-0.793253	0.0307601	-1.36955	0.00141612	5
GRMZM2G344163	0.072113	0.801643	-0.842187	0.00131013	-0.878733	0.0117941	4
GRMZM2G397788	-0.930251	0.0716459	0.83177	0.0215496	1.64814	0.0144714	12
GRMZM2G070649	-0.680394	0.0101371	0.130911	0.478986	0.78708	0.00896393	12
GRMZM2G030790	-1.0451	0.00646712	-3.5729	0.000344836	-2.42914	0.000507663	11
GRMZM2G153569	-0.398793	0.0393235	-0.0459223	0.728187	0.338798	0.078441	7
GRMZM2G134020	0.458845	0.0163048	-0.153193	0.436195	-0.588471	0.00509953	5
GRMZM2G083797	-1.01966	0.00206448	-0.31276	0.0883339	0.697378	0.0145102	6
GRMZM2G319307	-0.79762	0.0220621	0.0623183	0.809004	0.836605	0.0261432	7
GRMZM2G154628	-0.299743	0.0296648	-0.276542	0.0450474	0.0283386	0.839623	9
GRMZM2G052166	0.479089	0.00333659	0.223635	0.114867	-0.253518	0.0529238	10
GRMZM2G105469	-1.23187	0.00458909	-2.81797	0.001598	-1.49767	0.015555	11
GRMZM2G090904	-0.385099	0.00675685	-0.057316	0.584346	0.313311	0.0193638	6
GRMZM2G131087	3.32974	2.04247e-05	0.331792	0.238263	-2.92902	1.27066e-05	10
GRMZM2G023655	-1.01375	0.00108636	-1.64046	0.00984704	-0.591424	0.154142	11
GRMZM2G001024	0.568562	0.0020709	0.303741	0.179986	-0.260629	0.133714	10
GRMZM2G161087	-0.422842	0.00240452	0.00898685	0.954437	0.420773	0.00739817	7
GRMZM2G360794	-1.78656	0.00203362	0.529859	0.0981061	2.25306	0.000950293	12
GRMZM2G137435	-0.0852903	0.445956	0.334603	0.0172679	0.40432	0.0131675	12
GRMZM2G180704	-0.138718	0.199522	0.171904	0.0912444	0.298032	0.0180647	12
GRMZM2G116360	-1.74759	0.00789043	-0.283282	0.655058	1.40456	0.0456271	7
GRMZM2G086835	1.19965	0.000670225	-0.138342	0.685686	-1.30644	0.00305782	8
GRMZM2G416751	-0.278368	0.0388894	-0.176764	0.169927	0.104532	0.372477	6
GRMZM2G147119	-2.4785	0.0187426	-1.79008	0.0156621	0.858849	0.380596	9
GRMZM2G324860	-0.665505	0.0121442	0.10534	0.68441	0.751854	0.00130239	7
GRMZM2G079796	-0.20205	0.0713877	0.0898513	0.388076	0.284653	0.02972	12
GRMZM2G040389	-0.516477	0.0129445	-0.229664	0.168536	0.285571	0.139735	6
GRMZM2G001934	-0.529993	0.00216635	-0.145598	0.220336	0.380768	0.00829825	6
GRMZM2G171818	-0.539407	0.00609909	-0.382115	0.052739	0.152031	0.319489	9
GRMZM2G083475	-0.565293	0.0239359	0.209434	0.199642	0.752732	0.0109022	12
GRMZM2G473385	0.390621	0.0278257	0.119707	0.280023	-0.267372	0.118323	10
GRMZM2G353905	-1.14385	0.00083005	-0.625849	0.0651094	0.514034	0.0881644	6
GRMZM2G169462	-0.319537	0.0276306	0.124668	0.36028	0.431726	0.00611713	12
GRMZM2G358491	1.12463	0.000546166	1.52989	0.00115683	0.379836	0.0489601	3
GRMZM2G156517	0.956787	0.000307545	0.201499	0.073754	-0.731794	0.00107278	10
GRMZM2G474555	-0.66324	0.0112889	0.11913	0.478751	0.747005	0.00421389	7
GRMZM2G007698	-4.54747	0.000452889	-1.34645	0.00621616	3.20208	0.00422045	6
GRMZM2G178486	0.642074	0.028608	0.636622	0.0444261	-0.00739644	0.975283	2
GRMZM2G039362	1.50361	0.00427676	1.55286	0.0187347	0.0264696	0.946984	2
GRMZM2G061718	-0.649329	0.0788425	0.869025	0.000470004	1.47389	0.00380731	12
GRMZM2G082302	0.727735	0.000580239	0.422969	0.0237695	-0.299908	0.0267643	10
GRMZM2G389948	0.632491	0.0173429	0.393147	0.153018	-0.237133	0.0547076	10
GRMZM2G161154	1.75728	2.09794e-05	-0.559924	0.0651167	-2.2677	8.28739e-05	5
GRMZM2G052586	0.551619	0.0032399	0.202242	0.199756	-0.346356	0.0204831	10
GRMZM2G023059	1.38571	0.000312034	-0.0805075	0.8913	-1.35561	0.00451029	8
GRMZM2G361718	-1.34468	0.00359945	0.0350293	0.882201	1.34379	0.00282961	12
GRMZM2G024976	0.910213	0.000201001	0.357159	0.0362668	-0.547589	0.00271289	10
GRMZM2G368806	-1.26322	0.000877889	-0.704226	0.0101231	0.548329	0.0599567	6
GRMZM2G038153	-1.54555	0.000543243	-2.83695	0.0141222	-1.19695	0.119947	11
GRMZM2G062772	-0.54635	0.0344291	-0.0973551	0.579356	0.440635	0.0706916	6
GRMZM5G825707	-0.738616	0.00309798	-0.0896556	0.834202	0.626895	0.0373522	7
GRMZM2G098912	-1.85941	0.00487899	-0.536655	0.264952	1.2654	0.0271669	6
GRMZM2G315072	-0.95178	0.000136352	-0.183717	0.13266	0.752534	0.000578213	6
GRMZM2G412207	-0.318531	0.053079	-0.81832	0.00533899	-0.395278	0.0198592	11
GRMZM2G061912	-0.327952	0.00877106	0.00450857	0.966319	0.328495	0.0104173	7
GRMZM2G007957	0.527219	0.00501577	0.137127	0.45046	-0.386847	0.0512931	8
GRMZM2G056773	-0.584421	0.00644439	0.0859093	0.56724	0.651323	0.00450876	7
GRMZM5G894432	0.414742	0.0422468	0.0628524	0.624113	-0.344111	0.0754223	8
GRMZM2G059010	-0.471394	0.0197895	-0.138348	0.518112	0.325594	0.101245	6
GRMZM2G050984	1.02603	0.000399589	0.401905	0.027596	-0.611583	0.00598514	10
GRMZM2G077068	0.373045	0.00579377	0.314929	0.046022	-0.0622794	0.586059	2
GRMZM2G076437	0.409104	0.0354879	-0.0194375	0.943775	-0.417242	0.0102295	8
GRMZM2G443180	0.659863	0.00335307	0.414924	0.0952177	-0.242185	0.243007	10
GRMZM2G464895	-1.48027	0.00288375	0.0754666	0.781023	1.51655	0.0036827	7
GRMZM2G301355	-0.468101	0.0132844	-0.0450082	0.855238	0.411796	0.0177591	7
GRMZM2G111998	-2.55107	0.000148918	-0.62023	0.0100005	1.87738	0.000609641	6
GRMZM2G059799	2.37922	6.10051e-05	0.0947179	0.764642	-2.23326	3.98256e-06	8
GRMZM2G337113	1.52448	0.000267255	1.07096	0.0227459	-0.45399	0.168892	2
GRMZM5G875655	-0.577359	0.00558506	-0.083673	0.690875	0.483852	0.0105955	7
GRMZM2G703415	-0.273144	0.0155594	-0.0430735	0.699113	0.223025	0.0351207	6
GRMZM2G181227	1.5513	0.0115041	1.01517	0.116533	-0.538074	0.213081	2
GRMZM2G311036	1.50046	0.000986526	0.761854	0.052739	-0.710094	0.0595872	10
GRMZM2G479746	-0.217014	0.0632882	0.327874	0.0311689	0.527331	0.00243049	12
GRMZM2G157683	2.03716	0.00272371	0.792943	0.138341	-1.2232	0.0223394	10
GRMZM2G174449	1.27663	0.0588176	1.68209	0.0120635	0.371378	0.493173	3
GRMZM2G147869	0.241619	0.0460882	-0.0162743	0.915618	-0.250965	0.0247203	8
GRMZM2G469175	2.23762	0.018779	2.95992	0.00883422	0.315796	0.605372	3
GRMZM2G084762	-0.726281	0.00353885	0.280225	0.0817074	0.978983	0.00173283	12
GRMZM2G054023	1.7433	0.00258618	1.7451	0.007236	-0.0228881	0.935423	2
GRMZM2G109821	-0.0981139	0.429008	-0.470269	0.0153209	-0.355708	0.0387182	4
GRMZM2G379758	-0.498367	0.00396921	0.073752	0.707956	0.561519	0.00945538	7
GRMZM2G150893	-1.06018	0.000877889	0.0726541	0.673497	1.10537	0.00111462	7
GRMZM2G161285	-0.479119	0.0427197	-0.0996684	0.561092	0.37334	0.0867577	6
GRMZM5G899349	-0.309558	0.0386445	0.106068	0.393878	0.404568	0.0111522	12
GRMZM5G874955	1.6807	0.000128959	1.65103	0.00146394	-0.0410123	0.883706	2
GRMZM2G373227	-2.07924	0.0163369	-0.0803787	0.879099	1.93682	0.0220693	7
GRMZM2G151193	-0.390443	0.0303177	-0.00613939	0.974478	0.36785	0.0530357	7
GRMZM5G864166	-0.660723	0.000893236	0.0518845	0.72082	0.691269	0.000713851	7
GRMZM2G468585	5.59706	2.60926e-06	1.52315	0.116843	-4.23159	0.000869386	8
GRMZM2G437827	0.456049	0.0170183	0.481748	0.117149	0.0215753	0.934522	2
GRMZM2G090028	0.433797	0.0337669	0.239856	0.215481	-0.190432	0.226683	10
GRMZM2G039365	-0.700611	0.00608832	-0.726538	0.0146643	-0.0256239	0.878523	9
GRMZM2G112728	-0.419924	0.0161831	0.0841134	0.775177	0.486989	0.0664128	7
GRMZM2G404132	-0.609068	0.00333353	0.022406	0.902586	0.614975	0.00315341	7
GRMZM2G124654	-1.54429	0.000448421	-0.871122	0.0090979	0.661521	0.00558179	6
GRMZM2G138585	1.9067	0.000121029	0.832918	0.150269	-1.06255	0.0307696	10
GRMZM2G050959	-1.5249	0.00212817	0.617944	0.0155121	2.07726	0.000650687	12
AC152495.1_FG012	-0.457845	0.0340232	0.0678802	0.802309	0.511743	0.0238853	7
GRMZM2G018336	1.8904	0.000849959	-0.121538	0.882201	-1.89692	0.00865574	8
GRMZM2G017685	2.0125	0.00424783	2.12184	0.0482403	-0.00828002	0.991489	2
GRMZM2G148913	0.477225	0.0016302	0.125456	0.270667	-0.34584	0.00646252	10
GRMZM2G316362	-0.202351	0.332084	-1.65286	0.000276425	-1.37779	0.000444706	4
GRMZM2G052823	-0.55953	0.00588856	0.109504	0.37512	0.651778	0.00220599	12
GRMZM2G139157	0.299172	0.0279889	0.14379	0.16747	-0.157843	0.184748	2
GRMZM2G180254	-0.0294174	0.862124	0.420639	0.0148711	0.434857	0.0134056	1
GRMZM2G012933	0.673662	0.0717035	1.59857	0.00212835	0.8835	0.0168699	3
GRMZM2G057402	-0.459437	0.0128795	0.129526	0.175498	0.573488	0.00595324	12
GRMZM2G147491	-0.711096	0.130961	-2.07707	0.000669941	-1.31194	0.0206766	11
GRMZM2G178025	-1.34916	7.57343e-05	-0.490042	0.0119535	0.846182	0.000882452	6
GRMZM2G137495	-0.791161	0.00239375	-0.0152459	0.949291	0.755413	0.0031814	7
GRMZM2G574887	0.642919	0.00263222	0.550809	0.00788307	-0.100808	0.407604	2
GRMZM2G048200	-0.810972	0.00013985	-0.100012	0.333047	0.687019	0.000490682	6
GRMZM2G044317	0.52358	0.0113728	-0.341421	0.0132459	-0.834872	0.00206602	5
GRMZM2G020423	-0.968882	0.00252655	-2.71539	0.000792336	-1.67028	0.00135731	11
GRMZM2G044481	2.77521	0.00592292	3.02508	0.0108772	0.195503	0.6146	2
GRMZM2G067713	-0.978926	0.00919169	-0.315491	0.284598	0.654679	0.0244736	6
GRMZM2G447795	1.7098	0.00221052	0.714028	0.226675	-0.980259	0.0285832	10
GRMZM2G014805	-0.408571	0.00430478	0.0492267	0.64978	0.446089	0.0035658	7
GRMZM2G124103	-0.302727	0.0480444	0.0400397	0.771409	0.329636	0.0476214	7
GRMZM2G029833	-0.338583	0.0160419	-0.196931	0.257819	0.13867	0.323809	9
GRMZM2G118309	-0.867411	0.00038628	-0.121408	0.314795	0.730603	0.00184748	6
GRMZM2G133764	-0.251466	0.0440321	0.028837	0.797591	0.270646	0.036937	12
GRMZM2G163740	0.251903	0.349061	-1.26946	0.132413	-1.32431	0.0454249	4
GRMZM2G008247	-2.52423	0.00615804	-2.31254	0.016394	0.239625	0.751291	9
GRMZM2G045854	-0.395155	0.00668912	-0.0570828	0.603691	0.330167	0.019639	6
GRMZM5G874756	-0.507739	0.0462406	-0.119802	0.435295	0.379891	0.116798	6
GRMZM2G138770	0.659765	0.00776491	0.812005	0.00241544	0.148444	0.374038	3
GRMZM2G150724	-3.94308	0.00047798	-0.597411	0.180846	3.39223	0.00126466	6
GRMZM2G124799	2.44761	0.00878501	-1.78945	0.267223	-3.89529	0.0110288	5
GRMZM2G158293	-0.579051	0.0104348	-0.107204	0.695543	0.459779	0.0627827	7
GRMZM2G340654	1.32687	0.0143144	1.99463	0.00804121	0.604753	0.106656	3
GRMZM2G082293	0.744897	0.0351268	0.827346	0.109538	0.0626716	0.835984	2
GRMZM2G164781	-1.70176	0.122967	1.38469	0.306621	2.88533	0.0014494	12
GRMZM2G001668	0.157955	0.156663	-0.432823	0.0363772	-0.570127	0.00763889	5
GRMZM2G069389	-1.44697	0.00596672	-0.178097	0.645748	1.24074	0.00777421	7
GRMZM2G127418	3.11017	4.02146e-05	1.07679	0.0264933	-1.9932	0.00174506	10
GRMZM2G072669	-1.03247	0.00861309	-0.397415	0.248184	0.620228	0.0731003	6
GRMZM2G085924	-0.552667	0.171298	-1.96008	0.000427723	-1.30205	0.00962036	11
GRMZM2G411536	-0.319355	0.06197	0.185537	0.112719	0.49268	0.0133983	12
GRMZM2G114471	-0.460719	0.0587879	0.242315	0.220421	0.682752	0.0151839	12
GRMZM2G135783	1.68551	0.0356096	0.0832845	0.955671	-1.52721	0.0304308	8
GRMZM2G117238	-0.535507	0.0142346	-0.166048	0.423342	0.363752	0.090903	6
GRMZM2G125813	0.448729	0.460318	-1.62436	0.142237	-1.84003	0.0487815	4
GRMZM2G060872	-0.517883	0.00199361	0.0527757	0.702784	0.553024	0.000997478	12
GRMZM2G031802	-0.640996	0.0040417	-0.133016	0.22333	0.497652	0.0167484	6
GRMZM2G127232	0.699821	0.0518511	0.112548	0.734712	-0.574805	0.046651	8
GRMZM2G448466	-0.859477	0.0151225	0.506301	0.198728	1.3225	0.00292739	12
GRMZM2G098214	-0.304998	0.0119799	-0.288357	0.0446805	0.0209106	0.863888	9
GRMZM2G106980	-0.904342	0.00590889	-1.64187	0.00176782	-0.753812	0.0449989	11
GRMZM2G352159	-0.720265	0.0115082	-0.43971	0.147131	0.277844	0.141905	9
GRMZM2G120661	-1.17434	0.0232103	0.015594	0.968898	1.11864	0.031899	7
AC214602.3_FG012	-0.369661	0.0636702	0.0550116	0.815457	0.413474	0.0263927	7
GRMZM5G836886	-1.28117	0.000214508	0.0483694	0.737441	1.29755	0.000330841	12
GRMZM2G467943	-0.947647	0.0227676	0.0276641	0.944236	0.912705	0.020391	7
GRMZM2G028731	-2.13501	1.95253e-05	-0.653945	0.0138482	1.45446	7.03527e-05	6
GRMZM2G036554	-1.53196	0.00522205	-0.676612	0.143901	0.835453	0.058427	6
GRMZM5G838420	-0.590516	0.0605555	0.108902	0.792125	0.680337	0.0139256	7
GRMZM2G114459	0.0226057	0.832898	0.220723	0.0457324	0.188815	0.0749757	1
GRMZM2G460544	-0.407955	0.120624	0.412382	0.0787341	0.790492	0.0129576	12
GRMZM2G457789	-1.0151	0.0230926	0.244341	0.268074	1.22397	0.00939848	12
GRMZM2G134888	-0.283719	0.133894	-1.16105	0.000810912	-0.837942	0.00354999	11
AC230011.2_FG002	-0.322522	0.0856109	0.280791	0.168536	0.588436	0.00644178	12
GRMZM2G043992	-1.25102	0.000335815	-0.926846	0.00241544	0.331397	0.072998	6
GRMZM2G099382	-2.53763	0.00020012	-0.184659	0.420655	2.28619	0.000362496	7
GRMZM2G492156	-0.102605	0.40651	0.293669	0.0739845	0.382141	0.0207863	1
GRMZM2G060114	-0.206881	0.0768416	-0.388272	0.0158286	-0.17052	0.163569	11
GRMZM2G703749	0.233894	0.109884	0.422055	0.0335159	0.176685	0.278258	3
GRMZM2G430152	0.152025	0.300664	0.430067	0.0332491	0.266367	0.0525676	1
GRMZM2G432926	-0.411953	0.0250854	0.327785	0.0410692	0.719768	0.00297091	12
AC233953.1_FG005	-0.837696	0.000133749	-0.0477761	0.661803	0.765006	0.000236917	7
GRMZM2G339091	0.780449	0.0605555	1.04583	0.00883079	0.238496	0.453053	3
GRMZM2G099875	-0.791952	0.0102664	-0.0442189	0.901172	0.731267	0.00303057	7
GRMZM2G047600	2.50562	0.00214136	0.943867	0.238533	-1.64865	0.0011213	10
GRMZM2G397402	1.46426	0.000820964	0.495247	0.0952177	-0.944757	0.000814159	10
GRMZM2G319402	-0.297422	0.0165094	-0.0779018	0.646279	0.216674	0.139048	7
GRMZM2G028353	-0.554714	0.00405229	-0.207998	0.259959	0.339672	0.0542647	6
GRMZM2G174621	1.38467	0.00720524	1.48402	0.0410394	0.0809485	0.877871	2
GRMZM2G116634	0.609056	0.00772758	0.381565	0.0990873	-0.225406	0.118398	10
GRMZM2G051879	0.413771	0.00414037	0.138717	0.237871	-0.271323	0.025203	10
GRMZM2G454594	-0.987503	0.0144858	0.0851314	0.779272	1.0402	0.0150914	7
GRMZM2G046037	-1.83779	0.00228172	-0.368754	0.0911115	1.41712	0.00829729	6
GRMZM2G449681	1.12204	0.00118624	0.669275	0.0113673	-0.453319	0.0449108	10
GRMZM2G364612	0.475998	0.0544519	-0.0956001	0.790454	-0.554681	0.0417687	8
GRMZM2G319537	-2.52406	0.00207823	-1.4931	0.121479	1.16817	0.164507	6
GRMZM2G113592	0.293032	0.0153178	0.228826	0.0388117	-0.0665706	0.55089	2
GRMZM2G325143	-1.26066	0.00262151	-0.260699	0.0702738	0.974338	0.00911406	6
GRMZM2G450939	1.28696	0.000129519	0.143922	0.468409	-1.11802	0.000193833	8
GRMZM2G043075	0.532693	0.0195667	-0.0422616	0.905108	-0.563036	0.0505653	8
GRMZM2G075027	-0.521688	0.0156048	-0.237525	0.202315	0.281404	0.148059	6
GRMZM2G180244	-0.342135	0.00714615	0.378668	0.00649494	0.693168	0.000314627	12
GRMZM2G404864	0.422369	0.23209	-0.481902	0.16543	-0.871456	0.020391	5
GRMZM2G041235	1.00664	0.000904979	0.398749	0.0617467	-0.601052	0.00952916	10
GRMZM2G048192	-0.628446	0.00360034	-0.467385	0.063439	0.169269	0.396122	9
GRMZM2G006206	0.768451	0.00416106	0.062665	0.822875	-0.687502	0.0031984	8
GRMZM2G014193	-1.92704	4.75934e-05	-0.93606	0.00146639	0.977603	0.00235532	6
GRMZM2G046700	-0.588296	0.0277285	-0.299643	0.122835	0.286754	0.217869	9
GRMZM2G043154	1.41578	0.0111669	1.05494	0.0457238	-0.436403	0.264177	2
GRMZM2G104032	-0.75775	0.0218676	-0.0484825	0.890875	0.693149	0.0203948	7
GRMZM2G447071	0.750508	0.0147359	0.243916	0.331556	-0.49778	0.0572011	10
GRMZM2G177508	1.16271	0.0319126	3.44295	0.000202952	2.16955	0.00292709	3
GRMZM2G301553	-0.335912	0.0103479	-0.467862	0.0267119	-0.120901	0.407604	11
GRMZM2G399961	4.56741	0.000833338	1.66228	0.162748	-2.96303	0.000305268	10
GRMZM2G002687	-0.31525	0.0388068	-0.0349924	0.744138	0.275295	0.0669322	7
GRMZM2G008638	0.473491	0.0328326	0.0211171	0.929318	-0.438436	0.0326522	8
GRMZM5G828987	-1.38837	4.2032e-05	-0.110398	0.439502	1.2494	8.28739e-05	6
GRMZM2G436448	2.44837	0.00337074	2.00062	0.0198067	-0.46553	0.350112	2
GRMZM2G147172	-0.372123	0.235784	-1.43289	0.00128103	-1.01771	0.0080406	11
GRMZM2G173734	-0.473143	0.00157634	-0.122838	0.348534	0.346107	0.0122689	6
GRMZM2G090245	2.08959	0.00011788	1.32488	0.000978891	-0.75294	0.00780538	10
GRMZM2G019673	-0.595833	0.00320373	-0.178954	0.100219	0.404631	0.020112	6
GRMZM2G037644	-0.206304	0.124969	0.258998	0.168165	0.451624	0.00786801	12
GRMZM2G057743	-0.642187	0.00364525	-0.0823326	0.659751	0.516361	0.0110506	7
GRMZM2G055141	0.696775	0.000487833	0.3277	0.0213873	-0.363975	0.00681016	10
GRMZM2G017593	0.529355	0.0429813	-0.016712	0.935175	-0.53289	0.04585	8
AC148152.3_FG005	-0.703755	0.0243889	0.00178292	0.99738	0.66061	0.0838398	7
GRMZM2G109159	-0.797419	0.0170838	0.229717	0.349619	0.99817	0.00580545	12
GRMZM2G037781	-0.625857	0.0056858	-0.329347	0.100573	0.293533	0.135536	6
GRMZM2G442148	-1.18617	0.00154779	-0.552905	0.0813214	0.618714	0.0624683	6
GRMZM2G042164	-0.30448	0.043994	-0.215642	0.122835	0.0906783	0.497512	9
GRMZM2G448456	0.00873331	0.949889	-0.283678	0.0817914	-0.280397	0.02263	4
GRMZM2G010363	0.673307	0.00283851	0.862601	0.00056975	0.171694	0.232479	3
GRMZM2G404377	-0.48865	0.0324853	-0.12055	0.443673	0.353721	0.102736	6
GRMZM2G347402	-1.27663	0.0246208	-0.0226386	0.961081	1.21257	0.0483421	7
GRMZM2G026804	1.71345	0.00169048	-0.720993	0.45829	-2.24353	0.00550302	5
GRMZM2G086637	-0.503398	0.00691801	0.11268	0.562808	0.602494	0.00686664	12
GRMZM2G057525	0.155196	0.148424	0.288843	0.0244965	0.125712	0.288298	3
GRMZM2G176274	-0.417986	0.00315146	0.0543622	0.800081	0.463084	0.016795	12
GRMZM2G173579	0.840524	0.00154559	0.32943	0.112325	-0.50271	0.00420091	10
GRMZM2G066840	-2.03291	0.0013676	0.152095	0.537875	2.12834	0.0017154	7
AC195172.3_FG001	0.769907	0.00192438	0.132894	0.540055	-0.624065	0.00241635	10
GRMZM2G308463	-2.30034	5.82359e-05	-0.172738	0.403465	2.07418	0.000140291	7
GRMZM2G337402	0.177778	0.498377	0.813126	0.0318153	0.596175	0.0668288	1
GRMZM5G871542	0.483427	0.0147261	0.0872015	0.687344	-0.388037	0.0372159	8
GRMZM2G001755	-0.362003	0.00853953	-0.0408157	0.795855	0.312336	0.0448818	7
GRMZM2G098368	-3.25808	0.00474407	-0.668055	0.156655	2.53953	0.0181793	6
GRMZM2G424651	-1.03023	0.000992295	-0.0589599	0.797591	0.92195	0.00232701	7
GRMZM2G097653	1.65396	0.0181136	2.2519	0.0134175	0.521806	0.120385	3
GRMZM2G096663	2.09632	0.0158923	1.83422	0.216253	-0.484156	0.533179	2
GRMZM2G077488	1.45139	0.000939216	1.2136	0.0174784	-0.321397	0.102944	2
GRMZM2G113633	-1.10564	0.0234989	-0.583261	0.223979	0.508997	0.278057	9
GRMZM2G142898	0.232621	0.285878	0.529764	0.0144542	0.276875	0.259609	3
GRMZM2G351248	0.91829	0.00105315	-0.118453	0.777573	-0.959086	0.00596867	8
AC205154.3_FG005	-1.61601	0.001524	-0.0618315	0.855189	1.51208	0.00590102	7
GRMZM2G121210	-0.328797	0.250607	0.332912	0.190658	0.645051	0.0426742	12
GRMZM2G081458	1.2894	0.000732653	1.21692	0.00211586	-0.0846981	0.745721	2
GRMZM2G075680	-1.18704	0.000530122	-0.0345728	0.855013	1.12217	0.000657072	7
GRMZM2G176301	-1.08091	0.00091282	-0.226554	0.411443	0.836188	0.00431929	7
GRMZM2G043336	-0.436575	0.0141172	-1.74216	0.000768166	-1.13368	0.00246856	11
GRMZM2G022884	-0.622481	0.0466234	-0.0295622	0.885467	0.575642	0.0659977	7
GRMZM2G077143	0.356111	0.0159162	0.00627843	0.97834	-0.341301	0.0358676	8
GRMZM2G085320	0.765079	0.00575513	-0.162962	0.728177	-0.898533	0.0138405	8
GRMZM2G433731	-0.855136	0.0110371	-0.313871	0.261939	0.53421	0.0601226	6
GRMZM2G161891	1.54445	0.00023324	0.952984	0.0464863	-0.592438	0.115151	2
GRMZM2G461586	0.824639	0.000321654	0.120855	0.379443	-0.694376	0.00203793	10
GRMZM2G117870	-0.345809	0.0146198	-0.0654269	0.66066	0.27024	0.0489014	7
GRMZM2G473533	-0.373697	0.0421248	0.105034	0.550356	0.464346	0.0198592	12
GRMZM2G043980	0.579768	0.00231648	0.323002	0.0663216	-0.257755	0.0620327	10
GRMZM2G073049	-0.538129	0.0073893	-0.292217	0.054786	0.243855	0.091696	6
GRMZM5G815077	1.93314	0.00725976	1.79371	0.036488	-0.209418	0.61833	2
GRMZM2G702552	-0.448549	0.0451892	0.111697	0.592536	0.543615	0.0164317	7
GRMZM2G112244	-1.74704	0.00486728	-2.52784	0.0339548	-0.653345	0.468983	11
GRMZM2G150215	-0.872829	0.0179129	0.0930225	0.704639	0.940706	0.0231239	7
GRMZM2G085998	0.0697879	0.750367	-0.723875	0.0412226	-0.643863	0.0179611	4
GRMZM2G026447	0.656368	0.00280849	0.346069	0.0369414	-0.310686	0.0377088	10
GRMZM2G311165	0.114609	0.350616	0.348895	0.0247784	0.22904	0.0583197	3
GRMZM2G046932	-0.368761	0.021269	-0.0245884	0.861185	0.33873	0.0409257	7
GRMZM2G168502	3.69681	0.00508151	-0.915392	0.610831	-4.54605	0.00461587	5
GRMZM2G033219	-0.510086	0.00891117	-0.101267	0.351066	0.401492	0.0224855	6
GRMZM2G168382	-1.74825	0.000121393	-1.00921	0.00107395	0.734232	0.012085	6
GRMZM2G036629	2.12782	0.000243469	1.7219	0.00478581	-0.409625	0.117997	2
GRMZM2G180691	0.286979	0.0202547	0.0460114	0.727835	-0.237242	0.0552484	8
GRMZM2G057223	1.50032	0.0144798	2.06254	0.00586244	0.517981	0.175859	3
GRMZM2G028452	-0.505841	0.0162009	-0.107699	0.607442	0.388864	0.0473331	6
GRMZM2G088539	0.378953	0.0366179	0.166315	0.318029	-0.21089	0.145781	10
GRMZM2G074585	-1.86989	0.00330587	-0.291732	0.234847	1.54549	0.00703213	7
GRMZM2G050177	0.386581	0.0925761	-0.175734	0.40959	-0.546044	0.016879	5
GRMZM2G131525	-0.643541	0.0421323	0.016388	0.951096	0.641936	0.041179	7
GRMZM2G591258	-1.7894	2.67412e-05	-0.202068	0.10528	1.49375	7.03693e-05	6
GRMZM2G161306	2.55399	8.77533e-05	4.26703	5.6779e-05	1.08573	0.00987052	3
GRMZM5G873586	-0.430692	0.0971823	0.136076	0.468537	0.551102	0.0311043	12
GRMZM2G443445	2.48194	0.00225477	2.3124	0.0114962	-0.238648	0.401286	2
GRMZM2G089721	-0.985477	0.0107219	-0.932922	0.0119535	0.0642134	0.855507	9
GRMZM2G168510	-0.496824	0.0350784	0.0310533	0.843977	0.513687	0.0430703	7
GRMZM2G506062	0.172377	0.131411	-0.209271	0.185764	-0.365172	0.030191	5
GRMZM2G109785	-0.382711	0.0389665	-0.117444	0.450484	0.258591	0.135657	6
GRMZM2G164224	0.500839	0.00664998	0.290677	0.276447	-0.209915	0.347272	10
GRMZM2G170646	-0.648193	0.00434001	-0.280322	0.0250426	0.373629	0.045904	6
GRMZM2G159200	0.678703	0.000972143	0.0437997	0.759341	-0.61957	0.00194812	8
GRMZM2G428356	0.576329	0.0168079	0.48535	0.0855197	-0.093198	0.510713	2
GRMZM2G394203	-4.22025	0.00206619	-2.67982	0.0341599	1.86773	0.121775	9
GRMZM2G369242	0.286147	0.0754389	0.80275	0.00237962	0.483149	0.00447947	3
GRMZM2G003963	0.0819919	0.486175	0.246652	0.0223442	0.154745	0.199229	1
GRMZM2G085854	-1.21491	0.00982489	0.23253	0.550286	1.40333	0.0127361	12
GRMZM2G351125	-0.29595	0.0170838	0.23609	0.138417	0.517805	0.00527161	12
AC214360.3_FG001	2.37747	0.00728247	2.69202	0.0128981	0.269197	0.502379	2
GRMZM2G179143	-1.12313	0.0082071	-0.680522	0.0219354	0.434877	0.225721	9
GRMZM5G840852	-0.905079	0.00147207	-0.300484	0.0676018	0.587485	0.020572	6
GRMZM2G016605	1.2986	0.000213519	-0.136122	0.47829	-1.39432	0.000109166	5
GRMZM2G399826	-2.09093	0.0129353	-0.377434	0.146014	1.65465	0.0352533	6
GRMZM2G145204	0.728353	0.00248604	0.275935	0.219995	-0.446747	0.0131157	10
GRMZM2G169207	-0.218125	0.0623127	-0.360265	0.0143868	-0.131163	0.216565	11
GRMZM2G429982	1.53547	0.0132475	1.19656	0.0926364	-0.355456	0.0989468	10
GRMZM2G168760	0.231856	0.0258198	0.0440629	0.726767	-0.183739	0.109824	8
GRMZM2G320152	-0.550366	0.0268652	-0.243539	0.297321	0.306317	0.0608983	7
GRMZM2G079559	1.52123	0.00380892	-0.13361	0.816979	-1.61465	0.00074235	8
GRMZM2G125448	2.44515	0.000943068	3.09023	0.00173271	0.553785	0.194841	3
GRMZM2G398755	-0.433491	0.00395661	0.136648	0.328142	0.556658	0.00205247	12
GRMZM2G180622	0.449233	0.00365939	0.124748	0.397993	-0.314435	0.0255348	10
GRMZM2G464011	-0.890731	0.044495	-0.280648	0.174677	0.592195	0.152452	9
GRMZM2G165987	-0.56512	0.00261851	0.0856559	0.499986	0.631191	0.00153352	12
GRMZM2G024996	2.30539	0.0141334	2.1525	0.0592944	-0.361081	0.694621	2
GRMZM2G097659	1.86936	0.000589416	1.62243	0.00274375	-0.439176	0.271911	2
GRMZM2G350447	-0.19268	0.0547839	0.15241	0.3009	0.337152	0.0227528	12
GRMZM2G326643	-0.489328	0.00149382	-0.00212549	0.985192	0.474702	0.00163397	12
GRMZM2G145201	-0.860647	0.000396517	-0.151727	0.362367	0.694402	0.00194812	6
GRMZM2G159393	0.988469	0.00057017	0.390268	0.0303701	-0.586939	0.00928527	10
GRMZM2G016457	-0.292327	0.0143238	0.0128443	0.938548	0.298691	0.0309805	7
GRMZM2G457267	0.525395	0.0023718	-0.135923	0.42124	-0.644946	0.00225498	5
AC210892.4_FG006	-1.92691	0.00034226	-0.640942	0.0201316	1.26413	0.00196571	6
AC217556.3_FG003	-0.209361	0.0635806	0.0241858	0.842358	0.228525	0.0424275	7
GRMZM2G000645	-0.693342	0.00373134	-0.103663	0.569871	0.579051	0.0114573	7
GRMZM2G080355	2.8174	3.96251e-05	0.969273	0.0219258	-1.8145	0.000199278	10
GRMZM2G168744	0.323137	0.145454	-0.214959	0.451294	-0.523437	0.0188641	5
GRMZM2G401511	0.355093	0.0367271	0.769519	0.0046471	0.389141	0.0608983	3
GRMZM2G364977	1.85177	0.00138537	1.14366	0.0334343	-0.714147	0.00472308	10
GRMZM2G164761	-0.148311	0.483099	-1.21872	0.00115165	-1.0271	0.000987111	4
GRMZM2G091643	-1.41281	0.00694349	-1.07169	0.00118208	0.33743	0.368518	9
GRMZM2G093451	0.202513	0.046428	0.158346	0.135124	-0.0438499	0.671212	2
GRMZM2G448282	0.329701	0.0281619	0.418932	0.00933922	0.0800284	0.590264	3
GRMZM2G093186	-0.581776	0.000711702	-0.0839189	0.463493	0.491686	0.00189518	6
GRMZM2G472696	-0.0649571	0.732879	0.355593	0.0437133	0.42032	0.0648944	1
GRMZM2G006468	0.427475	0.00828602	-0.311821	0.0874658	-0.718085	0.00279801	5
GRMZM2G167336	-1.40838	0.00282719	-1.93613	0.00111802	-0.492391	0.205301	11
GRMZM2G029859	-1.36794	8.46889e-05	-0.102538	0.564123	1.17951	0.00034228	7
GRMZM2G137326	-0.90027	0.0870839	-2.73466	0.0226917	-1.47459	0.0860886	11
GRMZM2G083130	-0.855454	0.0215125	-0.459355	0.261549	0.387416	0.254237	9
GRMZM2G088375	0.419428	0.00442449	0.252584	0.0432924	-0.16644	0.176746	2
GRMZM2G042154	-1.50801	0.00247864	-0.147971	0.549003	1.32449	0.00534583	7
GRMZM2G088261	-0.441063	0.00747637	-0.0772234	0.581896	0.35215	0.0221065	7
GRMZM2G101702	-1.08223	0.00922677	-0.272581	0.133234	0.786747	0.0339975	6
GRMZM2G060680	1.67989	0.0165723	1.3955	0.107317	-0.310751	0.501717	2
GRMZM2G087531	-0.470751	0.00293133	-0.0666911	0.60929	0.399208	0.00370216	7
GRMZM2G180728	-0.276108	0.0245726	-0.133456	0.315826	0.139765	0.182868	6
GRMZM2G154621	-0.281063	0.063008	0.145683	0.197145	0.415826	0.0138984	12
GRMZM2G007012	1.9843	0.0162811	0.689836	0.496121	-1.36473	0.00231071	8
GRMZM2G007038	0.955161	0.000255509	0.315889	0.053642	-0.628843	0.00101058	10
GRMZM2G013936	-1.2088	0.00968404	-0.199134	0.30737	0.960768	0.0277146	7
GRMZM2G059191	0.220977	0.201017	0.869349	0.00528887	0.624298	0.00372057	3
GRMZM2G132464	-0.608254	0.00364741	0.0506748	0.653452	0.641053	0.00328642	12
GRMZM2G435993	-1.40509	0.00373103	0.113176	0.723907	1.42616	0.00205247	12
GRMZM5G843434	0.922725	0.000792112	-0.635129	0.0739845	-1.52415	0.000621868	5
GRMZM2G066142	-0.309467	0.0207361	-2.11127	0.000416958	-1.72034	0.000331624	11
GRMZM2G308666	-1.03445	0.0189485	-0.549732	0.172165	0.474951	0.209689	6
GRMZM2G329454	-0.429571	0.00414205	0.137395	0.246892	0.554091	0.00107164	12
GRMZM2G010439	-0.893156	0.00332981	-0.0982987	0.734459	0.774108	0.0109497	7
GRMZM2G064818	-1.2579	0.00817733	0.30422	0.482004	1.52528	0.000333041	12
GRMZM2G119725	-0.486718	0.00105814	0.159141	0.213197	0.624621	0.00129205	12
GRMZM2G152290	0.733731	0.0364918	-1.138	0.0144335	-1.57284	0.00121044	5
GRMZM2G015190	-0.960641	0.00487789	0.028477	0.88883	0.963744	0.00693641	7
GRMZM2G128865	-1.12498	0.000250635	-0.221389	0.203449	0.878767	0.00041675	6
GRMZM2G156238	0.791507	0.00288482	0.793248	0.0270248	-0.0168264	0.944465	3
GRMZM5G883686	0.704634	0.00622765	0.270119	0.298052	-0.426822	0.0205506	10
GRMZM2G014951	-1.36422	0.00341623	-0.00857302	0.981174	1.32262	0.00246856	7
GRMZM2G075828	-0.429382	0.0184625	-0.142961	0.272763	0.27702	0.0942812	6
GRMZM2G179063	2.09863	0.000131703	4.59849	6.81022e-05	2.38699	0.000175497	3
GRMZM2G353548	0.321762	0.0154644	0.0765819	0.572072	-0.243356	0.0425878	10
GRMZM2G466578	-0.604701	0.0414686	-0.228694	0.366172	0.366973	0.131851	6
GRMZM2G147319	-1.65966	8.27737e-05	-0.424979	0.0276042	1.20758	0.000524505	6
GRMZM2G032856	3.06825	0.000602631	4.05834	0.000617572	0.927289	0.0221065	3
GRMZM2G114672	0.152417	0.167417	0.301065	0.0280346	0.141156	0.178364	3
GRMZM2G132373	-0.0372336	0.822062	-0.651388	0.00199815	-0.602299	0.00387308	4
GRMZM2G046297	-0.249951	0.183406	-0.650983	0.0464209	-0.38213	0.13964	11
GRMZM2G147503	0.137782	0.623792	0.598814	0.0493428	0.451674	0.0766379	1
GRMZM2G074718	0.505166	0.00726903	0.154924	0.365038	-0.343027	0.0464463	10
GRMZM2G082573	-1.47314	0.00590307	-0.0307457	0.91035	1.37752	0.00634967	7
GRMZM2G176042	0.506039	0.172645	1.36859	0.00436331	0.689731	0.0560093	3
GRMZM2G000623	-0.0787321	0.542427	0.203884	0.164792	0.275279	0.022655	1
GRMZM2G323024	0.637071	0.0261558	1.80032	0.000433179	1.10988	0.00452876	3
GRMZM2G131820	-0.54694	0.0148394	-0.210685	0.434542	0.331419	0.0793027	7
GRMZM2G054509	-1.49377	0.000915713	-1.97342	0.000645259	-0.444276	0.211823	11
AC213654.3_FG006	-1.31646	0.00175804	0.202937	0.504118	1.44387	0.00318088	12
AC216870.3_FG005	-0.381264	0.0109011	-0.0511812	0.739072	0.322997	0.0381825	7
GRMZM5G812371	1.22211	9.69954e-05	0.790142	0.000531212	-0.430867	0.0139443	10
GRMZM2G419844	-0.667698	0.0037104	-0.253998	0.13362	0.405386	0.0375038	6
GRMZM5G864363	0.651448	0.00405576	0.276725	0.391431	-0.372036	0.153281	10
GRMZM5G897005	1.63309	0.00645628	1.61801	0.0154483	-0.0824139	0.88061	2
GRMZM2G096008	0.761125	0.0125188	0.337772	0.27772	-0.414449	0.00374218	10
GRMZM2G377539	0.431745	0.0100996	0.278833	0.080597	-0.152769	0.25002	10
GRMZM2G178795	-0.894058	0.00701963	-1.2027	0.0150545	-0.283575	0.391551	11
GRMZM2G005260	0.26685	0.682464	1.56558	0.0131213	1.18564	0.0887423	1
GRMZM2G074015	-0.478945	0.00556829	-0.0192525	0.914747	0.44955	0.00729795	7
GRMZM2G142836	-0.401299	0.022472	-0.0925705	0.486327	0.299481	0.0644334	6
GRMZM2G129157	0.335776	0.0466895	-0.0060008	0.98058	-0.332795	0.032797	8
AC198518.3_FG002	-2.32568	0.0191094	-1.77978	0.120342	0.706	0.497512	9
GRMZM2G056469	0.899823	0.00872062	0.934057	0.0104907	0.0197123	0.960825	2
GRMZM2G139796	0.300871	0.0482845	0.324801	0.0540635	0.0209351	0.862682	2
GRMZM2G036640	0.325943	0.0537586	-0.276	0.267571	-0.584987	0.0115573	5
GRMZM5G876518	1.1795	0.000304245	0.633053	0.0154409	-0.538793	0.00621345	10
GRMZM2G429759	0.445738	0.0115082	0.316036	0.0557873	-0.131237	0.429822	2
GRMZM2G089698	2.15608	0.00133388	3.0227	0.000192345	0.808448	0.084801	3
GRMZM2G138744	0.28624	0.383844	0.991391	0.0223767	0.677409	0.025657	1
GRMZM2G382035	2.23571	0.00978769	0.820073	0.350474	-1.3918	0.00664975	8
GRMZM2G032028	1.85779	0.00373002	0.724249	0.310621	-1.14088	0.0160335	10
GRMZM2G164482	0.695333	0.0085127	0.195608	0.653286	-0.49025	0.101257	8
GRMZM2G051502	-1.0734	0.00332981	-0.531279	0.0700686	0.534774	0.0743865	6
GRMZM2G015126	-0.465852	0.0145901	-0.0826029	0.59552	0.37569	0.034596	7
GRMZM2G072350	-1.76792	0.0012838	-1.20191	0.0110526	0.568883	0.149908	6
GRMZM2G386051	0.518572	0.0121464	0.226025	0.276184	-0.286429	0.06569	10
GRMZM2G310144	1.65802	0.000121485	0.455681	0.0805944	-1.17899	0.000157827	10
GRMZM2G013530	1.68012	0.00248736	0.608491	0.311397	-1.05309	0.0249875	8
AC198518.3_FG003	0.545399	0.000714143	0.200737	0.0699005	-0.338403	0.00817456	10
AC185475.3_FG001	-0.847343	0.00223997	-0.0776008	0.875634	0.746752	0.0489049	6
GRMZM2G019246	1.07375	0.0105841	0.270324	0.375823	-0.780969	0.0243825	10
GRMZM2G015291	0.227697	0.11123	-0.111394	0.498892	-0.329632	0.0353989	5
GRMZM2G407517	0.531642	0.0108236	0.405922	0.0144048	-0.122669	0.440551	2
GRMZM2G018757	-1.61757	0.0021697	-0.744658	0.156159	0.864663	0.0878276	6
GRMZM2G161746	-2.3678	0.0020829	-0.834289	0.11176	1.50542	0.0152836	6
GRMZM2G079888	-0.42084	0.0216695	0.105674	0.537425	0.509684	0.00986034	12
GRMZM2G312110	-0.355801	0.046478	0.153911	0.229135	0.496627	0.0177426	12
GRMZM2G047214	-0.368963	0.00705113	-0.111196	0.23037	0.253878	0.033723	6
AC234154.1_FG007	-0.279958	0.0255046	0.0322931	0.770851	0.303239	0.0255945	12
GRMZM2G367348	-1.48118	0.00635306	-0.718888	0.151694	0.747527	0.148039	6
GRMZM2G160174	0.302939	0.0282984	0.249902	0.0717559	-0.0580307	0.573463	2
GRMZM2G332505	-3.1498	0.000741988	-2.38767	0.00185117	0.821118	0.174658	9
GRMZM2G352855	0.896637	0.000110617	0.231746	0.175894	-0.650769	0.0026173	10
AC204539.4_FG003	0.918244	0.00248356	0.297801	0.285032	-0.609872	0.021033	10
GRMZM2G016922	2.00487	0.00706867	1.91909	0.0407041	-0.21945	0.606386	2
GRMZM2G021401	-0.581506	0.00628497	-0.552116	0.0598027	0.0367945	0.879602	9
GRMZM2G115342	-0.166361	0.136298	0.296627	0.0244965	0.444987	0.00569786	12
GRMZM2G117878	1.33399	0.000516046	0.884794	0.0376965	-0.443775	0.149625	10
GRMZM2G397965	0.879466	0.00889798	1.0528	0.0230614	0.153335	0.704663	3
GRMZM2G111462	-3.41671	1.59965e-05	-2.82483	0.00517642	0.950376	0.091482	9
GRMZM2G052386	-1.18622	0.0209844	0.336826	0.433204	1.47153	0.00546457	12
AC231745.1_FG004	0.0862346	0.371889	-0.420297	0.0198677	-0.487049	0.00558178	5
GRMZM2G331368	-0.341856	0.0423532	0.237426	0.0497468	0.566043	0.00690174	12
GRMZM2G325285	-1.1034	0.000565891	-0.0909445	0.46856	0.990402	0.00130165	6
GRMZM2G177631	-1.01972	8.46889e-05	-0.308471	0.014068	0.673688	0.00060848	6
GRMZM2G469414	0.381714	0.167373	0.807949	0.0268101	0.40124	0.0284247	3
GRMZM2G393215	1.38333	0.0037104	-1.16807	0.0941878	-2.24223	0.00184952	5
GRMZM2G160273	-0.228954	0.0423532	0.156122	0.348731	0.373758	0.0288348	12
AC194350.3_FG001	0.624854	0.018132	0.481185	0.0639639	-0.146441	0.446661	2
GRMZM2G009438	0.271093	0.0703178	-0.0797192	0.711534	-0.342713	0.0390415	5
GRMZM2G017557	-0.526472	0.294858	-1.91216	0.0193529	-1.32564	0.0320977	11
GRMZM2G149756	1.7283	0.00157269	0.201815	0.708106	-1.48704	0.00100206	8
GRMZM2G096946	-0.856326	0.00125314	0.107909	0.482123	0.944527	0.00117719	12
GRMZM2G428628	-0.784963	0.0113652	0.03109	0.906441	0.79508	0.0246682	12
GRMZM2G319465	-0.664062	0.0195213	-0.0811969	0.756281	0.538825	0.0303355	7
GRMZM2G022997	0.586291	0.0042793	0.109756	0.596754	-0.466625	0.0314981	8
GRMZM2G121905	-0.70165	0.00124754	0.114916	0.309442	0.78544	0.000826481	12
GRMZM2G321750	0.621279	0.0163522	0.434969	0.136221	-0.186886	0.198906	10
GRMZM2G137869	-1.60556	0.00252995	-0.541621	0.315389	1.03683	0.0172472	6
GRMZM2G082943	0.461327	0.0422468	-0.412683	0.224201	-0.847174	0.00453999	5
GRMZM2G125239	-0.423303	0.0260822	0.0647315	0.504177	0.477327	0.0176516	12
GRMZM2G148277	-1.0602	0.00109113	-0.0319479	0.900024	1.00248	0.00196364	7
AC207533.2_FG002	-1.66134	0.0405798	-0.272757	0.448146	1.34611	0.0892564	7
GRMZM2G070432	0.450355	0.029036	-0.14581	0.53789	-0.53102	0.0336472	8
GRMZM2G116603	-1.39033	0.152707	0.955599	0.506074	2.14164	0.000159637	12
GRMZM2G138330	0.242235	0.28302	-0.327212	0.244425	-0.55143	0.0195209	5
GRMZM2G006178	-0.344041	0.0139259	-0.0474823	0.725079	0.284231	0.0294105	7
GRMZM2G115598	-0.380902	0.0118367	-0.0433445	0.777136	0.33112	0.0412121	7
GRMZM2G032443	-1.89609	0.000352792	-1.07626	0.000688653	0.808007	0.0180587	6
GRMZM2G162056	-0.960807	0.000597973	-0.237423	0.445181	0.708215	0.0222482	7
GRMZM2G070899	0.882468	0.000152255	0.390065	0.0155121	-0.486811	0.00248546	10
AC207890.3_FG002	-0.802503	0.000762408	0.058138	0.68111	0.842611	0.00105082	7
GRMZM2G448927	0.244867	0.0465868	0.185021	0.0799824	-0.0624349	0.573128	2
GRMZM2G165179	-0.318061	0.0529611	0.0293726	0.869805	0.337897	0.0211054	12
GRMZM2G069784	-0.218117	0.385152	-0.769435	0.0137501	-0.526148	0.0623623	4
GRMZM2G379237	2.84299	0.000467303	-0.179966	0.866333	-3.09971	0.00236181	5
GRMZM2G355098	-1.16507	0.00298159	0.0940756	0.677375	1.22048	0.00206289	12
GRMZM2G133854	0.35526	0.0243553	0.186767	0.250161	-0.165658	0.257443	10
GRMZM2G005592	-0.209121	0.0485969	-0.0466837	0.694929	0.161369	0.098038	7
GRMZM2G313321	0.628074	0.0423532	0.0164099	0.966526	-0.567605	0.0340667	8
GRMZM2G336824	2.30723	0.00110389	1.66393	0.0307601	-0.642593	0.150763	2
GRMZM2G119496	-0.424225	0.036682	0.121268	0.66298	0.531224	0.0273848	7
GRMZM2G045987	-0.552339	0.00102731	-0.00561147	0.966524	0.528586	0.00179906	7
GRMZM2G453225	2.30158	0.000240481	0.768438	0.0703095	-1.50731	0.0006658	10
GRMZM2G158342	-2.38538	3.89394e-05	-0.0232832	0.956355	2.30612	0.000302571	7
GRMZM2G164074	2.00802	0.000125357	1.0705	0.0244725	-0.924776	0.0205506	10
AC233866.1_FG006	-0.304441	0.0175777	0.0494577	0.778184	0.331931	0.024583	7
GRMZM2G052483	1.00198	0.00261054	0.512505	0.0695779	-0.483062	0.0255945	10
GRMZM2G074611	1.36274	0.00028556	1.08443	0.00612962	-0.272942	0.269685	2
AC230023.2_FG006	2.19085	0.00373311	-1.15807	0.109566	-3.0393	1.88688e-05	5
GRMZM2G133407	1.03368	0.00173483	0.242408	0.53574	-0.768715	0.0299424	8
GRMZM2G146380	2.47087	0.000163901	1.9806	0.00170505	-0.503052	0.0156966	10
GRMZM2G330229	1.38366	0.000199213	1.94111	0.00301924	0.507534	0.148398	3
GRMZM5G894234	-0.251441	0.0739038	0.128299	0.457594	0.369107	0.0170882	12
GRMZM2G081380	-0.650696	0.000372411	0.0117188	0.931934	0.647787	0.000507719	7
GRMZM2G095348	-0.341552	0.00516669	0.065178	0.569613	0.393135	0.00567481	12
GRMZM2G164440	0.409022	0.00500639	-0.581502	0.00195916	-0.930736	0.00015366	5
GRMZM2G010044	1.21352	0.000759925	0.60667	0.0182044	-0.604287	0.00691676	10
GRMZM2G031167	4.87007	0.000401891	3.21695	0.00804121	-1.98809	0.00349545	10
GRMZM2G102770	1.92657	0.00125774	0.678909	0.167623	-1.22958	0.0149231	10
GRMZM2G359986	1.98982	3.36751e-05	1.1296	0.0137759	-0.854776	0.0194618	10
GRMZM5G893782	-0.762133	0.00622734	-0.0926134	0.572767	0.650877	0.0104081	7
GRMZM2G142685	-0.7693	0.0512415	0.0507587	0.850352	0.798381	0.0407071	12
GRMZM2G001500	-0.227772	0.0382378	0.241874	0.0497597	0.456113	0.00351698	12
GRMZM2G161905	0.64511	0.0453617	1.0966	0.0167801	0.43272	0.242501	3
GRMZM2G164036	-1.62449	0.000293327	-1.86801	0.00682498	-0.218682	0.633895	11
GRMZM2G312997	0.943543	0.0106256	0.41975	0.0686068	-0.519857	0.107241	10
GRMZM2G438871	2.09676	0.00211314	2.5248	0.00117551	0.375815	0.425128	3
GRMZM2G068506	-0.517113	0.0607824	0.459192	0.103872	0.942272	0.00136386	12
GRMZM2G133631	0.736373	0.000478868	0.361307	0.0178891	-0.369016	0.00790413	10
GRMZM2G083836	-0.601032	0.00515401	0.031663	0.842967	0.613475	0.00631986	7
GRMZM2G060811	-0.576317	0.00124754	-0.751431	0.00172594	-0.156891	0.243894	11
GRMZM2G014577	-0.651839	0.00240191	-0.312942	0.103524	0.327786	0.0915913	6
GRMZM2G054378	0.423666	0.00775261	0.194368	0.268087	-0.225789	0.154898	10
GRMZM2G335019	-0.782353	0.0165916	-0.0610788	0.820716	0.703933	0.0245737	7
GRMZM2G355773	-0.586929	0.0406278	-0.0964915	0.51836	0.470928	0.0761978	7
GRMZM2G437445	0.723141	0.000268315	0.488679	0.0120179	-0.235958	0.0883828	10
GRMZM2G413687	-0.251012	0.268193	-0.638704	0.0227988	-0.372011	0.149449	11
GRMZM2G093050	-0.270255	0.0436142	0.0711855	0.614367	0.33474	0.0398179	7
GRMZM2G304638	0.471337	0.00388273	0.114593	0.491	-0.34786	0.0158684	10
GRMZM2G016558	-0.940261	0.0156818	0.224432	0.480038	1.13321	0.00693949	12
AC194974.3_FG005	0.255953	0.166587	-0.661284	0.0157101	-0.887064	0.000749504	4
GRMZM2G077256	-0.414519	0.0547724	-0.54447	0.011747	-0.118312	0.587521	9
GRMZM2G159169	-0.371138	0.0447782	0.0488468	0.773125	0.407426	0.0502908	7
GRMZM2G413253	-0.876347	0.00616801	-0.634809	0.116533	0.249666	0.439969	9
GRMZM2G032304	-1.3261	0.0285355	-1.53433	0.0189661	-0.101266	0.85061	9
GRMZM2G148144	0.936969	0.001399	-0.142444	0.806798	-1.03598	0.029224	5
GRMZM2G101117	-0.513065	0.0184985	-1.13727	0.00179134	-0.602074	0.0118801	11
GRMZM2G042933	1.38696	0.000133612	0.221553	0.246938	-1.13225	0.000162685	10
GRMZM2G426467	0.742909	0.0918025	1.83791	0.00193899	1.04206	0.0513084	3
GRMZM2G035890	2.25493	0.000461365	-1.27498	0.00841361	-3.42546	8.04668e-05	5
GRMZM2G412604	0.185042	0.276021	1.63881	0.000459998	1.40985	0.000688173	1
GRMZM2G019578	2.33229	0.054588	3.1687	0.0476528	0.525791	0.493463	3
AC189795.3_FG001	-1.09488	0.0158733	-0.879846	0.092661	0.219473	0.630672	9
GRMZM2G135688	0.546301	0.00410397	0.0366339	0.847494	-0.496144	0.0187033	8
GRMZM2G160327	-1.43669	0.00169059	-0.591028	0.0192119	0.833353	0.0193291	6
GRMZM2G169240	2.61984	0.0129878	2.39253	0.0472381	-0.252728	0.663405	2
GRMZM2G073888	-0.768776	0.00030026	-0.0993276	0.39724	0.652984	0.000478969	6
GRMZM5G885628	-0.280448	0.0519485	0.0166572	0.921593	0.292975	0.0445321	7
GRMZM2G080652	-0.364151	0.00518004	-0.303327	0.0218258	0.0652964	0.506107	9
GRMZM2G023982	0.744378	0.00359945	-0.0739098	0.779304	-0.797198	0.00395387	8
GRMZM2G161335	0.280607	0.011825	0.122957	0.221308	-0.152069	0.140743	10
GRMZM2G008106	-0.927193	0.000209787	-0.385508	0.0120122	0.535135	0.00349567	6
AC217293.3_FG007	-1.32657	0.00305767	-1.04854	0.00878855	0.28052	0.419576	9
GRMZM2G041493	1.80566	0.00014874	1.54772	0.00117551	-0.272834	0.220423	2
GRMZM2G401830	-1.81468	0.0279889	-0.0560073	0.917684	1.69616	0.0384533	7
GRMZM2G411766	1.084	0.040891	2.0254	0.00838051	0.649444	0.13297	3
GRMZM2G057602	1.0324	0.00827888	0.463567	0.222711	-0.563008	0.0176815	10
GRMZM2G112176	-0.582363	0.00670584	0.172477	0.272329	0.73789	0.00282961	12
GRMZM2G169261	2.49715	0.00763954	2.61594	0.0175171	0.0754714	0.884979	2
GRMZM2G082387	0.255289	0.208821	-0.481888	0.0947651	-0.713732	0.0138431	5
AC203430.3_FG007	0.886573	0.132698	2.12846	0.019105	0.932962	0.0754709	3
GRMZM2G446737	0.751155	0.0488672	-0.77866	0.0283479	-1.30561	0.00438073	5
GRMZM2G053757	0.624308	0.00879661	0.4151	0.0583056	-0.207753	0.21585	10
GRMZM5G862945	0.641418	0.00625632	0.481164	0.0349842	-0.161491	0.379226	2
GRMZM2G072493	-0.653595	0.0211487	-0.394621	0.0784799	0.258189	0.350117	9
GRMZM2G097789	0.653647	0.00474725	0.275436	0.141436	-0.370187	0.0187534	10
AC194609.2_FG003	-1.51162	0.0487694	-0.321629	0.362027	1.14769	0.105394	6
GRMZM2G489651	0.906951	0.00745212	0.36569	0.379235	-0.533137	0.0526822	10
GRMZM2G443655	0.608663	0.000561132	0.258286	0.0214785	-0.325073	0.0111567	10
GRMZM2G482946	0.39941	0.206725	1.35476	0.0143868	0.747067	0.0453476	3
GRMZM5G841871	-0.949157	0.0276223	-0.735928	0.0673586	0.219254	0.646237	9
GRMZM2G009519	0.319652	0.00970386	0.0831435	0.456555	-0.228924	0.0294011	10
GRMZM2G137964	1.86028	0.00416106	-1.93977	0.00381127	-3.3442	0.000170257	5
GRMZM2G165867	1.80789	0.00243091	-0.863514	0.11705	-2.54491	0.000199047	5
GRMZM5G821594	-0.672006	0.000558949	-0.323071	0.0162484	0.335489	0.00940454	6
AC196984.3_FG001	-3.64285	0.000523556	-2.38716	0.0541088	1.62879	0.0789347	6
GRMZM2G332225	0.357938	0.100566	0.788137	0.005038	0.408506	0.0532837	3
GRMZM2G159901	0.440123	0.0555387	-0.699579	0.0304481	-1.10384	0.00158029	5
GRMZM2G106795	0.559458	0.0373648	0.00431258	0.991359	-0.540666	0.0322342	8
GRMZM2G703641	1.88277	0.00867532	0.321415	0.706369	-1.52502	0.0327655	8
GRMZM2G380197	0.122455	0.510007	0.698078	0.00129434	0.547388	0.0133308	1
GRMZM5G837210	0.858901	0.000634321	0.282051	0.0663043	-0.568464	0.00672617	10
GRMZM2G704042	-0.612084	0.0183763	-0.64573	0.0675949	-0.00512743	0.987302	9
GRMZM2G137293	0.389003	0.0179886	0.375841	0.0261702	-0.018712	0.909149	2
GRMZM2G047956	-0.772487	0.0292978	-0.788272	0.120803	0.0196242	0.945145	9
GRMZM2G153369	0.334582	0.0326553	0.00518415	0.971792	-0.321268	0.0428901	8
GRMZM5G852723	-0.64155	0.000674053	-0.31561	0.0157101	0.307183	0.014237	6
GRMZM2G450048	-2.05743	0.00250624	-0.736098	0.193585	1.3295	0.0532837	6
GRMZM2G147301	1.61083	0.000963343	0.241815	0.722122	-1.29415	0.0253399	8
GRMZM2G039988	2.09474	0.0006128	0.149546	0.774205	-1.90651	0.000422853	8
GRMZM2G149038	-0.638815	0.0758215	-1.27725	0.0171089	-0.524703	0.225463	11
GRMZM5G849284	-0.854639	0.00211407	0.134728	0.499111	0.961085	0.000875209	7
GRMZM2G054415	1.72749	0.00155187	0.776836	0.085907	-0.957128	0.00799802	10
GRMZM2G151510	1.77253	0.00510933	0.889288	0.460596	-0.979394	0.186219	10
GRMZM2G047105	-1.10436	0.13784	1.03313	0.00591013	2.04343	0.0255086	12
AC208610.3_FG010	0.994465	0.0699252	-0.772981	0.390012	-1.55773	0.0166111	5
GRMZM2G703247	-0.0604485	0.737493	0.38842	0.0267337	0.430777	0.0209465	1
GRMZM2G054397	0.396129	0.00555876	0.239743	0.0566407	-0.158587	0.165085	10
GRMZM2G475673	0.421553	0.0565861	-0.686004	0.0138129	-0.93591	0.00250721	5
GRMZM5G874578	1.20012	0.001486	0.146749	0.609015	-1.02151	0.000448534	8
GRMZM2G700923	2.49374	0.00366232	-0.183921	0.88518	-2.59032	0.00745144	8
GRMZM5G854551	0.961007	0.107569	-2.11987	0.00727128	-2.66335	0.0010388	4
GRMZM2G177198	-0.402718	0.00959602	0.0018731	0.993069	0.394387	0.0280378	7
GRMZM2G045560	0.636381	0.0521702	1.48283	0.00319249	0.790043	0.00506514	3
GRMZM2G118303	0.738066	0.02484	-0.557358	0.341908	-1.23098	0.0249242	5
GRMZM5G839920	0.608696	0.00221837	0.382294	0.0504782	-0.228046	0.109135	2
GRMZM2G305244	0.824286	0.00999261	0.87377	0.0419211	0.0316133	0.916517	2
AC207011.3_FG001	-1.43598	0.0326156	-0.735612	0.0953195	0.75097	0.246806	9
GRMZM5G859315	-0.339073	0.046453	0.246881	0.324422	0.568195	0.0371152	12
GRMZM5G876395	1.18149	0.00577499	-0.503155	0.348344	-1.64085	0.00486035	5
GRMZM2G020508	1.01023	0.000157526	0.912985	0.000875436	-0.0974505	0.312774	10
GRMZM5G844243	0.994578	0.00206377	0.0378759	0.924888	-0.929738	0.00865819	8
GRMZM2G476973	-0.302399	0.156603	-0.773496	0.017935	-0.449602	0.101245	11
GRMZM2G064584	1.19352	0.0206031	-0.214051	0.771121	-1.36782	0.00568201	8
GRMZM2G139256	1.54448	0.000233058	0.0435549	0.874073	-1.46698	0.000424965	8
GRMZM2G428905	2.2481	0.000157526	0.798167	0.0778539	-1.42825	0.00159488	10
GRMZM2G055119	0.77267	0.0242226	0.459262	0.148591	-0.30814	0.218247	10
GRMZM2G166024	1.32587	8.05672e-05	0.404021	0.0334331	-0.911148	0.00112921	10
GRMZM5G857810	-0.725153	0.0223239	0.0413195	0.898075	0.746919	0.0110417	7
GRMZM2G703783	-0.185118	0.286691	-0.998968	0.00229704	-0.773298	0.00195187	11
GRMZM2G513222	1.33679	0.142501	-1.8832	0.081135	-2.85076	0.0014494	4
GRMZM2G013196	0.299199	0.0133324	0.216902	0.0680998	-0.0803828	0.424187	2
GRMZM2G100719	1.59172	0.000319795	-1.56356	0.0403832	-3.03799	0.000841583	5
GRMZM2G063844	0.802979	0.0164103	0.283903	0.47468	-0.51236	0.0202971	10
GRMZM2G372200	-0.314242	0.198257	0.335897	0.244042	0.627285	0.00630111	12
GRMZM2G020556	2.18743	5.00268e-05	0.389194	0.269918	-1.75472	0.000828665	10
GRMZM5G800764	2.21582	0.0241269	2.49498	0.0734297	-0.054709	0.912959	2
GRMZM2G148964	3.83187	9.85269e-05	-0.908292	0.571897	-4.43186	0.0032563	8
GRMZM2G037094	0.321437	0.0197503	0.00807756	0.962157	-0.30402	0.042934	8
GRMZM2G440820	-0.448853	0.0243103	0.0722708	0.618116	0.507251	0.0194618	12
GRMZM2G318614	-1.54577	0.00714247	-0.331928	0.583049	1.18385	0.0476641	7
GRMZM5G875051	-0.890017	0.0162092	-0.170845	0.666297	0.697433	0.0115899	7
GRMZM5G859846	-2.03803	0.00725292	-0.224553	0.256303	1.75032	0.0138399	6
GRMZM2G551218	-1.68327	0.0444483	0.201649	0.576261	1.80518	0.0421286	7
GRMZM2G011367	2.16431	0.000467303	-0.450025	0.205963	-2.41189	0.000272314	5
GRMZM2G024592	-1.22173	0.00542572	-0.40451	0.250807	0.798451	0.063131	6
GRMZM2G087097	-0.125683	0.544133	-0.755764	0.00508718	-0.600479	0.0234425	4
GRMZM2G041055	-1.32108	0.0113605	-0.502644	0.394803	0.792188	0.108397	6
GRMZM2G554914	0.781521	0.01542	0.30956	0.408453	-0.463157	0.173596	10
AC234160.1_FG001	-0.628061	0.0228419	-0.037804	0.813788	0.578142	0.0404501	7
GRMZM2G038950	0.258329	0.0925979	-0.0801392	0.632382	-0.329072	0.0252922	8
AC208724.3_FG001	-1.58783	0.000202553	-0.381653	0.164559	1.17551	0.00285023	6
GRMZM2G468140	2.48386	0.000302136	-2.37968	0.041968	-4.49015	0.00164188	5
GRMZM5G887529	1.34666	0.0259834	0.793738	0.134909	-0.552012	0.264177	10
GRMZM2G035579	-0.673438	0.00433396	-0.680946	0.00307709	-0.0101251	0.956593	9
GRMZM2G591039	-0.490484	0.00163521	-0.247125	0.0305795	0.241917	0.0290942	6
GRMZM2G700437	2.07908	0.00227644	1.34359	0.121688	-0.838875	0.158249	10
AC204060.3_FG010	-0.374776	0.369172	-2.54672	0.00235507	-1.84719	0.00321438	4
GRMZM5G888860	1.35527	3.96251e-05	0.141375	0.433739	-1.17861	0.000225263	10
GRMZM2G109126	-0.920546	0.000569273	-0.328889	0.125272	0.579567	0.0114071	6
GRMZM2G475594	0.12005	0.462001	-0.282381	0.145461	-0.387253	0.0222203	4
GRMZM2G142037	-1.60464	0.000903223	-1.10241	0.00327313	0.502059	0.12411	6
GRMZM2G113372	-0.885181	0.00410397	-0.00329323	0.993557	0.861704	0.0101881	7
GRMZM2G166644	0.815457	0.000564768	-0.0396637	0.831944	-0.833636	0.000471895	8
AC205077.3_FG003	0.716085	0.00476425	0.470494	0.143985	-0.24698	0.287861	2
GRMZM2G348186	-1.7139	0.0159121	-0.773601	0.0519941	0.935392	0.147447	6
GRMZM2G033236	1.39667	0.0039018	-1.15055	0.0834781	-2.46095	0.00229271	5
GRMZM2G135446	-0.200732	0.0837925	0.185746	0.121217	0.373118	0.0109176	12
GRMZM2G095921	0.249353	0.0297457	0.102244	0.420773	-0.142215	0.195599	10
GRMZM2G582930	-0.648865	0.000658943	-0.31575	0.0162269	0.314014	0.0131283	6
GRMZM2G589470	1.30526	0.017276	0.985368	0.0676679	-0.324792	0.360287	2
GRMZM2G093035	0.0226536	0.903809	-0.614999	0.0455034	-0.615123	0.0107504	4
GRMZM5G809376	-0.64155	0.000674053	-0.31561	0.0157101	0.307183	0.014237	6
GRMZM2G091597	-0.292253	0.0952981	0.0541163	0.785608	0.331384	0.0264093	12
GRMZM2G437675	-1.20498	0.000795078	-0.678228	0.0170949	0.520505	0.0206952	6
GRMZM2G119081	0.742883	0.000589322	0.851231	0.00542655	0.0922446	0.593745	3
GRMZM2G543920	-0.498789	0.0434322	0.0929046	0.803884	0.575293	0.0330703	12
GRMZM2G051512	-0.950589	0.000421577	-0.621807	0.268955	0.330518	0.457917	9
GRMZM2G093312	-1.00022	0.0145901	0.0775248	0.760674	1.05265	0.0173913	7
AC205534.3_FG001	1.01786	0.0194413	0.0948753	0.872769	-0.898465	0.027737	8
AC211705.3_FG001	0.666935	0.00388434	0.107821	0.607272	-0.543536	0.0138643	8
GRMZM5G884151	0.119057	0.836429	1.56672	0.0170949	1.39014	0.0285347	1
GRMZM2G034947	0.952225	0.000945549	0.724083	0.0267298	-0.235666	0.304889	2
GRMZM2G088290	1.13321	0.0228327	0.449749	0.438589	-0.671667	0.129178	10
GRMZM2G152287	1.13427	0.00776771	-0.232089	0.745362	-1.24609	0.0346365	8
GRMZM2G056216	3.07917	0.00211884	1.52748	0.129174	-1.72414	0.0024366	10
GRMZM2G428835	0.627602	0.0378508	0.0589153	0.833949	-0.55671	0.0280256	8
GRMZM5G828362	0.874888	0.0120616	0.297813	0.494467	-0.566331	0.0886556	10
GRMZM2G161761	0.38642	0.0397614	-0.0997567	0.648994	-0.474476	0.0111825	5
GRMZM2G316345	-1.56588	0.0134385	-0.298828	0.526964	1.22324	0.0528403	6
GRMZM2G049913	0.741558	0.00362864	0.332696	0.0656265	-0.406318	0.0255239	10
GRMZM2G057522	-2.22007	0.000461531	0.12756	0.746658	2.23263	0.00040631	7
GRMZM2G316232	-0.87068	0.00129075	0.103013	0.591529	0.942069	0.000511259	12
GRMZM2G040905	-0.361727	0.180888	0.385664	0.0617676	0.677314	0.0335119	1
GRMZM5G854710	0.565762	0.0391273	0.837375	0.0280753	0.249443	0.143886	3
AC229993.1_FG009	-2.01251	0.0228355	-0.832783	0.128015	1.16912	0.136779	6
GRMZM2G413482	4.3369	5.76474e-05	2.38375	0.0241901	-2.02292	0.00750449	10
GRMZM2G112402	3.54648	4.06717e-05	-0.0166961	0.98058	-3.63167	0.000368128	5
GRMZM5G841684	1.09583	0.00814169	-2.32942	0.0301693	-3.0821	0.00400791	5
GRMZM2G412161	4.07103	0.000163901	0.89552	0.318183	-3.22851	0.00339778	8
GRMZM2G161521	2.46227	0.0280125	2.16078	0.126596	-0.411779	0.340434	10
GRMZM2G116803	1.71552	0.00330174	1.03588	0.0595561	-0.6752	0.0025895	10
GRMZM2G062495	0.271392	0.309374	-0.683311	0.065759	-0.912793	0.00980735	4
GRMZM2G092752	-0.569413	0.00130917	-0.126362	0.19915	0.434767	0.00645726	6
GRMZM2G031504	1.81239	0.00348862	0.851209	0.120971	-0.94321	0.0285963	10
GRMZM2G353313	0.427086	0.0182266	-0.244088	0.259736	-0.652651	0.0141434	5
GRMZM2G350693	3.13239	0.00420067	2.02505	0.0803042	-1.22383	0.0138444	10
GRMZM5G800973	0.345775	0.0280032	0.225706	0.158402	-0.118237	0.243979	10
GRMZM5G827026	-1.31123	0.00226072	-0.0180484	0.928002	1.2618	0.00340641	7
GRMZM2G377743	0.33362	0.530658	1.34674	0.00122045	0.935312	0.101589	1
GRMZM5G811176	-1.33933	0.0476328	0.8103	0.163404	2.06894	0.00294986	12
GRMZM5G875735	0.566574	0.00582322	0.257935	0.0817399	-0.308067	0.080548	10
GRMZM2G422269	-0.863182	0.0133848	0.399564	0.190658	1.22127	0.000519385	12
GRMZM2G065731	-1.13683	0.00129075	-0.0328355	0.933623	1.06898	0.00536675	7
GRMZM5G865162	-3.43016	0.000555002	-0.325785	0.419073	3.06358	0.00153018	6
GRMZM5G892921	0.907662	0.0154961	1.23695	0.00788685	0.316211	0.275952	3
GRMZM2G130121	0.401925	0.0058257	-0.0175976	0.915952	-0.409225	0.011119	8
GRMZM5G882189	-1.00057	0.000620209	-0.370841	0.171136	0.587633	0.0204739	6
GRMZM2G145461	1.79831	0.00222487	0.993157	0.153806	-0.794445	0.119744	10
GRMZM2G085295	-1.60415	0.000247438	0.175908	0.0993622	1.73216	0.000269336	12
GRMZM2G575305	1.68469	0.000667867	0.114461	0.72304	-1.53771	0.000287901	8
GRMZM5G852613	-0.693577	0.000490118	-0.333762	0.0143636	0.352569	0.00745144	6
GRMZM2G134340	1.0009	0.000328967	0.405696	0.0602864	-0.585936	0.00415561	10
GRMZM2G089218	1.28148	0.040597	0.557505	0.287606	-0.759232	0.179517	2
GRMZM2G410704	0.932024	0.0103752	0.173384	0.698343	-0.739069	0.0336808	8
GRMZM2G149802	-0.621545	0.00421588	-0.161874	0.463493	0.450184	0.0227413	6
GRMZM2G316789	-1.2082	0.000505597	-1.83968	0.000583653	-0.603767	0.0202464	11
GRMZM2G029366	0.613615	0.0178326	0.520982	0.0957897	-0.131683	0.471048	2
GRMZM2G499981	1.43002	0.000480224	0.156952	0.626726	-1.2463	0.00209561	10
AC207206.3_FG001	-0.232348	0.852817	2.68775	0.0493524	2.68349	0.0341114	1
GRMZM2G089397	-0.987579	0.00508679	-0.153774	0.742728	0.814615	0.0247088	7
AC190771.2_FG003	1.99006	0.00188786	-0.387785	0.514288	-2.31434	0.000141823	8
GRMZM5G823673	-0.253106	0.256462	-1.98545	0.00284957	-1.6107	0.00132931	4
GRMZM2G060647	0.506295	0.0120117	0.126027	0.55216	-0.369423	0.00941887	8
GRMZM5G890599	2.15633	0.0307367	3.68887	0.0116843	1.22678	0.0627277	3
GRMZM5G804941	0.520457	0.00183237	0.347326	0.0355193	-0.179578	0.169303	2
GRMZM2G129019	1.10118	6.77312e-05	0.421074	0.00674715	-0.676556	0.00051778	10
GRMZM2G012807	-3.11218	0.000113996	-2.8244	0.0146455	0.40813	0.558768	9
AC188023.3_FG011	-1.09307	0.00177488	-0.191315	0.481099	0.88141	0.00448652	7
GRMZM2G072850	-0.771448	0.000485302	-0.278365	0.085752	0.48604	0.00975035	6
GRMZM2G109638	-2.19701	0.0279528	-0.547831	0.324219	1.68038	0.106196	6
GRMZM2G086202	0.41409	0.0265503	-0.13907	0.494654	-0.540328	0.00678694	5
GRMZM2G038170	-1.85675	0.00799989	-0.182534	0.461031	1.61526	0.0180041	7
GRMZM5G874896	0.617432	0.0153187	0.589603	0.0218577	-0.0329934	0.874602	2
GRMZM2G517309	0.38656	0.0339899	0.436232	0.0368924	0.0416475	0.83021	3
GRMZM2G075042	0.455414	0.294674	-5.96476	7.57632e-06	-5.70144	1.88688e-05	4
GRMZM5G884914	-0.465077	0.00521731	-0.163911	0.135559	0.296462	0.0388618	6
GRMZM2G150256	0.562639	0.00554209	-0.219467	0.0652707	-0.76442	0.00150004	5
GRMZM2G112656	2.58747	0.000175368	1.26247	0.013064	-1.30883	0.000303341	10
GRMZM2G177491	0.86927	0.000667867	0.832424	0.000676673	-0.0468502	0.741867	2
GRMZM5G817246	1.21169	0.000668332	0.194298	0.472526	-0.987496	0.000826481	10
GRMZM5G856142	0.498374	0.0269085	0.361679	0.0339576	-0.135868	0.525225	2
GRMZM2G428393	-1.20698	0.00158334	-0.605264	0.0154409	0.593541	0.0218989	6
GRMZM2G018446	0.826173	0.00437063	0.411855	0.103478	-0.410198	0.0310496	10
GRMZM5G864526	1.57642	0.00613531	0.10372	0.866451	-1.43517	0.00518805	8
GRMZM2G039443	0.465376	0.00244229	-0.157332	0.238127	-0.610268	0.0013356	5
GRMZM2G405178	0.778678	0.000540855	-0.140285	0.422443	-0.896431	0.000986493	5
GRMZM2G523621	-0.474161	0.0069719	-0.165495	0.290987	0.300609	0.0882468	6
GRMZM5G854511	-2.11961	0.0353296	-0.713695	0.0873965	1.36091	0.122829	6
GRMZM2G171045	0.484541	0.0165567	0.0206103	0.929348	-0.45401	0.0128612	8
GRMZM2G092607	-0.330727	0.0880468	0.155552	0.410167	0.470098	0.0119113	12
GRMZM5G833625	0.64195	0.0214221	-1.11975	0.0206975	-1.70338	0.0011363	5
GRMZM2G704345	-2.47689	5.93294e-06	-0.124214	0.708106	2.36347	0.000111447	6
GRMZM2G416935	-1.21162	0.0311096	0.0932997	0.786441	1.27445	0.0232285	12
GRMZM2G091648	1.19446	0.000575956	1.59201	0.00245941	0.365475	0.155806	3
AC225176.2_FG003	0.51012	0.031576	0.0640423	0.835466	-0.433681	0.0347512	8
GRMZM5G850577	2.37445	0.00657733	1.11224	0.26425	-1.25498	0.0419043	10
GRMZM5G892769	0.122571	0.417992	0.399749	0.0299305	0.268163	0.0873717	1
GRMZM2G092758	1.88851	0.0804	4.91286	0.00614719	2.67363	0.00177726	3
GRMZM2G556522	0.64075	0.00165407	0.645835	0.00345111	-0.00286402	0.985117	2
GRMZM2G136970	-0.400238	0.273506	0.42859	0.0980671	0.801263	0.0482719	12
GRMZM2G164229	0.925588	0.00135847	0.567334	0.0244837	-0.280047	0.127267	2
GRMZM2G366910	2.92449	0.000152255	2.10258	0.00274867	-0.825634	0.0138293	10
GRMZM5G843474	-0.691453	0.0174222	-0.168783	0.353026	0.508729	0.0506822	6
GRMZM5G896196	0.689696	0.014875	0.444204	0.178261	-0.244508	0.13409	10
GRMZM5G849275	0.608012	0.0198722	-0.141121	0.712103	-0.72069	0.0468976	5
GRMZM5G855924	0.871764	0.0177738	0.733293	0.0633656	-0.147439	0.499579	2
GRMZM2G489504	-0.521535	0.00135757	-0.256095	0.0259522	0.250914	0.0260751	6
GRMZM5G843237	0.491211	0.0185037	0.713701	0.0095998	0.200826	0.121028	3
GRMZM5G820808	1.10875	0.00129549	0.594362	0.0130437	-0.509598	0.0176107	10
GRMZM2G109564	1.46058	0.0449412	0.235386	0.832339	-1.19823	0.0297592	8
GRMZM2G174441	0.979776	0.0185537	-0.345096	0.426259	-1.27918	0.00928563	5
GRMZM2G043657	0.747005	0.0796034	-0.302761	0.399497	-1.02243	0.0141493	5
GRMZM2G700503	-0.653833	0.00074255	-0.120428	0.380937	0.513566	0.00285789	6
GRMZM2G003631	-0.672487	0.00246896	-0.229695	0.0431317	0.437486	0.019342	6
GRMZM2G158163	-0.794352	0.000713638	-0.0994267	0.605288	0.679501	0.00398401	7
GRMZM2G559822	-1.56436	0.0186298	-1.70442	0.0162351	-0.113753	0.874673	9
GRMZM2G536825	-0.718441	0.000380028	-0.132259	0.612722	0.574454	0.0170069	6
GRMZM2G111774	0.419338	0.0592377	-0.0536688	0.845865	-0.462223	0.0131651	5
GRMZM2G029537	-0.366849	0.0638459	0.343609	0.131176	0.683858	0.00741129	12
GRMZM2G046528	0.85871	0.0339095	1.52417	0.019686	0.540776	0.0843913	3
GRMZM5G888894	0.392616	0.0478929	0.0701671	0.788808	-0.315239	0.0424641	8
GRMZM2G343048	0.595248	0.00143574	0.172278	0.41989	-0.416934	0.0331278	10
GRMZM2G478430	0.483699	0.0362183	-0.272465	0.386258	-0.736295	0.0091677	5
GRMZM2G356529	0.702977	0.00092998	0.25605	0.328725	-0.438507	0.0453228	10
GRMZM2G017739	1.30493	0.00159232	1.06987	0.0116747	-0.242052	0.404363	2
GRMZM2G172443	1.09016	0.0695987	1.34273	0.0440208	0.230404	0.68676	3
GRMZM2G434462	1.00021	0.000126411	-0.322497	0.0857537	-1.28012	0.000148951	5
GRMZM2G565940	1.95349	0.000808396	-0.3311	0.61931	-2.22205	0.00177726	8
GRMZM2G455784	-1.15001	0.0200229	-0.343978	0.552534	0.784788	0.109476	6
GRMZM2G016707	-0.741509	0.197906	1.24729	0.0578361	1.87906	0.00359517	12
GRMZM2G353885	-0.613624	0.0284225	-0.0528289	0.862405	0.547574	0.0375902	7
GRMZM2G167008	-0.454285	0.0202547	-0.0507236	0.738259	0.39285	0.0361853	7
GRMZM2G146222	-0.11681	0.851133	1.2413	0.0410666	1.28926	0.0294405	1
GRMZM5G805773	1.20693	0.0101418	-0.558042	0.0156123	-1.58524	0.00266791	5
GRMZM2G044503	0.217681	0.140403	0.480497	0.0336585	0.251025	0.130208	3
GRMZM5G876638	-0.960231	0.00155436	-0.602382	0.0278794	0.359941	0.113284	6
GRMZM2G340296	0.460291	0.00628352	0.364161	0.0143636	-0.0959108	0.434093	2
GRMZM5G834532	-2.44412	0.00294959	0.513503	0.205473	2.84736	0.00144854	12
GRMZM2G122941	-0.770777	0.0403868	-0.58211	0.0629206	0.193955	0.584284	9
AC200495.3_FG001	-1.03369	0.110741	0.540175	0.498769	1.4342	0.00928563	12
GRMZM2G064083	-0.568804	0.0115735	-0.70121	0.0171077	-0.130103	0.527283	11
GRMZM5G818232	2.11612	0.00615607	0.000103358	0.999953	-2.02714	0.0110935	8
GRMZM2G024624	-0.480554	0.106495	0.39507	0.341597	0.836155	0.030732	12
GRMZM5G869762	0.99775	0.00430595	0.789173	0.0252093	-0.211639	0.174984	2
AC192362.3_FG002	0.787207	0.013824	-0.00884079	0.984031	-0.778331	0.0221068	8
GRMZM2G150453	-1.11264	0.000197876	0.00942201	0.950254	1.09105	0.000199278	7
GRMZM5G889240	1.6373	0.032585	2.01295	0.000453033	0.115595	0.878161	3
GRMZM2G071339	-0.483075	0.202231	-1.46239	0.0321654	-0.861118	0.113862	11
GRMZM2G058870	-0.673155	0.000335061	0.117768	0.379064	0.77561	0.000556941	12
GRMZM2G157343	-0.343832	0.406052	-1.0949	0.0466963	-0.63958	0.107636	4
GRMZM2G460396	-1.30397	1.76742e-05	0.195092	0.0805103	1.45465	1.40791e-05	12
GRMZM2G463318	0.680129	0.0169403	0.857688	0.0397784	0.160424	0.598666	3
GRMZM2G178176	0.240042	0.293931	-0.418573	0.108284	-0.639346	0.0303143	4
GRMZM2G372495	-0.204065	0.453384	0.618606	0.0422655	0.787582	0.0276357	12
GRMZM2G075975	0.321008	0.0230425	0.202423	0.219402	-0.118618	0.330008	10
GRMZM5G811268	0.609694	0.0388068	-2.00936	0.122835	-2.30977	0.0237623	5
GRMZM2G023152	-0.648569	0.0992307	1.02067	0.0410889	1.61627	0.0032563	12
GRMZM2G045318	-0.47327	0.0144047	-0.107205	0.337625	0.352277	0.0493732	6
GRMZM2G428362	-1.0833	0.00419284	0.300056	0.304081	1.34012	0.0023211	12
GRMZM2G089567	0.517822	0.00419124	0.270932	0.067984	-0.24696	0.116011	10
GRMZM2G023364	0.602344	0.0108156	0.430628	0.0456316	-0.176275	0.404054	2
GRMZM5G868296	1.75083	9.36047e-05	0.194888	0.210036	-1.51134	0.000289014	10
GRMZM2G502560	3.2628	0.000199661	0.532238	0.677102	-2.79635	0.0100128	8
GRMZM2G137233	0.638797	0.00118585	0.240319	0.13628	-0.389508	0.0350979	10
GRMZM5G866269	1.13706	0.00748646	0.651827	0.0422655	-0.478922	0.133722	2
GRMZM2G429035	-0.762882	0.00233498	-0.548748	0.0348194	0.212408	0.349134	9
GRMZM2G166979	-0.505669	0.05225	0.52315	0.137361	0.992642	0.00717987	12
GRMZM2G156246	0.0211306	0.926983	-0.927016	0.0683709	-0.880386	0.0474972	4
GRMZM2G018212	1.44235	0.00247527	0.129635	0.870425	-1.28201	0.0340435	8
GRMZM5G806818	1.24941	0.000251561	0.375787	0.0235164	-0.858542	0.00215125	10
GRMZM2G416110	0.788944	0.00657733	0.860994	0.0799659	0.0563591	0.893941	2
GRMZM2G555437	0.5081	0.0276416	0.685754	0.0130382	0.162654	0.381451	3
GRMZM2G054938	2.00654	9.71379e-05	0.523637	0.074772	-1.45476	0.000148951	10
AC218093.3_FG005	0.381876	0.0369851	0.171948	0.338831	-0.206537	0.0841133	10
GRMZM2G351810	0.26562	0.0460934	0.0277684	0.84325	-0.233208	0.0657899	8
GRMZM5G816228	-0.46876	0.0281018	-0.124336	0.574554	0.336511	0.0629036	7
GRMZM2G051289	0.847041	0.0149801	-0.381163	0.458544	-1.1943	0.0298045	8
GRMZM2G564101	-0.0935075	0.774701	0.737172	0.0601407	0.802528	0.00426741	1
GRMZM2G340305	0.60251	0.00432608	0.696482	0.00242244	0.0802778	0.651178	3
GRMZM2G322836	-0.576687	0.0143238	0.0180501	0.946932	0.580502	0.0418299	7
GRMZM2G051002	-1.50192	0.00248736	-0.338262	0.0904631	1.09115	0.00805554	6
GRMZM2G172448	0.809001	0.000231304	-0.00288433	0.986815	-0.790609	0.000782805	8
GRMZM5G812987	-0.64155	0.000674053	-0.31561	0.0157101	0.307183	0.014237	6
GRMZM5G839530	0.74086	0.00279514	0.715982	0.00590875	-0.0345675	0.8738	2
GRMZM2G065388	-0.488978	0.001486	-0.115334	0.264369	0.368455	0.00670178	6
GRMZM2G097141	0.914297	0.113346	-0.716731	0.344365	-1.58363	0.00312461	5
GRMZM2G394237	-1.42371	0.000560784	-0.826293	0.0395411	0.593924	0.0680372	6
GRMZM2G046317	2.36367	0.000150338	-1.03079	0.341597	-3.14077	0.00445795	5
GRMZM2G701372	2.04367	0.00203588	1.16477	0.099487	-0.99884	0.0430967	10
GRMZM2G097804	0.581742	0.133992	-0.631308	0.135385	-1.11747	0.032797	4
GRMZM5G895799	0.972706	0.00590697	0.975015	0.00145515	-0.00869905	0.977282	3
GRMZM2G067242	-0.634989	0.0177211	-0.374395	0.0284859	0.264581	0.266781	9
GRMZM2G374777	-1.18305	0.00415338	-1.55266	0.00352652	-0.301925	0.324283	11
GRMZM5G834734	0.47931	0.0186271	0.0480645	0.842358	-0.422869	0.0553867	8
GRMZM2G401331	-0.179949	0.648072	1.17944	0.0140477	1.27684	0.0139063	1
GRMZM2G130173	0.754824	0.00239303	0.148185	0.527116	-0.581788	0.00860941	10
GRMZM2G126917	0.389036	0.0158551	0.0127705	0.956989	-0.364541	0.0511872	8
GRMZM2G391288	1.16435	0.0653092	1.72963	0.0291295	0.360882	0.515387	3
GRMZM5G849671	-0.693577	0.000490118	-0.333762	0.0143636	0.352569	0.00745144	6
GRMZM2G103217	0.330658	0.0320155	-0.0291767	0.841303	-0.352572	0.0324987	8
GRMZM5G897981	-0.64155	0.000674053	-0.31561	0.0157101	0.307183	0.014237	6
GRMZM2G352708	1.37318	0.00121405	-0.0334628	0.913675	-1.36664	0.00307899	8
GRMZM2G075018	-1.42806	0.0460613	0.477317	0.437361	1.81938	0.0179746	12
GRMZM2G038340	-0.813051	0.0510277	-1.78759	0.0113711	-0.917898	0.0313036	11
GRMZM2G020840	-0.0192857	0.865045	0.470649	0.0103329	0.455641	0.00661102	1
GRMZM5G804113	-0.693577	0.000490118	-0.333762	0.0143636	0.352569	0.00745144	6
GRMZM2G052296	-0.395198	0.0734301	-1.09747	0.0141532	-0.643545	0.0635521	11
GRMZM2G046359	1.27532	0.000531335	0.452189	0.0213208	-0.812245	0.0040406	10
GRMZM2G476752	-2.50264	0.0154961	0.771961	0.152622	3.16752	0.00616548	12
GRMZM2G149236	-2.88915	0.034167	-0.370636	0.494455	2.51764	0.0687089	6
GRMZM5G892467	1.3134	0.0027168	-0.435741	0.329821	-1.69885	0.000380723	5
GRMZM2G371462	0.467751	0.189504	-3.29673	0.01426	-3.53257	0.00196499	4
GRMZM5G826666	0.425814	0.0213234	0.359496	0.0840776	-0.0629343	0.729717	2
GRMZM2G011240	-0.305114	0.47937	-1.4356	0.0286264	-0.973227	0.0636173	4
AC186512.3_FG007	0.13326	0.451461	-0.465486	0.0327927	-0.579074	0.00404372	4
GRMZM5G871559	-0.693577	0.000490118	-0.333762	0.0143636	0.352569	0.00745144	6
GRMZM2G097972	1.58631	0.00430478	0.395179	0.742358	-1.19252	0.119999	8
GRMZM2G036092	-0.659573	0.00307894	0.0886941	0.693849	0.726904	0.00659098	7
GRMZM2G510522	0.187362	0.32379	-0.291201	0.0244965	-0.463637	0.0395212	4
GRMZM5G816517	0.099976	0.874856	1.83307	0.00882516	1.66924	0.029728	1
GRMZM2G172368	-0.166229	0.62858	-0.809177	0.0318055	-0.616773	0.0659572	4
GRMZM2G164591	0.459169	0.0563154	-0.305851	0.299827	-0.744138	0.028188	5
GRMZM2G166005	-0.692369	0.0195759	-0.897271	0.0437302	-0.176041	0.62474	9
GRMZM2G107152	0.10705	0.698895	0.749729	0.0630842	0.610123	0.0209086	1
GRMZM2G042995	-2.04583	8.52991e-05	-1.14818	0.135145	0.946854	0.100533	6
GRMZM2G065953	0.659046	0.00313434	0.661932	0.00056975	0.00759943	0.967476	2
GRMZM2G456357	0.750753	0.045548	-0.199071	0.69677	-0.921019	0.00599787	8
GRMZM2G136270	0.257916	0.0465009	-0.224636	0.108258	-0.471078	0.0025768	5
GRMZM2G044677	0.237771	0.678841	2.01109	0.0281117	1.52171	0.00693949	1
GRMZM2G064530	3.53946	6.76569e-05	-1.1493	0.0718658	-4.34453	0.000169098	5
GRMZM2G409343	-0.526949	0.00694113	-0.0127844	0.952453	0.493795	0.0128764	7
GRMZM2G132055	1.37807	0.00739818	0.425291	0.568766	-0.970878	0.0327016	10
GRMZM2G483622	1.58076	0.0127475	-0.501989	0.631036	-1.90406	0.00880786	5
GRMZM2G053790	0.382236	0.0251707	0.270345	0.103287	-0.112486	0.450415	2
GRMZM2G103945	-4.64572	0.000110771	0.389275	0.20484	4.85977	0.000112608	12
GRMZM2G118183	2.55126	0.00414866	0.0743639	0.940556	-2.41855	4.78756e-05	8
GRMZM2G010855	1.33674	0.00462598	0.504088	0.198027	-0.816326	0.00950474	10
GRMZM5G899985	0.00798619	0.954845	0.373585	0.0346533	0.357052	0.0472308	1
GRMZM2G331105	-0.746064	0.0354177	0.0533593	0.743465	0.775953	0.0283396	7
GRMZM2G045686	1.13991	0.000128921	0.704952	0.0019771	-0.431702	0.00970827	10
GRMZM2G082996	-0.96831	0.0104308	-0.330986	0.379707	0.620772	0.0407755	6
GRMZM2G044788	1.08236	0.0018524	1.45639	0.0111766	0.328739	0.305917	3
GRMZM2G483779	0.754931	0.016015	0.592546	0.0622612	-0.169296	0.580648	2
GRMZM2G179651	1.00763	0.0576313	-0.824405	0.240069	-1.67559	0.00814797	5
AC208113.3_FG009	0.296279	0.131411	-0.603801	0.134215	-0.871367	0.0137257	5
GRMZM2G561067	0.937341	0.00763344	0.514604	0.215481	-0.421594	0.0698676	10
GRMZM2G128605	-0.587071	0.00692628	-0.532421	0.171254	0.0918188	0.71454	9
GRMZM2G076766	0.486277	0.218784	-0.583978	0.266787	-0.952435	0.0156966	5
GRMZM2G165695	1.1308	0.00437134	0.285988	0.397101	-0.826819	0.00209307	10
GRMZM2G113415	0.493024	0.00866523	-0.0719913	0.572914	-0.553028	0.00569819	8
GRMZM2G178686	-2.00552	0.0105546	-1.81171	0.0254773	0.308939	0.664271	9
GRMZM2G117016	0.507427	0.00916956	0.169792	0.538483	-0.330856	0.18777	10
GRMZM5G823696	1.79304	0.00121684	-1.03325	0.0881924	-2.58496	0.00045176	5
GRMZM2G157389	1.37726	3.71e-05	0.157231	0.336004	-1.18361	0.000112608	10
GRMZM2G369203	-0.196896	0.126346	0.147832	0.291923	0.335484	0.0324408	12
GRMZM2G035008	0.432461	0.0141515	0.244707	0.139664	-0.186691	0.0946775	10
GRMZM2G130897	1.33745	0.000102988	1.33102	0.000202952	-0.0232858	0.897342	2
GRMZM5G803881	1.45911	0.0150947	1.03542	0.111322	-0.428038	0.360053	2
GRMZM2G121704	0.536346	0.00767054	0.483627	0.0506306	-0.0558332	0.739919	2
GRMZM2G701362	0.712078	0.00178046	-0.105199	0.615762	-0.791025	0.00476272	8
GRMZM2G143035	0.736346	0.0325533	0.410908	0.0334727	-0.324019	0.294964	2
GRMZM2G387341	-2.29758	0.00814385	-2.15341	0.00739255	0.250557	0.742595	9
GRMZM2G700192	3.04691	0.00368438	0.691616	0.573935	-2.35811	0.00547403	8
GRMZM2G119252	0.506006	0.020388	0.386939	0.0254164	-0.121591	0.478933	2
GRMZM5G813768	2.91448	1.95253e-05	-1.76186	0.00196731	-4.53328	9.78809e-06	5
GRMZM2G161161	0.431092	0.00865282	1.29366	0.000936032	0.830251	0.00178922	3
GRMZM2G133097	0.784771	0.00317448	-0.590882	0.00440342	-1.32952	0.000281221	5
GRMZM2G141978	0.743491	0.00950265	0.194808	0.426805	-0.537376	0.0345629	10
GRMZM2G341405	0.304673	0.0195473	0.22868	0.0600376	-0.0746192	0.466568	2
GRMZM2G091743	1.81942	0.000276283	0.776173	0.0131586	-1.03517	0.00644178	10
GRMZM2G436304	1.27784	0.0103445	-0.0217601	0.974478	-1.20074	0.00123097	8
GRMZM5G878346	-2.37824	0.0238788	1.0495	0.067984	3.34322	0.00616394	12
GRMZM2G162278	-0.911522	0.00624421	-1.01782	0.00740763	-0.0917855	0.742668	11
GRMZM2G127883	0.472283	0.0266198	0.114054	0.616886	-0.351597	0.0238853	8
GRMZM2G016447	0.678196	0.00119545	0.399709	0.0143483	-0.274419	0.0387321	10
GRMZM2G024697	-0.309114	0.0536329	0.190699	0.245155	0.487706	0.00354418	12
GRMZM2G001332	2.37991	0.00106703	1.83085	0.00973639	-0.561576	0.0579949	2
GRMZM2G146978	-0.761734	0.0447438	-1.28485	0.0523723	-0.43692	0.329675	11
GRMZM2G082580	-1.09073	8.16411e-05	-0.279881	0.025084	0.80332	0.000375282	6
GRMZM2G130953	-0.622746	0.0358167	-0.12789	0.56195	0.48744	0.0861614	6
GRMZM2G095389	-0.779704	0.0038721	-0.552794	0.0757924	0.229926	0.278674	9
GRMZM2G129058	0.769271	0.0084889	1.02801	0.0594839	0.23734	0.563407	3
GRMZM2G412073	0.457493	0.00738353	0.350858	0.0396575	-0.108608	0.293239	2
GRMZM2G408012	0.456494	0.0431324	0.408498	0.144586	-0.0547506	0.750756	2
GRMZM5G887176	-0.591565	0.000910876	-0.291963	0.019395	0.277029	0.0200871	6
GRMZM5G818152	-0.693577	0.000490118	-0.333762	0.0143636	0.352569	0.00745144	6
GRMZM2G366688	-0.645964	0.00589758	0.0258989	0.933414	0.654518	0.0229442	7
GRMZM2G330757	-0.00947693	0.979121	0.702798	0.0289297	0.690449	0.0447997	1
GRMZM2G172159	-1.21711	0.00814755	-1.74602	0.0166387	-0.384484	0.278824	11
GRMZM2G317426	2.16923	0.00989573	0.948537	0.287477	-1.20579	0.0277916	10
GRMZM5G862594	2.56161	0.00281544	1.09162	0.133881	-1.4488	0.00644178	10
GRMZM2G099496	-0.188406	0.213493	0.303527	0.0654819	0.481774	0.0249466	12
AC205033.4_FG004	1.23308	0.0064167	1.05436	0.0279092	-0.197131	0.507817	2
GRMZM5G890438	2.22129	0.00442922	-0.124183	0.86693	-2.28321	0.00238706	8
GRMZM5G864239	0.327977	0.0373572	0.0867442	0.446761	-0.240953	0.114204	10
GRMZM2G156924	0.927282	0.0168981	0.201063	0.6665	-0.709584	0.00729795	8
GRMZM2G097812	0.195809	0.116515	0.418575	0.023834	0.21976	0.10315	3
GRMZM2G153017	0.545459	0.00169626	0.107066	0.630642	-0.429143	0.0278684	8
GRMZM2G026452	-0.178212	0.466627	-2.65612	0.0273951	-2.20081	0.0123644	4
GRMZM5G860498	-0.658676	0.00258618	0.0577315	0.733489	0.695425	0.00444662	7
GRMZM5G834496	-0.672006	0.000558949	-0.323071	0.0162484	0.335489	0.00940454	6
GRMZM2G326248	-0.854048	0.0750506	0.169434	0.65772	0.950946	0.0433955	12
GRMZM2G068519	1.68917	0.00939154	5.35744	0.000129346	3.41672	0.000691964	3
GRMZM2G015212	-0.162243	0.307235	0.353861	0.188147	0.49693	0.0358514	12
GRMZM2G436084	1.20556	0.00328945	0.472009	0.292977	-0.723187	0.0121254	10
GRMZM2G153445	0.713908	0.00931985	0.192645	0.240751	-0.510251	0.0308634	10
GRMZM2G445905	0.384107	0.0559995	0.588982	0.00382197	0.191208	0.334175	3
GRMZM2G119230	0.475909	0.0474352	0.0396108	0.900352	-0.424916	0.0223797	8
GRMZM2G090929	-0.648644	0.0158202	-0.0767988	0.769819	0.560029	0.046457	7
GRMZM2G317835	-0.28678	0.0384779	-0.00588237	0.973162	0.276145	0.0914545	7
GRMZM2G050875	0.553138	0.00276028	0.266735	0.0575657	-0.284493	0.0345933	10
GRMZM2G135526	0.746355	0.00859454	-0.733265	0.0179786	-1.43415	0.000971043	5
GRMZM2G703490	-1.00352	0.00386595	-0.103535	0.334776	0.878342	0.00753766	6
GRMZM2G159481	-0.273459	0.514473	-2.27708	0.00349555	-1.71476	0.00990727	4
GRMZM2G329757	-2.24707	0.00248388	-1.3476	0.000687381	0.894127	0.100767	9
GRMZM5G805285	-1.5878	0.00283285	-0.524663	0.060232	1.04574	0.0115508	6
GRMZM2G062777	0.514708	0.0119761	0.31524	0.19245	-0.19623	0.275907	10
GRMZM2G099745	0.477381	0.00154779	0.194037	0.0734297	-0.272187	0.0187894	10
AC191360.3_FG015	0.621866	0.101253	-0.534433	0.257748	-1.05272	0.0233242	5
GRMZM2G109515	0.474166	0.01019	0.383226	0.0482403	-0.0952406	0.548064	2
GRMZM2G116704	-1.94345	0.0136026	-1.6014	0.0440811	0.353107	0.648766	9
GRMZM5G856071	0.669364	0.0130031	0.219658	0.481099	-0.440618	0.12344	10
GRMZM5G892094	-1.09693	0.0200982	-0.667955	0.172378	0.447204	0.260368	6
GRMZM2G087575	-1.25851	0.0331083	-1.57607	0.00369032	-0.131324	0.82722	9
GRMZM2G145563	0.718925	0.0127562	0.433258	0.107045	-0.285251	0.129083	10
GRMZM2G117281	4.25143	1.30003e-05	2.12692	0.00250892	-2.07722	0.000290068	10
GRMZM2G380319	0.946841	0.0023718	0.809684	0.0239116	-0.136562	0.610244	2
GRMZM2G058279	-2.97163	0.000101862	-0.471401	0.164668	2.44404	0.000645318	6
GRMZM2G575361	1.3338	0.00254601	0.119084	0.769263	-1.18822	0.000684069	8
GRMZM2G386281	-1.61098	0.0275791	-0.0947573	0.877465	1.44864	0.0460947	7
GRMZM2G148499	-1.66544	0.000136352	-0.828364	0.0148525	0.830767	0.0103744	6
GRMZM2G332687	-1.26054	0.00201751	-0.0129365	0.926801	1.22039	0.00268958	7
GRMZM2G531804	-1.06715	0.00103456	-0.192923	0.343714	0.850324	0.00334273	6
GRMZM2G123480	4.65965	2.8133e-06	1.46128	0.232879	-3.31814	0.00463436	8
GRMZM2G113332	0.666635	0.00167286	-0.872425	0.00900162	-1.4948	0.000342992	5
GRMZM2G587231	0.503386	0.235387	-0.667066	0.136672	-1.12228	0.0166874	5
GRMZM2G093405	0.583465	0.0125837	-0.350869	0.0777137	-0.907423	0.00222208	5
GRMZM2G149022	1.33757	0.0047925	0.708579	0.153526	-0.626254	0.0707635	10
GRMZM2G456423	1.0065	0.0062957	-0.033587	0.953883	-0.955573	0.0133962	8
GRMZM2G035314	0.503368	0.0163644	0.580156	0.0180265	0.0635762	0.588726	3
GRMZM2G142093	1.63463	0.000634321	1.45089	0.00285078	-0.202497	0.212889	2
GRMZM5G886883	0.078952	0.661367	-0.362714	0.148375	-0.422267	0.0420364	4
GRMZM2G146200	-0.898915	0.00416106	-0.811634	0.0311968	0.1384	0.651666	9
GRMZM5G853822	-0.693577	0.000490118	-0.333762	0.0143636	0.352569	0.00745144	6
AC193598.3_FG002	0.262816	0.173357	0.590406	0.00291364	0.312923	0.117679	3
GRMZM2G177340	1.31321	0.0336185	-0.222255	0.75205	-1.49317	0.011113	8
GRMZM2G319955	1.38091	0.000184154	0.544332	0.0161326	-0.824456	0.0011258	10
GRMZM2G352601	-1.60804	0.00121935	-0.585797	0.0243546	1.00628	0.013201	6
GRMZM5G840762	-1.22777	0.00947319	0.073813	0.74483	1.26581	0.0110007	7
AC193319.3_FG004	1.94024	8.33256e-05	0.588877	0.617166	-1.34188	0.102237	8
GRMZM2G053458	0.467827	0.00138676	0.195704	0.054786	-0.268077	0.0176285	10
GRMZM5G877874	0.337278	0.030325	-0.0592077	0.819374	-0.386254	0.0623712	8
GRMZM2G344911	-3.41437	9.28558e-05	-1.39181	0.000818832	1.98587	0.000900704	6
GRMZM2G410275	0.0830919	0.663287	0.463123	0.0334101	0.358968	0.0495785	1
AC194176.3_FG002	-2.1839	0.0386445	-1.06251	0.0893137	1.2588	0.215564	9
GRMZM2G509537	1.46399	0.00054664	0.838077	0.0166523	-0.615023	0.0462199	10
GRMZM2G179550	1.77993	0.000669305	1.78079	0.00108604	-0.0251502	0.922538	2
GRMZM2G079352	-0.740063	0.00400816	0.0920935	0.520855	0.810265	0.00270096	12
GRMZM2G106429	-0.476881	0.0197502	-0.0131559	0.956792	0.453845	0.0278887	7
GRMZM2G119867	0.41255	0.0648808	-0.137798	0.384535	-0.535065	0.0237853	5
GRMZM2G311328	-1.28243	0.000153718	-0.055817	0.733708	1.19773	0.000270138	7
GRMZM2G158758	-0.684402	0.000370947	-0.15508	0.259449	0.514295	0.00280758	6
GRMZM5G854604	0.760918	0.0391234	0.607921	0.150205	-0.159277	0.501051	2
GRMZM5G840269	-0.584466	0.000948574	-0.287197	0.0198581	0.274305	0.0206448	6
GRMZM2G022632	-0.296951	0.0245941	-0.141855	0.274272	0.152334	0.166742	6
GRMZM2G167902	0.328477	0.0160379	0.174326	0.185465	-0.149424	0.186219	10
GRMZM5G855629	-1.27451	0.0191839	0.297228	0.436471	1.52637	0.00477289	12
GRMZM2G336871	0.505607	0.00410555	0.0839803	0.463678	-0.410324	0.0118288	10
AC198230.4_FG003	0.823252	0.0396008	0.720966	0.10279	-0.108654	0.745698	2
GRMZM2G045392	-0.433365	0.0014907	-0.012678	0.908089	0.412694	0.00215296	7
GRMZM2G701767	1.79305	0.00713776	0.515582	0.405597	-1.25788	0.00107762	10
GRMZM2G177991	2.55412	0.00258618	2.15693	0.0365587	-0.572105	0.0334353	10
GRMZM2G122013	-0.342538	0.138561	0.269355	0.223113	0.591364	0.0140183	12
GRMZM2G420108	0.724935	0.00569439	0.225219	0.285252	-0.493179	0.0375902	10
GRMZM2G055754	0.251728	0.128698	-0.0871636	0.636751	-0.333338	0.0224874	5
GRMZM5G891430	-1.45339	0.00518004	0.167049	0.535463	1.53192	0.00307344	12
GRMZM2G419455	0.47991	0.22722	-0.679452	0.324834	-0.990266	0.0102588	5
GRMZM2G384298	-0.967357	0.0269288	-0.26794	0.362975	0.682642	0.0865106	6
GRMZM5G857005	-0.0184025	0.953024	-0.830408	0.0442839	-0.693915	0.0580126	4
GRMZM2G085303	0.26957	0.0642729	0.830122	0.00348045	0.533551	0.0142658	3
GRMZM2G361064	-1.08201	0.0028505	-0.0964087	0.713691	0.960786	0.00158272	7
GRMZM2G007801	0.936781	0.000436792	0.0107716	0.963477	-0.906163	0.000619187	8
AC190772.4_FG011	2.7008	0.000226397	3.66727	0.000562801	0.89061	0.0836644	3
GRMZM2G059526	2.37412	0.00475944	3.40752	0.00381529	0.742768	0.111092	3
GRMZM2G442265	-0.231791	0.743533	2.08615	0.0391424	2.03255	0.00489055	1
AC203394.3_FG004	-1.87466	0.0281339	-0.420342	0.39327	1.41629	0.083738	6
GRMZM2G119214	1.60148	0.00288387	0.366106	0.526383	-1.21349	0.0127886	8
AC212401.3_FG003	-1.72007	0.118338	0.780051	0.486063	2.38042	0.0446445	7
GRMZM2G109582	0.511406	0.516359	2.08503	0.0310052	1.26413	0.0579872	1
GRMZM2G092973	-0.36962	0.195434	0.398414	0.267833	0.739667	0.0080636	12
GRMZM2G483895	-0.528129	0.00135724	-0.26179	0.0245615	0.252296	0.0261432	6
GRMZM5G892338	-0.667598	0.0570241	0.0536982	0.884366	0.70331	0.0409257	7
GRMZM5G847707	1.2715	0.00343065	0.180816	0.622704	-1.06557	0.0100746	8
GRMZM2G060054	-0.510443	0.0359243	0.261003	0.0688588	0.695179	0.0108506	12
GRMZM5G825609	0.195249	0.102784	0.272246	0.0172428	0.063125	0.583893	3
GRMZM2G125747	3.13534	0.000251896	0.0107507	0.988287	-3.04889	0.000243582	8
GRMZM2G080959	0.397544	0.128423	-0.345764	0.192163	-0.730466	0.0163008	5
GRMZM2G041424	2.55745	0.000914703	0.71384	0.528501	-1.89856	0.0472267	8
GRMZM2G010491	1.22811	0.000407098	-0.260907	0.288896	-1.4501	0.00026093	5
GRMZM5G852794	-4.08874	0.0045258	-4.06883	0.00333412	0.307827	0.812597	9
GRMZM2G064374	0.347864	0.0163362	0.262743	0.0937081	-0.0842353	0.45402	10
GRMZM2G028779	-1.1037	0.00632495	-1.4438	0.00892917	-0.310016	0.486516	11
GRMZM2G054678	0.369042	0.0116858	0.210479	0.107927	-0.152773	0.135953	10
GRMZM5G846235	0.713799	0.227582	2.16332	0.037979	1.18777	0.0196417	1
GRMZM2G465764	0.546868	0.00144142	0.125226	0.227251	-0.413074	0.00637813	10
GRMZM2G001895	-0.364486	0.0168981	0.0430937	0.760183	0.39468	0.0110916	7
GRMZM2G517972	0.286828	0.0483548	-0.504095	0.0354847	-0.763163	0.0039462	5
GRMZM2G094990	-0.31186	0.171252	-0.562935	0.0179183	-0.241465	0.231656	11
GRMZM5G851655	1.09892	0.00029429	-0.233662	0.513454	-1.30158	0.00171625	5
GRMZM2G704347	0.479089	0.0909351	-0.261825	0.33348	-0.718306	0.00941887	5
GRMZM5G873581	1.09805	0.00463027	-0.700046	0.442713	-1.57689	0.0347777	5
GRMZM2G390334	0.675267	0.00898955	0.0993854	0.746933	-0.559092	0.0340463	8
GRMZM5G897394	0.367358	0.139589	-0.775275	0.192779	-1.10427	0.0301273	5
GRMZM5G833054	-1.11825	0.00680249	0.094199	0.592536	1.17633	0.00650386	12
GRMZM2G513103	0.295963	0.0188229	0.278875	0.0159653	-0.00750393	0.953616	2
GRMZM2G034768	-0.219019	0.348555	-0.539223	0.013994	-0.300929	0.212396	11
GRMZM2G147845	-0.602106	0.0146675	0.115142	0.408194	0.698165	0.00863008	12
GRMZM2G328133	-1.06063	0.0062985	-0.647638	0.0425136	0.409745	0.240081	9
GRMZM2G170586	-1.24481	5.78085e-05	0.260709	0.228171	1.46508	0.000224965	12
GRMZM2G051012	-0.195305	0.42217	0.423448	0.203264	0.600451	0.0228823	12
GRMZM2G136155	-0.58453	0.0229837	-0.109234	0.721742	0.462402	0.00701956	7
GRMZM2G074780	-2.10708	0.000338697	-3.30288	0.000129338	-0.822369	0.00497994	11
GRMZM2G167126	1.5659	0.000691892	-0.222848	0.517099	-1.67664	0.000877309	5
GRMZM5G825025	1.26631	0.0295583	1.24153	0.0730335	-0.0422904	0.944817	2
GRMZM2G557179	-0.547505	0.00128853	-0.269993	0.0246652	0.256584	0.0245933	6
GRMZM2G362764	-1.76826	0.00222779	-0.993795	0.0407041	0.764291	0.0408827	6
GRMZM2G316474	1.04872	0.00293105	1.01544	0.00267913	-0.0468894	0.843639	2
GRMZM2G703755	-1.38597	0.00372543	-1.0972	0.124781	0.379629	0.500507	9
GRMZM2G032198	-0.250794	0.595221	-3.67654	0.000792336	-3.29931	0.000237898	4
GRMZM2G088336	0.971142	0.00812495	0.529083	0.0884633	-0.43329	0.0475301	10
GRMZM2G502452	-0.513859	0.00139377	-0.256768	0.0273987	0.247242	0.0264506	6
GRMZM2G038034	1.23609	0.000927176	0.160501	0.607297	-1.04972	0.00146624	8
GRMZM2G130877	0.504326	0.0188156	0.0380284	0.900265	-0.454942	0.0269425	8
AC226199.2_FG002	-0.829439	0.017272	-4.10009	0.00315521	-2.83378	0.00506514	11
GRMZM2G427350	0.541678	0.0300095	0.275922	0.34802	-0.261864	0.171306	10
GRMZM5G826174	0.795642	0.0137386	0.775927	0.00675112	-0.033804	0.903545	2
GRMZM2G418654	-1.96893	0.000658715	-0.313829	0.598446	1.5821	0.00690418	7
GRMZM2G142918	-1.40089	0.000521286	-0.166097	0.234931	1.21004	0.0012116	6
AC191317.3_FG009	-2.52987	0.0099279	-1.94967	0.0821833	0.81427	0.413979	9
GRMZM2G083472	-0.117361	0.43939	0.612022	0.0117732	0.703118	0.00391418	1
GRMZM2G475349	-1.02116	0.00110033	0.144744	0.450779	1.13035	0.00157483	12
GRMZM2G703586	-0.266569	0.053291	0.0443961	0.732437	0.304936	0.0286296	7
GRMZM2G363183	-0.246	0.140449	-1.09765	0.00978645	-0.818939	0.0131283	11
GRMZM5G845601	-0.959438	0.000103222	-0.367824	0.0185519	0.577359	0.00236286	6
GRMZM2G453148	-0.472147	0.0304384	-0.448738	0.0157101	0.029372	0.88811	9
GRMZM2G036407	0.725265	0.0115437	0.123002	0.763886	-0.584992	0.0315385	8
GRMZM2G415498	0.30409	0.0470804	0.328221	0.0313765	0.0234416	0.864495	2
GRMZM2G047763	1.2574	0.0102047	-0.0932182	0.918592	-1.25941	0.0617724	8
GRMZM2G048377	-1.84033	0.000178863	0.0263498	0.892175	1.81501	0.00021519	7
GRMZM2G042438	0.85404	0.00116276	0.318026	0.210284	-0.526515	0.0138293	10
GRMZM2G537770	-0.699864	0.0364969	-0.20786	0.47635	0.47868	0.128669	6
GRMZM2G105065	-1.00384	0.0310409	-1.0078	0.021295	0.00675855	0.988837	9
GRMZM5G858754	0.689418	0.0195109	0.394114	0.276417	-0.294435	0.17626	10
GRMZM2G439544	1.83128	3.92689e-05	0.00870703	0.982249	-1.75656	0.00022202	8
GRMZM5G829038	-0.623257	0.000762408	-0.302799	0.0181269	0.299498	0.0159222	6
GRMZM2G587606	-0.521535	0.00135757	-0.256095	0.0259522	0.250914	0.0260751	6
GRMZM5G829741	-0.623257	0.000762408	-0.302799	0.0181269	0.299498	0.0159222	6
GRMZM2G367115	-0.620247	0.0185291	0.687901	0.0757353	1.2641	0.00242947	12
GRMZM2G144857	-1.12158	0.0294277	-0.328924	0.37684	0.775549	0.139241	6
GRMZM2G124797	1.02143	0.00629714	0.883724	0.0130092	-0.146042	0.608864	2
GRMZM2G493136	0.691772	0.0138563	0.594115	0.10242	-0.105751	0.659026	2
GRMZM2G053170	-1.4808	0.0298718	-0.375629	0.378118	1.05481	0.109215	6
GRMZM5G808787	1.00839	0.00526848	0.664219	0.0283486	-0.34095	0.105303	10
GRMZM2G106092	1.03902	0.0326384	-0.324709	0.578025	-1.31899	0.00284078	8
GRMZM5G806975	0.57577	0.062315	-0.241923	0.415968	-0.79683	0.0217234	5
GRMZM2G177182	0.261056	0.0410319	0.125114	0.257436	-0.132903	0.251938	10
GRMZM2G333997	-0.985125	0.0162957	-0.0886331	0.742246	0.872168	0.0246248	7
GRMZM2G100242	-0.259409	0.0702351	0.152107	0.241886	0.397903	0.0153891	12
GRMZM2G092804	0.873605	0.0105928	-0.397906	0.6238	-1.11615	0.0550859	8
GRMZM5G853281	0.964438	0.0163607	0.720299	0.0663216	-0.244437	0.372207	2
GRMZM2G438820	-2.01068	0.0598184	0.579975	0.635236	2.46464	0.0114019	7
GRMZM2G094742	0.439334	0.00184024	0.222585	0.0368931	-0.209115	0.0441932	10
GRMZM2G122053	1.33389	0.032585	-1.11987	0.283772	-2.28737	0.0156966	5
GRMZM5G815839	-0.56266	0.0024279	-0.116604	0.325787	0.433764	0.0086483	6
GRMZM2G328130	-0.588889	0.0136206	-0.140747	0.500285	0.437934	0.0620341	6
GRMZM2G070369	-0.708097	0.199949	0.628095	0.271515	1.2405	0.00659712	12
GRMZM2G164647	0.429996	0.00267172	0.157283	0.231361	-0.271041	0.0297813	10
AC199058.2_FG001	-1.09923	0.00207786	-0.111838	0.457099	0.96517	0.00359635	7
GRMZM2G094541	0.557472	0.00258342	0.397058	0.0388753	-0.159505	0.16845	10
GRMZM2G570968	3.1027	7.06296e-05	0.217157	0.785724	-2.81138	0.00246343	8
GRMZM2G121047	0.760123	0.00667137	-0.0108956	0.971792	-0.754917	0.00136498	8
AC183413.3_FG006	0.900233	0.00470954	0.088749	0.819839	-0.786427	0.00194668	8
GRMZM2G035128	-0.507505	0.0805123	0.462099	0.137507	0.939596	0.0241886	12
GRMZM2G060161	-0.289743	0.228084	-2.04747	0.000639512	-1.69409	0.00104035	11
GRMZM2G124744	-0.566531	0.010013	0.375055	0.235155	0.917089	0.00456482	12
GRMZM2G447791	-1.17499	0.00462403	-0.280212	0.341597	0.877264	0.0109635	6
GRMZM2G127776	1.41162	0.00511828	0.941844	0.0917204	-0.473428	0.312599	2
GRMZM2G074307	-0.896911	0.0127849	-1.08156	0.0147981	-0.154187	0.65088	9
GRMZM2G150656	-0.606329	0.00388844	0.0645592	0.757292	0.657214	0.00142971	7
GRMZM2G029810	0.554437	0.00343065	0.226698	0.238029	-0.324259	0.0973841	10
GRMZM2G159470	0.778209	0.0270176	0.766012	0.075605	-0.0240529	0.920919	2
GRMZM2G059582	1.28678	0.000418398	0.800876	0.0389994	-0.481497	0.14535	2
GRMZM5G841343	2.16863	6.46776e-05	-0.399491	0.327329	-2.49747	0.000170437	5
GRMZM5G809727	0.407682	0.136744	-0.221086	0.410548	-0.606912	0.0206448	5
GRMZM5G859526	-1.29793	0.00181839	-0.852212	0.0356068	0.447741	0.225029	9
GRMZM2G022979	2.00292	0.00327459	-0.180205	0.870888	-2.04126	0.0142231	8
GRMZM2G703918	0.359104	0.0171032	0.00611396	0.968155	-0.346154	0.0217192	8
AC208905.3_FG004	2.14086	0.00415338	1.41449	0.199236	-0.802802	0.400071	10
GRMZM2G080698	-0.265698	0.290722	-0.696039	0.0342177	-0.406192	0.0928056	11
GRMZM5G858444	0.586867	0.00124754	0.386052	0.0213873	-0.19815	0.076469	10
GRMZM2G175265	1.38576	0.00173966	0.678494	0.0370234	-0.696557	0.0331481	10
GRMZM2G131715	-0.958334	0.00603833	-0.0815476	0.735101	0.857484	0.0161164	7
GRMZM2G008578	-3.2964	0.00206446	-2.64579	0.0410394	1.0117	0.320268	9
GRMZM5G848857	0.695561	0.00648345	0.399171	0.0798311	-0.292138	0.144189	10
AC195154.3_FG004	-0.24445	0.0419729	0.184681	0.100872	0.419719	0.00482515	12
GRMZM2G315199	1.51959	0.000393424	0.65653	0.0147227	-0.85517	0.00241559	10
GRMZM2G124617	0.317869	0.0274229	0.145653	0.213196	-0.17189	0.196467	10
GRMZM2G118437	0.136244	0.516263	0.64355	0.0698334	0.431028	0.029949	1
GRMZM2G590771	-2.00497	0.000822364	-1.3599	0.00150476	0.648248	0.059404	9
GRMZM2G356839	0.478907	0.0157903	0.0152361	0.945293	-0.448228	0.0105579	8
GRMZM5G828284	2.71116	0.000256247	-0.178023	0.837479	-2.73868	0.000482354	8
AC189044.2_FG005	-0.758963	0.129592	-2.39456	0.0446805	-1.49632	0.116502	11
GRMZM5G818247	0.225548	0.0357751	0.183216	0.0693289	-0.04442	0.665178	2
GRMZM2G052869	0.792959	0.00432657	0.029426	0.911987	-0.742325	0.00659645	8
GRMZM2G066609	-2.51361	0.00158619	0.0732338	0.893731	2.47761	0.000923081	7
GRMZM2G166686	2.13404	0.000874805	-0.652092	0.386258	-2.63069	0.000732362	8
GRMZM5G870245	-0.693577	0.000490118	-0.333762	0.0143636	0.352569	0.00745144	6
GRMZM2G159344	0.813438	0.0550844	1.82226	0.00242436	0.961158	0.0136028	3
GRMZM2G060942	0.945672	0.00158334	0.328963	0.112446	-0.608739	0.00728572	10
GRMZM2G003711	4.65117	1.95253e-05	0.68179	0.566545	-3.95738	0.00198974	8
GRMZM2G056645	-0.437406	0.00275773	0.0179467	0.889971	0.440084	0.00338687	7
GRMZM2G100754	0.225451	0.297503	0.518454	0.0072368	0.287787	0.216261	3
GRMZM2G451792	0.840003	0.00537106	0.454813	0.067984	-0.378583	0.102197	10
GRMZM5G867919	-2.52023	0.00815715	-1.68239	0.076109	1.06861	0.274805	9
GRMZM5G844046	0.49659	0.249874	-1.5684	0.163843	-1.70718	0.0433885	5
GRMZM2G022403	0.172963	0.074001	-0.185059	0.0867786	-0.35337	0.00644216	5
GRMZM2G097880	0.806995	0.000833338	-0.0817316	0.619033	-0.868798	0.000821572	5
GRMZM5G838907	-0.240113	0.575798	-1.22523	0.00601565	-0.940648	0.0247495	4
GRMZM2G082906	0.906549	0.00112927	-0.175691	0.564694	-1.0527	0.00117719	5
GRMZM2G462711	0.512109	0.0323375	0.32959	0.160087	-0.184672	0.414865	2
GRMZM5G889371	0.998161	0.000335323	0.0326694	0.909745	-0.938058	0.0015103	8
GRMZM5G867122	-3.05379	8.16411e-05	-1.10838	0.2513	1.90102	0.0171571	6
GRMZM2G316749	0.914144	0.0079802	0.456949	0.22682	-0.455754	0.0419474	10
GRMZM2G092877	0.486182	0.0115641	0.130518	0.533254	-0.343446	0.0635082	10
GRMZM2G090865	1.33322	4.78233e-05	0.211289	0.299827	-1.09997	0.000482184	8
GRMZM2G053485	2.68949	0.000904979	1.48536	0.260438	-1.33102	0.159959	10
GRMZM2G111715	-1.01389	0.00963637	-0.623139	0.0453385	0.388166	0.290218	9
GRMZM5G849099	1.61993	0.000425703	0.374469	0.440567	-1.22171	0.0186047	8
GRMZM2G063775	-1.08801	7.01618e-05	-0.0670219	0.606048	0.997283	0.000158935	6
GRMZM2G162336	-1.09784	0.0860606	0.666977	0.00912051	1.67547	0.0225256	12
GRMZM5G867767	-0.43882	0.060653	0.0990077	0.703523	0.521717	0.0390462	7
GRMZM2G324973	0.778165	0.000225775	0.325694	0.0175665	-0.439364	0.0021944	10
GRMZM2G417454	1.29472	0.00158785	0.216475	0.45829	-1.05816	0.00479394	8
GRMZM2G179551	-1.73562	0.00255783	-0.449001	0.290987	1.24761	0.00681058	6
GRMZM2G061791	0.337002	0.0370074	0.339708	0.0357829	-0.00180309	0.992285	2
GRMZM2G447490	-1.61926	0.00400987	-0.401117	0.315503	1.17556	0.00976338	6
GRMZM5G895899	1.14754	0.00507682	1.16124	0.0334101	-0.00103544	0.998474	3
AC207472.3_FG001	-0.761731	0.010955	-1.00737	0.0251334	-0.216441	0.479731	11
GRMZM2G179490	0.496455	0.0408342	-0.688088	0.25285	-1.14448	0.0366795	5
GRMZM2G114398	-1.32379	0.00312251	0.233494	0.378118	1.51604	0.00163397	12
GRMZM2G054946	-0.914781	0.00771468	-0.213392	0.543605	0.683672	0.0166856	7
GRMZM2G452960	-0.692594	0.000658943	-0.458603	0.0145614	0.235895	0.138449	6
GRMZM2G509030	-0.50325	0.00144793	-0.252058	0.0280651	0.24295	0.0284539	6
GRMZM2G515200	-0.513104	0.00144915	-0.253314	0.0289247	0.248618	0.0263516	6
GRMZM2G445384	1.20895	0.00344215	1.00199	0.0223875	-0.220941	0.335688	2
GRMZM5G830632	2.30982	8.46889e-05	-0.669322	0.492433	-2.85617	0.00430853	8
GRMZM2G119209	2.29166	0.000887615	-0.335967	0.566393	-2.44939	0.00111561	5
GRMZM2G104489	2.17408	0.000945158	-0.290383	0.818666	-2.32914	0.00986274	8
GRMZM2G414955	0.743984	0.000992319	0.301422	0.140745	-0.438863	0.0201158	10
GRMZM5G878778	-0.657884	0.000652061	-0.317659	0.0167151	0.323071	0.0118846	6
GRMZM2G178106	-1.21914	0.00128406	0.138002	0.378458	1.32486	0.00119425	12
AC185427.5_FG004	0.874324	0.161141	-0.870053	0.35004	-1.65044	0.00787133	5
GRMZM2G074580	-0.221016	0.181086	0.232202	0.19941	0.436115	0.0203856	12
GRMZM2G402171	0.331875	0.0396046	0.336759	0.0268382	0.00165711	0.991903	2
GRMZM2G113065	1.49853	0.0175749	0.358653	0.436035	-1.11662	0.0746273	10
GRMZM2G406715	0.387877	0.00403517	0.132015	0.33121	-0.251298	0.0473546	10
GRMZM2G152041	0.425931	0.0102898	0.313431	0.0252093	-0.115025	0.411449	2
GRMZM5G852505	0.539811	0.0452728	0.372933	0.146272	-0.162174	0.394166	2
GRMZM2G087552	-1.08198	0.000292279	0.0547445	0.781475	1.1023	7.59544e-05	7
GRMZM5G804181	0.939695	0.0494178	-2.03866	0.19915	-2.74962	0.026186	5
GRMZM2G084173	0.742738	0.00044057	0.315712	0.0546611	-0.42273	0.00652723	10
GRMZM2G016462	2.47864	0.0222692	1.4745	0.230307	-1.07191	0.0268854	10
GRMZM2G533147	1.91921	0.000888221	-0.0132453	0.983755	-1.88902	0.000598102	8
GRMZM2G046290	0.636827	0.00821252	-0.62859	0.00688963	-1.22752	0.000856613	5
GRMZM2G149717	-0.612655	0.000510815	-0.043522	0.705704	0.553709	0.00104432	7
AC187090.3_FG011	-1.27257	0.000904979	-0.477442	0.031647	0.779399	0.00854881	6
GRMZM2G361256	0.607887	0.00390558	1.37683	0.000311504	0.730751	0.00163107	3
GRMZM2G701746	0.0921344	0.509092	-0.43418	0.0431317	-0.510312	0.0150709	5
GRMZM2G098031	-0.472873	0.0321134	0.136527	0.692041	0.594201	0.0633249	7
GRMZM5G862663	1.45695	0.000315069	0.874779	0.00225001	-0.577012	0.0304596	10
GRMZM2G416644	-0.869167	0.00440554	-0.825451	0.128105	0.0565187	0.89924	9
AC205544.3_FG004	-1.44902	0.17073	1.4986	0.0216484	2.84323	0.0239263	12
GRMZM5G816386	0.508125	0.0420849	-0.017893	0.961785	-0.514984	0.0155165	8
GRMZM2G117482	0.912243	0.000617911	0.257512	0.19245	-0.646614	0.00214376	10
GRMZM2G026143	3.30775	5.19099e-05	2.09583	0.00104715	-1.18172	0.000199278	10
GRMZM2G029868	1.81372	5.7786e-06	0.75404	0.000792336	-1.04285	7.9664e-05	10
GRMZM2G394628	-0.716107	0.0393172	-0.184299	0.50552	0.52248	0.0678332	7
GRMZM2G020781	0.86317	0.0171013	0.598933	0.170124	-0.267654	0.404959	2
GRMZM2G428197	0.278341	0.0421695	-0.0865488	0.671697	-0.353265	0.0309805	8
GRMZM2G078294	0.37983	0.0247649	0.286888	0.117367	-0.0930339	0.558696	2
AC225790.2_FG003	-0.906091	0.0140093	-0.126234	0.687883	0.766013	0.0156659	7
GRMZM2G041930	0.314933	0.0544849	-0.232612	0.152696	-0.527946	0.00313914	5
GRMZM2G407273	-0.048599	0.863716	0.816096	0.0371902	0.828978	0.0107592	1
GRMZM2G558842	1.39602	0.00567021	0.129235	0.878177	-1.21362	0.0271769	8
GRMZM2G036605	0.506872	0.0137853	0.134371	0.553508	-0.366143	0.0285413	8
GRMZM2G054221	0.432984	0.00687834	0.277345	0.0594238	-0.150057	0.222095	10
GRMZM5G829304	0.891885	0.000272071	0.114329	0.468409	-0.755195	0.000673905	10
GRMZM5G831843	2.49438	0.014412	1.78831	0.118769	-0.777172	0.0733856	2
GRMZM2G156476	-0.385119	0.0102462	-0.0794448	0.644349	0.297897	0.038214	7
GRMZM2G159899	-0.354862	0.15109	0.402545	0.0634317	0.733584	0.0132382	12
GRMZM2G368574	0.00552972	0.987818	-1.4378	0.0135238	-1.19953	0.00823053	4
GRMZM2G077858	-1.08796	0.00362924	0.122652	0.635734	1.17446	0.00146832	7
GRMZM2G039954	0.259938	0.0402723	0.0483265	0.721801	-0.20801	0.0663687	8
GRMZM2G171423	0.198451	0.396652	-0.574635	0.0906194	-0.747942	0.0345551	4
GRMZM5G834952	1.63352	0.000591358	0.931	0.0143483	-0.698721	0.00598164	10
GRMZM2G129450	1.59679	0.0379214	0.0399635	0.970955	-1.52166	0.000821834	5
GRMZM5G854439	1.26438	0.0412012	0.386663	0.628111	-0.879775	0.0268571	8
GRMZM2G114882	0.473164	0.0370866	0.296949	0.206761	-0.173159	0.225029	10
GRMZM2G087291	1.81555	0.0112411	-0.151706	0.875377	-1.9172	0.00282961	8
GRMZM5G866581	-0.117673	0.528825	0.308939	0.0462984	0.416051	0.0541677	1
GRMZM2G014009	-1.31665	0.000664941	-0.768588	0.0205563	0.547243	0.0104081	6
GRMZM2G510796	-3.41779	0.00447705	-0.535359	0.282733	2.89387	0.0137333	6
GRMZM5G894420	1.5736	0.00215383	-0.00239872	0.997583	-1.53995	0.00201702	8
GRMZM2G375733	2.39564	0.000998646	-0.343313	0.593883	-2.55607	0.000105147	5
GRMZM5G845399	-0.693577	0.000490118	-0.333762	0.0143636	0.352569	0.00745144	6
GRMZM2G396029	-1.18232	0.00356815	-0.371353	0.341597	0.789281	0.0712464	6
GRMZM2G525084	-0.617007	0.000762408	-0.300383	0.0180673	0.293307	0.0165322	6
GRMZM2G062245	0.454459	0.0231395	0.0641852	0.78606	-0.383097	0.0378929	8
GRMZM2G315730	1.03057	0.00247611	0.524983	0.0911197	-0.502386	0.0109494	10
GRMZM2G573903	-0.521535	0.00135757	-0.256095	0.0259522	0.250914	0.0260751	6
GRMZM5G857351	-0.399735	0.0482671	0.11905	0.513142	0.506658	0.0206421	12
GRMZM2G125853	1.03466	0.00573346	-0.855854	0.0145614	-1.80334	0.000397825	5
GRMZM2G510387	0.926467	0.000641614	-0.0154	0.952082	-0.915574	0.00342149	5
GRMZM5G829831	1.78775	0.000217505	0.00977851	0.98244	-1.71621	0.000112608	8
GRMZM5G827611	1.70669	0.000340868	1.08247	0.00505225	-0.62126	0.0177365	10
GRMZM2G012566	-3.53298	0.000110771	-0.425522	0.0805134	3.02875	0.000351704	6
GRMZM2G021973	1.46485	0.0197239	1.61582	0.010926	-0.0737748	0.916293	2
GRMZM2G026952	0.208077	0.0869464	-0.0945155	0.449465	-0.294814	0.0296555	5
GRMZM2G505616	-3.23492	0.000335	-2.08992	0.00369032	1.14377	0.0808599	6
GRMZM2G024571	0.778373	0.00145203	0.473852	0.00236924	-0.302022	0.0735476	2
GRMZM2G434252	0.466678	0.00737385	0.225681	0.0906194	-0.231339	0.0686233	10
GRMZM5G822895	-4.08829	7.06296e-05	-2.08031	0.000106049	1.97056	0.00210553	6
GRMZM2G052323	-1.25517	0.0166311	-0.0354942	0.94492	1.18696	0.0235119	7
GRMZM5G878347	0.618402	0.0190076	-0.421535	0.335218	-1.00992	0.0129951	5
GRMZM2G356439	1.41214	0.00195983	0.450638	0.222663	-0.946251	0.0116416	10
AC193787.3_FG008	-0.248799	0.203554	0.220094	0.348861	0.457172	0.0127886	12
GRMZM2G356338	-1.16523	7.06296e-05	-1.00616	0.174196	0.214273	0.701604	9
GRMZM2G149392	-1.49213	0.00016485	-0.383977	0.395222	1.05618	0.0116878	6
GRMZM2G374405	-0.55796	0.00808476	-3.06826	0.000470004	-2.29805	0.000524105	11
GRMZM2G700599	0.39791	0.0153658	-0.0410701	0.866921	-0.427137	0.0196264	8
GRMZM2G503714	-0.50325	0.00144793	-0.252058	0.0280651	0.24295	0.0284539	6
GRMZM5G899308	0.879138	0.00441739	1.04973	0.00245869	0.167875	0.352003	3
AC199043.2_FG002	0.906207	0.044822	-2.07171	0.0971773	-2.80254	0.0118214	5
GRMZM5G877985	0.377819	0.0169459	0.311762	0.022753	-0.0735888	0.615292	2
GRMZM2G552469	0.907147	0.00604679	0.378442	0.131762	-0.52246	0.0209213	10
GRMZM2G404367	1.74668	0.0014957	0.818082	0.138677	-0.923428	0.00639682	10
GRMZM2G373527	0.611299	0.00538316	0.338059	0.0473126	-0.266584	0.0953071	10
GRMZM2G539790	-0.950908	0.0144655	-0.140888	0.762904	0.787733	0.0218446	7
GRMZM5G803802	0.563969	0.0188716	0.507775	0.0660412	-0.0619021	0.664316	2
GRMZM5G871839	1.56417	0.000216622	-0.358489	0.506831	-1.76978	0.000700883	5
GRMZM2G122057	0.529555	0.00201084	0.325633	0.0148508	-0.201732	0.0978293	10
GRMZM2G150928	-0.187459	0.216567	0.432489	0.037451	0.602253	0.011806	12
GRMZM5G803276	1.16707	0.028227	1.32786	0.0404483	0.153204	0.623827	2
GRMZM2G064558	-3.68786	0.00164468	-4.26221	7.03963e-05	-0.0210037	0.981459	9
GRMZM2G403162	0.469644	0.0105717	0.270479	0.128513	-0.199485	0.166694	2
GRMZM2G020468	0.640115	0.019653	0.465803	0.053642	-0.174894	0.352206	2
AC209080.3_FG004	-0.0618001	0.733226	-0.727381	0.00963822	-0.633375	0.0134607	4
GRMZM2G034727	2.33315	0.000604009	-1.92991	0.19414	-3.96101	0.0072279	5
GRMZM2G018369	0.523064	0.0142975	0.273579	0.212034	-0.250116	0.082412	10
GRMZM2G058754	-0.0766019	0.883174	1.59856	0.0112236	1.58407	0.00281049	1
GRMZM2G084116	-0.877551	0.0393172	-0.067083	0.840351	0.752565	0.0509497	7
GRMZM2G318958	1.15267	0.00655714	1.52016	0.00215165	0.330654	0.205301	3
AC198901.4_FG004	-0.65823	0.0264167	-0.0920754	0.60106	0.556133	0.0532444	7
GRMZM2G000288	0.11646	0.454538	0.381756	0.0420571	0.252709	0.146389	1
GRMZM2G091169	-1.54322	0.0286702	0.688632	0.167798	2.11125	0.00460831	12
GRMZM5G895394	-0.953951	0.0147756	-0.213927	0.6145	0.725393	0.0215173	7
GRMZM2G136687	0.20331	0.877269	4.84229	0.0028976	4.26922	0.00520149	1
GRMZM5G870970	0.3178	0.0199532	-0.0686993	0.694504	-0.372049	0.0304582	8
GRMZM2G703661	1.26779	0.0465868	-0.246146	0.760631	-1.46934	0.00231559	8
GRMZM2G514986	0.69594	0.000471998	0.0798451	0.69809	-0.600965	0.00440975	8
GRMZM5G815032	0.733195	0.000427421	0.168801	0.195362	-0.554063	0.00211467	10
GRMZM5G862071	0.763694	0.00865282	0.31977	0.359997	-0.433552	0.0653595	10
GRMZM2G079891	0.772668	0.00344823	-0.603309	0.088048	-1.3255	0.00233322	5
GRMZM2G097297	0.440332	0.0820923	0.59891	0.0123409	0.146757	0.489818	3
GRMZM5G820343	0.381564	0.0189797	0.170193	0.309775	-0.207352	0.222563	10
GRMZM2G550397	-0.648865	0.000658943	-0.31575	0.0162269	0.314014	0.0131283	6
GRMZM2G702819	1.47255	0.0250832	0.973378	0.0691377	-0.499455	0.364111	2
GRMZM2G461186	0.472645	0.172299	-0.485189	0.0535335	-0.928383	0.0237302	5
GRMZM2G132077	-1.28887	0.00923782	-0.367144	0.107685	0.896103	0.0315648	6
GRMZM2G567452	-0.599826	0.00604644	0.139854	0.292174	0.61965	0.00717588	12
GRMZM2G064885	0.676574	0.00224831	0.0114959	0.946176	-0.649738	0.00350357	8
GRMZM2G009489	-2.20814	0.0004931	-2.74132	0.000351483	-0.492028	0.195775	11
GRMZM2G160515	2.426	0.000594413	2.8212	0.00132169	0.343128	0.207214	3
GRMZM2G344339	-1.36662	0.000833338	-0.324507	0.154781	1.02306	0.00439374	6
GRMZM2G035853	1.76618	0.0016873	-1.07017	0.125609	-2.70226	0.000511243	5
GRMZM2G090657	0.649097	0.0145726	0.388818	0.017531	-0.255298	0.264759	2
GRMZM2G177458	0.801934	0.000268143	0.756215	0.0040822	-0.0509306	0.764368	2
GRMZM2G099989	1.2632	6.14337e-05	-0.0982248	0.67803	-1.32221	0.000414138	8
GRMZM5G882806	0.67512	0.130877	-0.561711	0.34525	-1.20315	0.00453262	5
GRMZM2G093020	1.94565	3.71e-05	0.994434	0.001598	-0.939579	0.000378965	10
GRMZM2G035969	-1.62158	0.015713	0.0545422	0.925611	1.60126	0.0227165	7
GRMZM2G059887	-0.739136	0.0066802	0.0160942	0.940542	0.729665	0.00458915	7
GRMZM2G090616	1.56883	0.00574404	1.35248	0.0160389	-0.230028	0.570184	2
GRMZM2G119499	-0.727473	0.000713827	-0.118223	0.458196	0.593303	0.00282961	7
GRMZM2G394638	-1.2924	0.0163263	-0.620754	0.105028	0.659602	0.152674	6
GRMZM2G018673	0.81524	0.0139347	0.183772	0.617186	-0.614259	0.0682722	10
GRMZM2G065506	-0.514271	0.0233021	0.0722415	0.75341	0.570874	0.0297158	12
GRMZM2G578659	0.943151	0.00128888	-0.0739356	0.73005	-0.924741	0.00110972	8
GRMZM5G892774	-1.22402	0.0736375	0.64692	0.285032	1.77588	0.0244327	12
GRMZM5G893200	0.18783	0.330593	0.615837	0.0222178	0.391749	0.116993	1
GRMZM2G487778	1.24629	0.00114167	-0.461858	0.600263	-1.55484	0.0283196	8
GRMZM2G146940	-0.891222	0.00240677	-0.157254	0.515758	0.719012	0.0121052	7
GRMZM5G851207	1.0361	0.0129618	0.193304	0.607965	-0.828188	0.0703716	10
GRMZM5G893953	1.58868	4.2619e-05	0.185172	0.540771	-1.37263	0.000754309	8
GRMZM2G407223	-0.924888	0.0473314	-2.44043	0.00300974	-1.44699	0.0170882	11
GRMZM2G047021	0.912969	0.0371358	0.118453	0.829774	-0.773539	0.0262301	8
GRMZM2G308422	2.8496	6.28404e-06	2.43643	0.00459692	-0.500709	0.320145	2
GRMZM2G157990	0.371193	0.0114854	-0.0805262	0.728938	-0.441327	0.0458054	8
GRMZM2G473111	0.440875	0.0154519	-0.0380214	0.833687	-0.467626	0.00510139	8
GRMZM5G803381	0.379121	0.0277386	0.0514371	0.81781	-0.317657	0.0311157	8
GRMZM2G017103	-1.55664	0.00449813	-0.168079	0.617673	1.35782	0.00565707	7
GRMZM2G703348	-0.0021737	0.990908	0.518937	0.112168	0.500649	0.0400518	1
GRMZM2G094808	-1.62391	6.37916e-05	-1.70549	0.000317825	-0.054358	0.782213	9
GRMZM2G066197	0.432736	0.00916484	0.025195	0.882279	-0.39858	0.00593403	8
GRMZM2G349983	-0.63804	0.0186483	-0.702525	0.010926	0.00904414	0.97064	9
GRMZM2G103182	0.394633	0.017703	0.390665	0.0360715	-0.00970632	0.947509	2
GRMZM5G836341	-2.09658	0.0216047	0.735296	0.190804	2.73937	0.00940009	12
GRMZM2G112951	0.339945	0.0668654	-0.692746	0.0229629	-0.998063	0.00466573	5
GRMZM5G875774	-0.693577	0.000490118	-0.333762	0.0143636	0.352569	0.00745144	6
GRMZM5G845532	-1.44884	0.0291097	0.0485261	0.944025	1.42278	0.0332605	7
GRMZM5G851965	-0.837774	0.0185249	0.0983341	0.770234	0.912336	0.00404372	7
GRMZM5G892973	0.902938	0.000988556	0.394053	0.114949	-0.499993	0.0178761	10
GRMZM2G027962	4.51466	3.65521e-06	0.0508878	0.886164	-4.35435	1.23147e-05	8
GRMZM2G511451	-2.32466	0.00594804	-2.30719	0.012373	0.17764	0.701419	9
GRMZM5G813709	3.13705	0.00017158	0.945901	0.0730595	-2.14809	6.40729e-05	10
GRMZM5G873681	0.477092	0.0166014	-0.0103946	0.966129	-0.474266	0.00798879	8
GRMZM2G176375	0.413897	0.0256912	0.0553497	0.792543	-0.344331	0.0623126	8
GRMZM2G169013	0.612834	0.0017419	0.0817663	0.659511	-0.513222	0.00622189	8
GRMZM5G877929	0.596979	0.00948097	0.351205	0.115022	-0.247835	0.0899387	10
GRMZM5G823318	0.520298	0.00524243	0.255456	0.053223	-0.258523	0.084801	2
GRMZM2G107715	-2.74719	0.000594413	0.0765364	0.834937	2.77984	0.000825914	7
GRMZM5G837022	0.665611	0.0241979	0.205637	0.570792	-0.448681	0.1166	10
GRMZM5G849152	0.594614	0.0569919	-0.132178	0.598523	-0.70438	0.0221888	5
GRMZM2G145632	-2.30462	0.0121288	-1.15637	0.215389	1.14547	0.245009	6
GRMZM5G840265	-1.66322	0.00155187	-0.337929	0.511227	1.29245	0.0191911	7
GRMZM5G866989	1.93827	0.0166166	0.125019	0.915457	-1.73936	0.00306922	8
GRMZM2G000593	0.521198	0.0027168	0.237478	0.0583476	-0.279263	0.0412077	10
GRMZM2G045699	0.996605	0.00267096	-0.157078	0.689283	-1.12761	0.00497665	8
GRMZM2G329484	-1.03287	0.00638756	-0.265066	0.441965	0.715399	0.000994112	6
AC204710.4_FG003	0.684354	0.2423	-2.91854	0.00804121	-3.08243	0.000700883	5
GRMZM2G000271	0.733929	0.0196383	-3.43451	0.000102249	-3.62939	3.98256e-06	5
GRMZM2G065596	-0.856484	0.0090992	-0.255533	0.328142	0.587528	0.0648834	6
GRMZM2G416019	-0.381815	0.0109754	-0.149509	0.17746	0.231837	0.0630933	6
GRMZM2G017586	0.335826	0.0157682	0.188948	0.137799	-0.141702	0.166777	10
GRMZM2G041394	-0.423697	0.00657135	0.0446454	0.803884	0.454053	0.00969444	7
GRMZM2G181104	-0.328084	0.0307116	0.141893	0.245351	0.462189	0.00490367	12
GRMZM2G105652	-0.705771	0.000737926	-0.00447775	0.981338	0.684056	0.000882399	7
AC199765.4_FG008	-0.68653	0.00042666	-0.236959	0.0284252	0.434326	0.00439407	6
GRMZM2G060296	-0.143812	0.166087	0.154112	0.170721	0.289101	0.0339975	12
GRMZM2G149132	-0.320637	0.0157566	0.0099254	0.953776	0.323977	0.0203557	7
GRMZM2G474575	0.0631083	0.849513	-1.61894	0.0827395	-1.52811	0.0382459	4
GRMZM2G442057	-1.20612	0.000224515	-0.230901	0.136691	0.946551	0.000974711	6
GRMZM2G063162	0.291024	0.131704	-1.95808	0.00036503	-2.16404	0.000110842	5
GRMZM2G143883	-1.49602	0.00191518	-1.02171	0.012572	0.469648	0.220098	9
GRMZM2G043238	-0.993051	0.000707252	-0.111864	0.538561	0.851814	0.000660143	6
GRMZM2G144615	0.912947	0.000343904	0.442879	0.0209706	-0.466256	0.00401251	10
GRMZM5G883417	-2.42847	0.00785502	-0.5729	0.231125	1.83156	0.0287899	6
GRMZM2G036564	0.653146	0.00509876	1.43134	0.00112865	0.741191	0.0156373	3
AC196475.3_FG005	0.709005	0.00356237	0.262749	0.112135	-0.442656	0.0316242	10
GRMZM2G139123	1.48902	0.0041074	0.817049	0.0514002	-0.665095	0.0871896	2
GRMZM2G007151	-1.50824	0.000644953	-0.482571	0.00309473	0.994966	0.00527161	6
GRMZM2G423959	-1.37017	0.014466	-0.225502	0.42999	1.12269	0.0363906	7
GRMZM2G116876	0.148968	0.114767	-0.100439	0.351328	-0.242227	0.0388843	5
GRMZM2G042666	0.472258	0.0130326	-0.0810799	0.579356	-0.538984	0.00503628	8
GRMZM2G001530	-0.364983	0.0136513	-0.24029	0.203828	0.124511	0.416963	9
GRMZM2G049781	0.353163	0.0128951	0.177547	0.350611	-0.174184	0.305272	10
GRMZM2G096020	-0.0368222	0.707426	-0.273504	0.0289247	-0.225063	0.0586664	4
GRMZM5G879882	-0.466323	0.0021875	0.109359	0.341597	0.563053	0.000845848	12
GRMZM2G131165	0.252727	0.363658	-1.67923	0.0100356	-1.62145	0.00187673	4
GRMZM2G132704	-0.783466	0.000596608	-0.342115	0.0546494	0.442996	0.0133809	6
GRMZM2G350312	2.25807	0.000269628	0.412881	0.367429	-1.80669	0.000137096	10
GRMZM2G413635	-0.0379641	0.780433	-0.375078	0.016434	-0.32445	0.0358574	4
GRMZM2G039419	-0.992981	0.000462024	-0.264623	0.166322	0.708921	0.00157483	6
GRMZM2G170434	0.320475	0.0427204	0.240451	0.0419211	-0.0771893	0.612694	2
GRMZM2G395842	-0.483721	0.00498617	-0.207842	0.150104	0.270479	0.0835692	6
GRMZM2G174757	-0.365977	0.0204922	0.0505114	0.763108	0.408683	0.0240163	7
GRMZM2G176698	-0.340805	0.00911514	0.0332574	0.759341	0.367768	0.00817924	7
GRMZM2G102878	-0.907028	0.000768622	-0.41192	0.0112831	0.480574	0.0229636	6
GRMZM2G115855	-0.320429	0.0325017	-0.196938	0.146174	0.122065	0.395155	9
GRMZM2G000825	-1.23176	0.0321878	-0.212247	0.546248	0.997683	0.0462461	6
GRMZM2G064723	-0.277346	0.0286081	0.148154	0.490046	0.411319	0.0357084	12
GRMZM2G467338	-0.347255	0.0132647	0.221327	0.0940094	0.550913	0.0013957	12
GRMZM2G129108	0.498287	0.00567145	0.179483	0.189717	-0.315007	0.0291976	10
GRMZM2G471142	1.14639	0.00258761	0.817652	0.0472752	-0.360521	0.0644334	10
GRMZM2G025164	-1.11693	0.000120756	-0.461388	0.010926	0.637086	0.00134154	6
GRMZM2G115805	0.268565	0.286154	1.69719	0.000776476	1.34877	0.00205747	1
GRMZM5G808836	-0.827437	0.10304	0.416091	0.426805	1.21032	0.0418186	7
GRMZM2G065718	-0.885858	8.13641e-05	-0.158878	0.137938	0.707954	0.000300136	6
GRMZM2G030571	1.16156	0.0007948	-1.06162	0.0571002	-2.15303	0.000982021	5
GRMZM2G081682	0.142577	0.250507	-0.160911	0.163818	-0.291678	0.0265743	4
GRMZM2G126572	0.974631	0.000198482	0.248381	0.507672	-0.708244	0.0375902	8
GRMZM2G481005	-0.587777	0.00954422	-1.48331	6.81022e-05	-0.857257	0.00222084	11
GRMZM2G044629	0.278933	0.0295218	0.133124	0.308926	-0.146833	0.26083	10
AC217051.3_FG005	-2.74223	7.83945e-05	0.386202	0.572714	3.05745	0.000478969	7
GRMZM2G058474	-0.787902	0.0196946	-0.228144	0.504418	0.551731	0.0149183	7
GRMZM2G308203	-0.576356	0.00192482	0.11854	0.402349	0.673197	0.00220304	12
GRMZM2G118462	0.762027	0.000876415	0.565264	0.00703503	-0.190835	0.217947	2
GRMZM2G071599	-0.742458	0.0360452	-0.197344	0.418842	0.528844	0.0674227	7
GRMZM2G026050	-1.64741	0.000126061	0.00798865	0.966077	1.61912	0.000148544	7
GRMZM2G052654	0.483018	0.0163441	0.0110114	0.963179	-0.460725	0.0210864	8
GRMZM2G039009	2.83339	0.0167943	2.91437	0.067984	-0.16305	0.709152	2
GRMZM2G028556	2.53527	0.000241276	3.02787	0.00108739	0.452347	0.162112	3
GRMZM2G151992	0.386287	0.0781913	-0.108174	0.375016	-0.484044	0.0377042	5
GRMZM2G001514	-0.790194	0.000666838	-0.105044	0.386899	0.670771	0.000923743	6
GRMZM2G034511	-0.304987	0.0379214	-0.239296	0.0385863	0.0647539	0.624804	9
GRMZM5G805732	0.955595	0.0107516	0.969724	0.00781162	0.000901657	0.998493	2
GRMZM2G099413	2.25369	1.95253e-05	0.505952	0.0356165	-1.71637	2.58063e-05	10
GRMZM2G306482	-0.396915	0.00667434	0.247858	0.120241	0.626667	0.00165209	12
GRMZM2G085577	0.248024	0.131529	-0.492016	0.0206626	-0.722544	0.00444273	5
GRMZM2G150834	-0.338021	0.0348341	-0.254576	0.0876314	0.0828879	0.601306	9
GRMZM2G153292	-0.365869	0.0161341	0.154407	0.187959	0.522879	0.00354991	12
GRMZM2G028685	0.574536	0.371731	2.89631	0.0161326	1.9589	0.030832	1
GRMZM2G131554	-0.899748	0.0418208	-0.102804	0.633689	0.77832	0.07021	7
GRMZM2G096352	-0.475442	0.0331916	-0.377936	0.104419	0.101683	0.545191	9
GRMZM5G830436	-0.970574	0.00123197	-0.180758	0.287153	0.774201	0.00490036	6
GRMZM2G121200	-0.38954	0.0150202	-0.244822	0.0851108	0.145161	0.254237	6
GRMZM2G410728	-1.04583	0.00132159	-0.876316	0.0616032	0.176811	0.665156	9
GRMZM2G164974	-0.861947	0.0252553	-0.327575	0.249336	0.519855	0.191659	6
GRMZM2G029323	0.965291	7.20068e-05	-0.2255	0.114776	-1.14447	0.000126859	5
GRMZM2G169044	0.604249	0.00170074	0.179737	0.178836	-0.418721	0.0105332	10
GRMZM5G806387	-0.960181	0.0154457	-0.921137	0.0952177	0.0522357	0.904582	9
GRMZM2G056093	-0.898959	0.0117055	-0.591379	0.0618087	0.306591	0.392649	9
GRMZM2G175447	-1.82068	0.000275636	-0.227148	0.404629	1.56238	0.00197108	6
GRMZM2G389881	0.62311	0.167013	-0.41738	0.430906	-1.00078	0.00794414	5
GRMZM2G076257	-0.192106	0.183213	0.189553	0.279446	0.370609	0.0338729	12
GRMZM2G149406	-0.81863	0.000318864	0.0706923	0.586699	0.869868	0.000338624	12
GRMZM2G158676	-0.479247	0.017944	-0.139264	0.370978	0.334037	0.105176	6
GRMZM2G013625	1.56749	2.38688e-05	0.522927	0.0180801	-1.03134	0.000397825	10
GRMZM2G165383	-0.360066	0.00851327	-0.421408	0.0123409	-0.0534118	0.60886	11
GRMZM2G339736	0.9913	0.0266978	-0.224269	0.664808	-1.18164	0.00540881	8
GRMZM2G134334	1.05206	0.00332421	0.137324	0.625588	-0.893359	0.00323571	8
GRMZM2G057023	-0.455032	0.00379752	-0.399808	0.0164873	0.0589872	0.660013	9
GRMZM2G176407	-0.486985	0.00416106	0.015449	0.929348	0.485335	0.00762328	7
GRMZM2G127591	-0.49646	0.01451	0.145832	0.375353	0.625786	0.00497769	12
GRMZM2G002276	0.327869	0.0253102	0.332854	0.0509802	-0.000588114	0.996344	2
GRMZM2G155077	0.730309	0.0299139	-0.24995	0.583271	-0.953108	0.00608638	5
GRMZM2G037327	5.5314	4.75934e-05	-0.865343	0.24364	-6.28327	3.31334e-08	5
GRMZM2G070673	-0.247083	0.100659	0.461177	0.0434809	0.685557	0.00354418	12
GRMZM2G067830	0.977524	0.00284548	0.380976	0.105271	-0.590392	0.0231354	10
GRMZM2G085550	-1.71563	0.000125788	-1.68041	0.000708674	0.054774	0.787025	9
GRMZM2G065225	0.45211	0.0171239	-0.01316	0.966077	-0.451147	0.024729	8
GRMZM2G088689	1.86903	1.46078e-05	-0.297944	0.0227478	-2.12412	1.06016e-05	5
GRMZM2G021635	-0.214872	0.0517001	0.0387584	0.721801	0.245244	0.042467	12
GRMZM2G081155	0.412575	0.0134096	0.118202	0.270458	-0.287695	0.056654	10
GRMZM2G033267	-1.1192	0.000108858	-0.367032	0.0637345	0.740287	0.00182844	6
GRMZM2G071042	0.483949	0.00705256	-0.305546	0.319505	-0.775929	0.0102299	5
GRMZM2G120975	-0.74138	0.000153718	-0.0207614	0.842967	0.705801	0.000278213	7
GRMZM2G082199	0.954408	0.00538272	0.721407	0.0353161	-0.235216	0.277245	10
GRMZM2G010488	-0.0405802	0.816432	0.616773	0.0249469	0.629596	0.00823722	1
GRMZM2G129554	-0.522591	0.00809705	-0.287998	0.059757	0.228769	0.120885	6
GRMZM2G069722	1.33813	0.00293091	1.36888	0.0380515	0.00948785	0.987439	2
GRMZM2G132489	0.559505	0.0351025	-0.748501	0.0117732	-1.26723	0.000524505	5
GRMZM2G380361	-0.349924	0.0314145	-0.137866	0.338683	0.208252	0.0992302	6
GRMZM2G158831	-1.4587	0.0380538	0.393429	0.345304	1.76778	0.0136429	12
GRMZM2G099987	-0.262415	0.0552215	0.0643069	0.714486	0.315994	0.0478638	7
GRMZM2G173865	0.746889	0.00108492	0.270948	0.113504	-0.46457	0.0113346	10
GRMZM5G857641	0.431044	0.0123958	-0.0525913	0.747195	-0.470731	0.0095898	5
AC233967.1_FG001	-0.55704	0.0981671	0.155459	0.560861	0.693291	0.0493732	12
GRMZM2G041866	-1.23024	0.0187954	-2.08491	0.000276425	-0.812347	0.0929365	11
GRMZM2G099666	1.9937	3.46323e-05	0.147124	0.359997	-1.79795	9.46512e-05	10
GRMZM2G103512	-0.534471	0.00160459	0.0501568	0.666889	0.570876	0.00196052	7
GRMZM2G139512	0.719428	0.00469681	0.200597	0.285615	-0.503776	0.0128773	10
GRMZM2G153275	0.311364	0.0489787	0.403144	0.0404878	0.0859033	0.51825	3
AC207628.4_FG011	-0.693041	0.00188786	0.00797407	0.95616	0.687166	0.00175537	7
GRMZM2G049347	-0.465669	0.0043719	-0.1042	0.410703	0.353968	0.0219402	6
GRMZM2G066449	-0.0916323	0.566256	-0.500624	0.0494544	-0.39158	0.0482719	4
GRMZM2G064015	0.921157	0.0133324	1.06978	0.0227588	0.125673	0.700756	3
GRMZM2G016836	-0.641161	0.00141226	-0.854435	0.000687381	-0.188946	0.154142	11
GRMZM2G096759	-0.398043	0.0412463	0.143587	0.564102	0.524884	0.0311709	7
GRMZM2G152888	-0.624277	0.00854222	0.123218	0.444066	0.731023	0.00599436	12
GRMZM2G096252	-3.63996	0.00159801	-1.56386	0.020111	2.13914	0.0359792	6
GRMZM2G444748	-1.34902	0.000354854	-0.594754	0.0137599	0.74527	0.0106079	6
GRMZM2G145756	-0.381948	0.160007	0.456393	0.0561077	0.811116	0.0177365	12
GRMZM2G044866	-0.432441	0.0234954	-0.385363	0.0434809	0.0541152	0.691874	9
GRMZM2G062218	-1.60092	0.000144463	-0.245976	0.143836	1.32103	0.000244286	6
GRMZM2G119722	-0.522444	0.00736291	-0.0641202	0.748165	0.448655	0.0183382	7
GRMZM2G178958	-0.220993	0.0406957	-0.0547307	0.63639	0.165835	0.121577	7
GRMZM2G144155	-1.13402	0.000390264	-0.96762	0.00259511	0.173221	0.401632	9
GRMZM2G000937	-0.439967	0.00787126	0.0599425	0.757066	0.486338	0.0130416	12
GRMZM5G848692	0.377613	0.0055621	0.540927	0.0133451	0.154659	0.323691	3
GRMZM2G061906	0.295483	0.0280279	-0.0860554	0.569449	-0.371606	0.0255035	5
GRMZM2G000608	-0.960809	0.0460004	0.190688	0.642733	1.12079	0.0221065	7
GRMZM2G077897	0.837265	0.00981426	0.377667	0.187214	-0.450205	0.0364496	10
GRMZM2G006853	6.08684	0.000100282	3.49284	0.0272047	-2.88815	0.0164595	10
GRMZM2G000126	-0.784938	0.000445914	-0.043373	0.831227	0.723149	0.00154279	7
GRMZM2G049766	0.529052	0.0471695	0.136704	0.598954	-0.386839	0.0515053	10
GRMZM2G152757	0.578405	0.00174612	0.445852	0.0200904	-0.137863	0.27746	2
GRMZM2G314593	3.05488	0.0056875	0.526769	0.669199	-2.56348	0.000498902	8
GRMZM2G060410	0.773291	0.0286015	-2.05489	0.0508001	-2.48438	0.00698569	5
GRMZM2G317652	0.275841	0.0322548	0.149799	0.215671	-0.123838	0.299334	10
GRMZM2G116517	0.599922	0.00222335	-0.0220736	0.896962	-0.608584	0.00196499	8
GRMZM2G104288	-0.353619	0.0139333	-0.145852	0.383074	0.204243	0.188781	6
GRMZM2G145473	-0.517221	0.0197797	-0.227412	0.243476	0.286914	0.0634491	6
GRMZM2G105940	2.52433	0.0109645	2.66825	0.0336971	0.00854786	0.982071	2
GRMZM2G168752	-2.82404	4.95852e-05	-2.07155	0.000351483	0.753725	0.0187969	6
GRMZM2G104955	0.412899	0.0276351	0.174081	0.170042	-0.235601	0.151748	10
GRMZM2G406014	-0.348145	0.0995559	-0.415501	0.0457582	-0.0619686	0.740841	11
GRMZM2G104843	0.481087	0.153239	-0.376586	0.138693	-0.82696	0.0180133	5
GRMZM2G092923	-0.39477	0.0388068	-0.0678674	0.707956	0.315882	0.0810285	6
GRMZM2G044736	1.05937	0.00110595	0.866124	0.0651954	-0.20674	0.547098	2
GRMZM2G092718	1.43378	0.0090863	2.26364	0.00481368	0.78079	0.151579	3
GRMZM2G138176	0.406645	0.0231395	-0.112086	0.53885	-0.506779	0.00817456	5
GRMZM2G080274	0.750063	0.0015958	0.278042	0.171828	-0.466256	0.0181497	10
GRMZM2G373175	-0.406087	0.00810183	-0.0170981	0.921152	0.380067	0.00741918	7
GRMZM2G173826	1.08441	0.00278499	-0.0224415	0.958175	-1.0725	0.000657072	8
GRMZM2G153815	-0.457002	0.0242578	0.0228241	0.896399	0.47094	0.0255945	12
GRMZM2G392649	-0.533355	0.00438471	-0.109352	0.460596	0.414932	0.0129576	7
GRMZM2G161493	0.357954	0.0278327	-0.21212	0.221747	-0.554801	0.00889042	5
AC217050.4_FG001	0.113694	0.275166	-0.528644	0.00301924	-0.62071	0.000914234	5
GRMZM5G835629	-1.28546	0.000320564	-0.320211	0.104569	0.945359	0.00370971	6
GRMZM2G128491	-0.611759	0.00191597	-0.0737648	0.579932	0.529859	0.00663857	7
GRMZM2G055809	0.160318	0.3502	-0.41256	0.0171561	-0.557709	0.00688632	4
GRMZM2G055467	0.617897	0.112614	-1.46328	0.00954689	-1.7279	0.00238706	5
GRMZM2G308595	0.131017	0.713053	-0.863249	0.0552166	-0.958249	0.0190513	4
GRMZM2G130354	0.0826531	0.847198	-1.35859	0.0115646	-1.26546	0.0276456	4
GRMZM2G141376	-1.29769	7.56069e-05	-0.299713	0.122835	0.979045	0.000950293	6
GRMZM2G176175	-1.17496	0.00219679	-0.606293	0.00439497	0.562127	0.0492143	6
GRMZM2G002138	0.391083	0.0154961	0.183454	0.3299	-0.206391	0.127192	10
GRMZM2G095043	-0.465973	0.0159745	-0.149351	0.389703	0.313681	0.106343	6
GRMZM2G379540	-0.392178	0.0256912	0.0761749	0.606612	0.455278	0.0178847	12
GRMZM2G099363	-0.231975	0.174685	0.282784	0.0328899	0.510272	0.0189319	12
GRMZM2G169089	0.510123	0.00749578	0.10645	0.638288	-0.393248	0.0253324	8
GRMZM2G099056	-0.652122	0.000444055	0.0473394	0.693646	0.685634	0.000384848	7
GRMZM2G122965	-0.643674	0.00133388	0.380878	0.00901171	0.993433	0.000177121	12
GRMZM2G497531	0.355786	0.038607	0.186951	0.198112	-0.169383	0.211327	10
GRMZM2G176270	-0.804716	0.0348341	-0.131042	0.760935	0.650656	0.0164933	7
GRMZM2G016168	-0.445323	0.0275989	-0.308224	0.142803	0.138256	0.430171	6
GRMZM2G000431	-0.868917	0.00255641	-0.339264	0.141215	0.524072	0.0296138	6
GRMZM2G014066	0.602504	0.0176314	0.112633	0.645258	-0.48167	0.060217	8
GRMZM2G142661	-0.742907	0.00076359	0.0323107	0.823134	0.756707	0.000411265	7
GRMZM2G057459	-1.29938	0.000190801	-0.405698	0.0421238	0.876168	0.00125974	6
GRMZM2G451716	2.8935	7.92291e-06	0.0122057	0.952148	-2.80928	6.82061e-06	8
GRMZM2G086030	-0.736278	0.00116992	0.0967321	0.517934	0.812011	0.000440098	12
GRMZM2G015666	-2.11491	0.0173605	0.377979	0.503674	2.42207	0.00839113	7
GRMZM2G004534	-0.155432	0.157796	0.142559	0.164446	0.292572	0.0223969	12
GRMZM2G165044	1.07881	0.00112496	0.678131	0.0161343	-0.396385	0.0662726	10
GRMZM2G060109	0.346798	0.0117599	0.213317	0.0464058	-0.126362	0.288907	2
GRMZM2G144668	1.44207	0.00103192	0.287498	0.338688	-1.13264	0.00488048	10
GRMZM2G178546	0.633542	0.00377401	0.122423	0.353362	-0.497959	0.016446	10
GRMZM2G056424	2.77487	0.00136927	2.44673	0.0154974	-0.489855	0.128209	2
GRMZM2G405815	-0.424045	0.0188407	-0.0861641	0.619033	0.329707	0.0241709	7
GRMZM2G057506	1.78863	0.0333909	-0.284911	0.817911	-1.95095	0.0216338	8
GRMZM2G004835	-0.504396	0.00554209	-0.111609	0.516947	0.379917	0.0145675	6
GRMZM2G001930	0.684536	0.00197014	-0.0815124	0.743545	-0.740815	0.00292572	8
GRMZM2G318010	0.481404	0.0274816	0.261985	0.174647	-0.218211	0.255656	10
GRMZM2G122296	0.539408	0.0227457	-0.293499	0.258719	-0.808966	0.00457486	5
GRMZM2G070047	0.443823	0.00445156	0.0893959	0.406012	-0.34789	0.012435	10
GRMZM2G418256	1.74025	0.0140122	2.54496	0.00128103	0.624993	0.231239	3
GRMZM2G051367	-0.429113	0.00865282	-0.0645169	0.611106	0.356178	0.0151818	7
GRMZM2G124872	-0.483397	0.00473522	-0.506998	0.00740986	-0.0262032	0.849598	9
AC188838.3_FG005	-1.06237	8.33058e-05	-0.677493	0.0023001	0.367123	0.00965126	6
GRMZM2G084063	0.42761	0.0025955	0.0193353	0.877267	-0.401798	0.00296286	8
GRMZM2G091235	0.994682	0.0607052	0.0965272	0.88961	-0.878546	0.00172815	8
GRMZM2G174739	-0.561398	0.00531842	-0.0517554	0.806079	0.497567	0.0223969	7
GRMZM5G853361	-0.817779	0.000158993	-0.240321	0.0616671	0.570465	0.00126558	6
GRMZM2G004511	0.614922	0.00185778	0.0572535	0.757393	-0.536699	0.00987002	8
GRMZM2G160902	-0.109361	0.248649	-0.482471	0.0172679	-0.357811	0.0341857	11
GRMZM2G106931	0.493205	0.00598118	0.112487	0.475115	-0.37169	0.0185567	10
GRMZM2G056702	-0.497157	0.00579223	-0.226789	0.0620834	0.259448	0.0687965	6
GRMZM5G898269	0.953235	0.0140588	0.484663	0.249581	-0.463657	0.0330328	10
GRMZM2G177771	-0.676002	0.00817149	0.0332711	0.80693	0.687265	0.00877651	7
GRMZM2G094768	3.66221	0.00083005	1.22483	0.203266	-2.54663	0.000161311	10
GRMZM2G098331	-0.662909	0.00476995	-0.371207	0.0332028	0.289498	0.0773478	6
GRMZM2G143160	-0.11687	0.449209	0.278434	0.0516192	0.381971	0.0255723	1
GRMZM2G008972	0.848833	0.0187189	0.935838	0.043474	0.0774459	0.853211	3
GRMZM2G068604	-1.06919	0.000761813	-1.56799	0.0016976	-0.464607	0.0722082	11
GRMZM5G866954	0.546849	0.00119996	0.108233	0.341243	-0.433508	0.00665375	10
[truncated: 10,210 more rows]
