# Supplementary material for: Transcriptomic and anatomical complexity of primary, seminal, and crown roots highlight root type-specific functional diversity in maize (Zea mays L.)
Source: J Exp Bot. 2015 Nov 30;67(4):1123–35. doi: 10.1093/jxb/erv513 (PMC4753849; doi:10.1093/jxb/erv513)
Supplement: Supplementary Data [file supp_erv513_Supplementary_Tables_S5.xlsx]

## Sheet: 202 of 468
B73 refgen2 Gene	Symbol	Citation	Gene Name	Identified by Phenotype	GenBank ID	Chromosome	Strand	B73 refgen2 Gene	Subgenome	Comments	Proofing Link	Local duplicates	Homeolog	Sorghum Ortholog	Setaria Ortholog	Rice Ortholog	Brachy Ortholog	Pan-grass panel Link	Gene Model IDed by MaizeSequence.org
AC195340.3_FG001	tua1	17	alpha tubulin1		X63176	chr5	-1	AC195340.3_FG001	2	Good	http://genomevolution.org/r/25bo		too big a gap	Sb01g006710	PAC:18194413	Os03g56810	Bradi1g07200	http://genomevolution.org/r/26ew	No Gene Identified by Maizesequence.org
AC203535.4_FG001	myb2	3	myb2		AF458962	chr3	1	AC203535.4_FG001	1	Good	http://genomevolution.org/r/25bu	GRMZM5G826686||GRMZM5G882384	too big a gap	Sb03g044450	chr3:43681517-44108333	chr1:40516492-40965296	chr2:56751927-57123741	http://genomevolution.org/r/26ex	GRMZM2G081557
AC205703.4_FG006	gl8	21	glossy8	Y	U89509	chr5	-1	AC205703.4_FG006	1	Good	http://genomevolution.org/r/25by		GRMZM2G087323	Sb04g025020	PAC:18171373	Os02g38440	Bradi3g47840	http://genomevolution.org/r/25bz	No Gene Identified by Maizesequence.org
AC207722.2_FG009	lhcb2	6	light harvesting chlorophyll a/b binding protein2		X14794	chr7	-1	AC207722.2_FG009	1	Good	http://genomevolution.org/r/25c2	GRMZM2G353753	too big a gap	Sb02g032040	PAC:18183417	no synteny	Bradi4g37210	http://genomevolution.org/r/26ey	No Gene Identified by Maizesequence.org
AC233866.1_FG006	elfa1	6	elongation factor alpha1		M95072	chr6	-1	AC233866.1_FG006	1	Can't proof	http://genomevolution.org/r/25ca	GRMZM5G859846||GRMZM5G896006	no synteny	too big a gap	too big a gap	chr5:16888752-17955366	chr2:26261030-27198490	http://genomevolution.org/r/262r	No Gene Identified by Maizesequence.org
GRMZM2G001457	phot1	3	blue-light receptor phototropin 1		AF033263	chr3	1	GRMZM2G001457	2	Good	http://genomevolution.org/r/25cw		no synteny	Sb08g000260	PAC:18189258	Os11g01140	Bradi4g45310	http://genomevolution.org/r/25cx	No Gene Identified by Maizesequence.org
GRMZM2G002276	taf1	3	transcription associated factor1		T12672	chr3	1	GRMZM2G002276	1	Can't proof	http://genomevolution.org/r/25cy		GRMZM2G149230	Sb03g039720	PAC:18177060	Os01g62820	Bradi2g54860	http://genomevolution.org/r/25cz	No Gene Identified by Maizesequence.org
GRMZM2G005483	Sun4	0	sad1-unc84-like 4 PM3 type		GU453173	chr8	1	GRMZM2G005483	2	personal communication	http://genomevolution.org/r/25de		GRMZM2G120262	Sb03g041510	PAC:18180035	Os01g65520	Bradi2g56660	http://genomevolution.org/r/25df	No Gene Identified by Maizesequence.org
GRMZM2G008247	glu2	10	beta-glucosidase2		U44087	chr10	1	GRMZM2G008247	1	Good	http://genomevolution.org/r/25di		no synteny	no synteny	no synteny	chr12:7256295-7525701	chr4:44193745-44372611	http://genomevolution.org/r/263a	GRMZM2G008247
GRMZM2G009406	dof2	8	DNA binding with one finger2		X79934	chr2	-1	GRMZM2G009406	2	Good	http://genomevolution.org/r/25dm		GRMZM2G089850	Sb02g027480	PAC:18180704	Os09g29960	Bradi4g33000	http://genomevolution.org/r/25dn	No Gene Identified by Maizesequence.org
GRMZM2G011129	nbp1	4	nucleic acid binding protein1		M74566	chr7	1	GRMZM2G011129	1	Good	http://genomevolution.org/r/25dw		too big a gap	Sb02g011330	PAC:18184218	no synteny	Bradi4g38260	http://genomevolution.org/r/25dx	GRMZM2G011129
GRMZM2G012160	psei2	5	cystatin2		D63342	chr8	-1	GRMZM2G012160	2	Good	http://genomevolution.org/r/25e2		GRMZM5G858738	Sb03g037370	PAC:18175081	Os01g58890	Bradi2g52670	http://genomevolution.org/r/25e3	GRMZM2G012160
GRMZM2G013726	a4	3	anthocyaninless4	Y	Y16040	chr8	1	GRMZM2G013726	2	Good|inverted repeats surround gene	http://genomevolution.org/r/25e6		GRMZM2G026930	Sb03g028890	PAC:18178383	Os01g44260	Bradi2g44480	http://genomevolution.org/r/25e7	No Gene Identified by Maizesequence.org
GRMZM2G014240	vpp1	4	vacuolar proton pump homolog1		AY103622	chr9	-1	GRMZM2G014240	1	Good	http://genomevolution.org/r/25e8		GRMZM2G148200	Sb10g005250	PAC:18197356	Os06g08080	Bradi1g47770	http://genomevolution.org/r/25e9	GRMZM2G069095
GRMZM2G014392	vp14	5	viviparous14	Y	U95953	chr1	-1	GRMZM2G014392	1	Good	http://genomevolution.org/r/25ea		GRMZM5G838285	Sb01g013520	PAC:18193097	Os03g44380	Bradi1g13760	http://genomevolution.org/r/26f9	No Gene Identified by Maizesequence.org
GRMZM2G014833	pk4	3	protein kinase4		AF141378	chr3	1	GRMZM2G014833	1	Good	http://genomevolution.org/r/25ee		GRMZM2G136400	Sb03g035170	PAC:18179149	Os01g55450	Bradi2g50440	http://genomevolution.org/r/25ef	No Gene Identified by Maizesequence.org
GRMZM2G014914	pip2e	3	plasma membrane intrinsic protein2		AF326491	chr7	-1	GRMZM2G014914	1	Good	http://genomevolution.org/r/25eg	GRMZM2G047368	GRMZM2G092125	Sb02g010760	PAC:18181054	too big a gap	Bradi1g28760	http://genomevolution.org/r/25eh	No Gene Identified by Maizesequence.org
GRMZM2G015295	ahh1	3	adenosyl homocysteine hydrolase1		AW424691	chr4	1	GRMZM2G015295	1	Can't proof	http://genomevolution.org/r/25ei	GRMZM2G494688	no synteny	too big a gap	too big a gap	Os11g26850	Bradi4g19460	http://genomevolution.org/r/25ej	No Gene Identified by Maizesequence.org
GRMZM2G015605	nac1	6	NaCl stress protein1		T14760	chr10	-1	GRMZM2G015605	1	Good	http://genomevolution.org/r/25em		chr8:128378668-129437620	Sb09g003060	PAC:18169177	Os05g04700	Bradi2g36770	http://genomevolution.org/r/26fb	No Gene Identified by Maizesequence.org
GRMZM2G016150	ohp1	4	opaque2 heterodimerizing protein1		L00623	chr1	-1	GRMZM2G016150	1	Good	http://genomevolution.org/r/25eo	GRMZM2G019446	GRMZM2G007063	Sb01g005170	PAC:18191498	Os03g58250	Bradi1g05480	http://genomevolution.org/r/25ep	No Gene Identified by Maizesequence.org
GRMZM2G017557	rtp1	4	Zea root preferential4		L14063	chr4	-1	GRMZM2G017557	1	Good	http://genomevolution.org/r/25f0		no synteny	Sb05g006910	too big a gap	too big a gap	too big a gap	http://genomevolution.org/r/26ff	No Gene Identified by Maizesequence.org
GRMZM2G018241	cesa9	3	cellulose synthase9		AF200533	chr2		GRMZM2G018241	2	partial identical duplicate:GRMZM2G150404 |assembly errors?	http://genomevolution.org/r/25f4	GRMZM2G150404||GRMZM2G319836||GRMZM2G452739	GRMZM2G424832	Sb02g006290	PAC:18183648	Os07g10770	Bradi1g54250	http://genomevolution.org/r/25f5	No Gene Identified by Maizesequence.org
GRMZM2G018728	pki1	3	protein kinase inhibitor1		Z29643	chr1	-1	GRMZM2G018728	1	Good	http://genomevolution.org/r/25fa		too big a gap	Sb01g036830	PAC:18195393	Os03g20630	Bradi1g63860	http://genomevolution.org/r/25fb	No Gene Identified by Maizesequence.org
GRMZM2G019404	mha2	6	plasma-membrane H+ATPase2		X85805	chr2	-1	GRMZM2G019404	1	Good	http://genomevolution.org/r/25fe	GRMZM2G314079	GRMZM2G006894	Sb06g031240	PAC:18204901	Os04g56160	Bradi5g24690	http://genomevolution.org/r/25ff	GRMZM2G019404
GRMZM2G020187	rgd1	9	ragged seedling1	Y	DQ832257	chr6	1	GRMZM2G020187		Good	http://genomevolution.org/r/25fg		no synteny	no synteny	no synteny	no synteny	no synteny	http://genomevolution.org/r/25fh	No Gene Identified by Maizesequence.org
GRMZM2G023667	Smh3	1	Single Myb Histone3		AY280629	chr8	1	GRMZM2G023667	2	Good	http://genomevolution.org/r/25fk		GRMZM2G108318	Sb03g032540	PAC:18175080	Os01g51170	Bradi2g47830	http://genomevolution.org/r/25fl	No Gene Identified by Maizesequence.org
GRMZM2G024104	gln2	9	glutamine synthetase2		X65927	chr1	-1	GRMZM2G024104	1	Good	http://genomevolution.org/r/25fm		chr5:10029598-10908704	Sb01g010270	PAC:18193601	Os03g50490	Bradi1g11450	http://genomevolution.org/r/26fi	No Gene Identified by Maizesequence.org
GRMZM2G025231	cesa7	3	cellulose synthase7		AF200531	chr7	-1	GRMZM2G025231	1	Good	http://genomevolution.org/r/25fu		GRMZM2G028353	Sb02g010110	PAC:18181460	Os07g24190	Bradi1g29060	http://genomevolution.org/r/25fv	GRMZM2G025231
GRMZM2G027723	cesa2	3	cellulose synthase2		AF200526	chr6	1	GRMZM2G027723	1	Good	http://genomevolution.org/r/25g8		no synteny	Sb09g005280	PAC:18169857	Os05g08370	Bradi2g34240	http://genomevolution.org/r/25g9	No Gene Identified by Maizesequence.org
GRMZM2G028041	rs1	34	rough sheath1	Y	L44133	chr7	1	GRMZM2G028041	1	Good	http://genomevolution.org/r/25ga		GRMZM2G452178	Sb02g002200	PAC:18182870	Os07g03770	Bradi1g57610	http://genomevolution.org/r/26fl	GRMZM2G028041
GRMZM2G028393	sci1	4	subtilisin-chymotrypsin inhibitor homolog1		X69972	chr8	1	GRMZM2G028393	2	Good	http://genomevolution.org/r/25gc	GRMZM2G028656||GRMZM2G042789	no synteny	too big a gap	too big a gap	too big a gap	Bradi2g39280	http://genomevolution.org/r/264n	GRMZM2G028393
GRMZM2G032003	ugp1	4	UDP-glucose pyrophosphorylase1		T14797	chr7	-1	GRMZM2G032003	1	Can't proof	http://genomevolution.org/r/25gg		AC233910.1_FG005	Sb02g032250	PAC:18181652	Os09g38030	Bradi4g37350	http://genomevolution.org/r/25gh	No Gene Identified by Maizesequence.org
GRMZM2G032628	ae1	55	amylose extender1		L08065	chr5		GRMZM2G032628	1	Good	http://genomevolution.org/r/25gk		GRMZM2G073054	Sb04g021540	PAC:18174084	Os02g32660	Bradi3g44760	http://genomevolution.org/r/25gl	GRMZM2G039942
GRMZM2G034157	hsp18c	9	heat shock protein18c		X54075	chr8	1	GRMZM2G034157	2	Upstream UTR missing	http://genomevolution.org/r/25gm		too big a gap	too big a gap	too big a gap	too big a gap	Bradi2g05380	http://genomevolution.org/r/264s	No Gene Identified by Maizesequence.org
GRMZM2G035820	rnc1	4	ribonuclease III domain protein1		EU971053	chr3	1	GRMZM2G035820	1	Good	http://genomevolution.org/r/25gu		GRMZM2G121783	Sb03g037610	PAC:18178895	Os01g59510	Bradi2g52920	http://genomevolution.org/r/25gv	GRMZM2G035820
GRMZM2G036464	gln5	9	glutamine synthetase5		X65929	chr4	-1	GRMZM2G036464	2	Good	http://genomevolution.org/r/25gy		GRMZM5G872068	Sb04g028690	PAC:18171543	Os02g50240	Bradi3g59970	http://genomevolution.org/r/25gz	No Gene Identified by Maizesequence.org
GRMZM2G036564	tm20	4	transmembrane protein20		X97570	chr6	-1	GRMZM2G036564	2	Good	http://genomevolution.org/r/25h0	GRMZM2G313761	GRMZM2G056826	Sb10g010780	PAC:18198129	no synteny	Bradi1g43270	http://genomevolution.org/r/25h1	No Gene Identified by Maizesequence.org
GRMZM2G038356	sar1	3	SAR homolog1		T14655	chr3	1	GRMZM2G038356	1	Good	http://genomevolution.org/r/25h4		chr10:60921379-61593594	Sb03g013550	PAC:18178788	Os01g23620	Bradi2g12510	http://genomevolution.org/r/25h5	No Gene Identified by Maizesequence.org
GRMZM2G038636	ccp2	5	cysteine protease2		X99936	chr7	1	GRMZM2G038636	1	Good	http://genomevolution.org/r/25h6		GRMZM5G820822	Sb02g025920	PAC:18181690	Os09g27030	Bradi4g31440	http://genomevolution.org/r/26fp	No Gene Identified by Maizesequence.org
GRMZM2G038821	pdc2	3	pyruvate decarboxylase2		D14456	chr8	-1	GRMZM2G038821	2	Good	http://genomevolution.org/r/25h8		too big a gap	Sb03g005240	PAC:18179749	Os01g06660	Bradi2g03840	http://genomevolution.org/r/25h9	GRMZM2G038821
GRMZM2G042733	in1	7	intensifier1	Y	U57899	chr7	1	GRMZM2G042733	1	Good	http://genomevolution.org/r/25hk		too big a gap	Sb02g006390	PAC:18184572	Os07g11020	Bradi1g54070	http://genomevolution.org/r/26fs	No Gene Identified by Maizesequence.org
GRMZM2G042992	rel2	2	ramosa1 enhancer locus2	Y	GQ927145	chr10	-1	GRMZM2G042992	1	Good	http://genomevolution.org/r/2619		GRMZM2G124115	Sb07g004180	PAC:18187322	Os08g06480	Bradi3g16250	http://genomevolution.org/r/261a	No Gene Identified by Maizesequence.org
GRMZM2G044074	les22	5	lesion22		AF058763	chr1	1	GRMZM2G044074	1	Good	http://genomevolution.org/r/25hm		chr9:130188427-130918089	Sb01g036030	PAC:18193031	Os03g22060	Bradi1g63090	http://genomevolution.org/r/26ft	GRMZM2G044074
GRMZM2G046601	gln3	7	glutamine synthetase3		X65930	chr9	1	GRMZM2G046601	2	Good	http://genomevolution.org/r/25ho	GRMZM5G887009	too big a gap	Sb01g042450	PAC:18195278	Os03g12290	Bradi1g69530	http://genomevolution.org/r/265a	No Gene Identified by Maizesequence.org
GRMZM2G046804	gpc1	21	glyceraldehyde-3-phosphate dehydrogenase1		X15596	chr4	-1	GRMZM2G046804	2	Good	http://genomevolution.org/r/25hq		GRMZM2G309356	Sb07g002220	PAC:18185953	Os08g03290	Bradi3g14120	http://genomevolution.org/r/25hr	No Gene Identified by Maizesequence.org
GRMZM2G047368	pip2f	3	plasma membrane intrinsic protein2		AF326495	chr7	-1	GRMZM2G047368	1	Good	http://genomevolution.org/r/25hs		too big a gap	too big a gap	PAC:18181068	too big a gap	Bradi1g28760	http://genomevolution.org/r/265c	No Gene Identified by Maizesequence.org
GRMZM2G047855	cka2	4	CK2 protein kinase alpha 2		Y11526	chr1	-1	GRMZM2G047855	1	Good	http://genomevolution.org/r/25hu		GRMZM2G141903	Sb01g007270	PAC:18191037	Os03g55389	Bradi1g07810	http://genomevolution.org/r/26fu	No Gene Identified by Maizesequence.org
GRMZM2G050514	gln6	9	glutamine synthetase6		X65926	chr1	-1	GRMZM2G050514	1	Good	http://genomevolution.org/r/25hw		GRMZM5G887009	Sb01g042450	PAC:18195278	Os03g12290	Bradi1g69530	http://genomevolution.org/r/25hx	No Gene Identified by Maizesequence.org
GRMZM2G051637	cr4	20	crinkly4	Y	U67422	chr10	1	GRMZM2G051637	1	Good	http://genomevolution.org/r/25i0		chr3:231223020-231784398	Sb08g003290	no synteny	chr12:2558011-3036894	Bradi4g41920	http://genomevolution.org/r/26fw	GRMZM2G051637
GRMZM2G053458	fdx3	4	ferredoxin3		AB001387	chr1	1	GRMZM2G053458	1	Good	http://genomevolution.org/r/25i6		chr5:1194120-1660013	Sb01g002180	PAC:18194249	Os03g61960	Bradi1g02590	http://genomevolution.org/r/26fx	GRMZM2G053458
GRMZM2G055489	spp1	3	sucrose-phosphatase1		AF283564	chr8	-1	GRMZM2G055489	2	Good	http://genomevolution.org/r/25i8		chr6:151506683-152515688	chr9:52109989-52638612	chr9:20398414-21095532	chr5:22388038-22888762	chr2:20216394-20993991	http://genomevolution.org/r/265k	GRMZM2G055489
GRMZM2G057000	dwf1	1	DWF1 like1		AY523572	chr5	1	GRMZM2G057000	1	Good	http://genomevolution.org/r/25ie	GRMZM2G358007	no synteny	Sb10g031090	PAC:18198324	no synteny	Bradi1g29520	http://genomevolution.org/r/25if	GRMZM2G057000
GRMZM2G057823	ald1	16	aldolase1		X12872	chr3	1	GRMZM2G057823	1	Good	http://genomevolution.org/r/25ii		GRMZM2G066024	Sb03g043140	PAC:18178636	Os01g67860	Bradi2g58050	http://genomevolution.org/r/25ij	GRMZM2G057823
GRMZM2G057935	phyC1	1	phytochromeC1		AY234829	chr1	-1	GRMZM2G057935	1	Good	http://genomevolution.org/r/25ik	GRMZM2G357074	GRMZM2G129889	Sb01g007850	PAC:18193188	Os03g54084	Bradi1g08400	http://genomevolution.org/r/25il	No Gene Identified by Maizesequence.org
GRMZM2G058292	pac1	2	pale aleurone color1	Y	AY115485	chr5	-1	GRMZM2G058292	1	Good|maizesequence.org includes more 5' UTR	http://genomevolution.org/r/25im	GRMZM5G872691	too big a gap	Sb04g031730	chr4:31805659-32250049	Os02g45810	Bradi3g51820	http://genomevolution.org/r/26g0	GRMZM2G058432
GRMZM2G058522	sod9	7	superoxide dismutase9		X17564	chr9	-1	GRMZM2G058522	2	Good	http://genomevolution.org/r/25iq		GRMZM2G169890	Sb01g035350	PAC:18195462	Os03g22810	chr1:61573209-62431857	http://genomevolution.org/r/26g1	No Gene Identified by Maizesequence.org
GRMZM2G058675	rf2	27	restorer of fertility2	Y	U43082	chr9	1	GRMZM2G058675	1	Good	http://genomevolution.org/r/25is		no synteny	Sb10g009790	too big a gap	Os06g15990	Bradi1g43770	http://genomevolution.org/r/25it	GRMZM2G058675
GRMZM2G063756	bx5	7	benzoxazinone synthesis5		X81830	chr4	1	GRMZM2G063756	1	Good	http://genomevolution.org/r/25j6	GRMZM2G167549||GRMZM2G172491||GRMZM2G473480||GRMZM5G855537||GRMZM5G899181	no synteny	Sb05g026080	chr5:36758330-37504728	chr11:25708564-25959495	chr4:10814041-11469570	http://genomevolution.org/r/2661	No Gene Identified by Maizesequence.org
GRMZM2G064371	abp4	4	auxin binding protein homolog4		L08426	chr10	-1	GRMZM2G064371	1	Good	http://genomevolution.org/r/25ja	GRMZM2G078508	no synteny	Sb08g016760	PAC:18189661	Os12g34450	Bradi4g06030	http://genomevolution.org/r/2663	GRMZM2G064371
GRMZM2G066191	tub4	7	beta tubulin4		X74655	chr5	-1	GRMZM2G066191	2	Good	http://genomevolution.org/r/25jc		GRMZM2G108766	Sb01g012740	PAC:18191607	Os03g45920	Bradi1g13090	http://genomevolution.org/r/25jd	No Gene Identified by Maizesequence.org
GRMZM2G067511	cal2	3	calmodulin2		X77397	chr3	1	GRMZM2G067511	1	Good	http://genomevolution.org/r/25jg		no synteny	chr3:10895034-11088655	PAC:18178427	Os01g16240	Bradi2g10010	http://genomevolution.org/r/26g3	GRMZM2G067511
GRMZM2G067921	dlf1	4	delayed flowering1	Y	EF093789	chr7	7	GRMZM2G067921	NA	Good	http://genomevolution.org/r/2617	GRMZM5G858064	no synteny	no synteny	PAC:18182388	Os09g36910	no synteny	http://genomevolution.org/r/26jb	No Gene Identified by Maizesequence.org
GRMZM2G068506	bt2	49	brittle endosperm2	Y	AF544167	chr4	-1	GRMZM2G068506	2	Good|potentially missing upstream exons	http://genomevolution.org/r/25jm		no synteny	too big a gap	no synteny	no synteny	no synteny	http://genomevolution.org/r/25jn	No Gene Identified by Maizesequence.org
GRMZM2G071630	gpc3	13	glyceraldehyde-3-phosphate dehydrogenase3		L13431	chr4	1	GRMZM2G071630	2	Good	http://genomevolution.org/r/25js	GRMZM2G072119	GRMZM2G176307	Sb04g025120	PAC:18171250	Os02g38920	chr3:49435893-49751745	http://genomevolution.org/r/25jt	No Gene Identified by Maizesequence.org
GRMZM2G071790	tub6	6	beta tubulin6		L10633	chr3	-1	GRMZM2G071790	1	Good	http://genomevolution.org/r/25ju	GRMZM5G857152	GRMZM2G172932	Sb03g037490	PAC:18176615	Os01g59150	Bradi2g52790	http://genomevolution.org/r/25jv	No Gene Identified by Maizesequence.org
GRMZM2G073054	sbe3	4	starch branching enzyme3		U65948	chr2	1	GRMZM2G073054	1	Good	http://genomevolution.org/r/25k0		GRMZM2G032628	Sb06g015360	PAC:18204584	Os04g33460	Bradi5g09170	http://genomevolution.org/r/25k1	No Gene Identified by Maizesequence.org
GRMZM2G074604	pal1	14	phenylalanine ammonia lyase homolog1		M95077	chr5	-1	GRMZM2G074604	1	Can't proof	http://genomevolution.org/r/25ka	GRMZM2G029048||GRMZM2G170692||GRMZM2G334655||GRMZM2G334660	too big a gap	Sb04g026530	PAC:18172878	Os02g41680	Bradi3g49280	http://genomevolution.org/r/266k	No Gene Identified by Maizesequence.org
GRMZM2G079348	cat3	37	catalase3		L05934	chr4	1	GRMZM2G079348	2	Good	http://genomevolution.org/r/25ki		too big a gap	Sb04g001130	PAC:18174069	Os02g02400	Bradi3g01470	http://genomevolution.org/r/25kj	No Gene Identified by Maizesequence.org
GRMZM2G079440	dhn1	22	dehydrin1		X15290	chr6	-1	GRMZM2G079440	1	Good	http://genomevolution.org/r/25kk		no synteny	Sb09g018420	chr9:13429273-14363327	chr5:17019836-17955366	chr2:26011100-27060633	http://genomevolution.org/r/26g9	GRMZM2G079440
GRMZM2G080079	gol1	2	goliath1	Y	T18797.1	chr4	-1	GRMZM2G080079	2	Can't proof	http://genomevolution.org/r/2615		too big a gap	Sb04g028130	PAC:18172421	Os02g50990	Bradi3g59500	http://genomevolution.org/r/2616	No Gene Identified by Maizesequence.org
GRMZM2G081192	pip2c	3	plasma membrane intrinsic protein2		AF326493	chr4	1	GRMZM2G081192	2	Good	http://genomevolution.org/r/25ko	GRMZM2G081333	GRMZM2G178706	Sb04g026650	PAC:18173785	Os02g41860	Bradi3g49360	http://genomevolution.org/r/25kp	GRMZM2G081192
GRMZM2G081843	pip1e	3	plasma membrane intrinsic protein1		AF326489	chr4	-1	GRMZM2G081843	2	Good	http://genomevolution.org/r/25ku		no synteny	Sb04g037800	PAC:18174589	Os02g57720	Bradi3g56020	http://genomevolution.org/r/25kv	GRMZM2G081843
GRMZM2G083243	tua6	6	alpha tubulin6		X63178	chr7	1	GRMZM2G083243	1	Good	http://genomevolution.org/r/25ky	GRMZM2G083590	too big a gap	Sb02g037260	PAC:18181282	Os07g38730	Bradi1g23770	http://genomevolution.org/r/26gd	GRMZM2G083243
GRMZM2G083810	hsp18f	13	heat shock protein18f		X54076	chr3	-1	GRMZM2G083810	1	Good	http://genomevolution.org/r/25l2		no synteny	Sb03g003530	PAC:18175500	Os01g08860	Bradi2g05380	http://genomevolution.org/r/26ge	GRMZM2G083810
GRMZM2G083841	pep1	42	phosphoenolpyruvate carboxylase1		X15238	chr9	1	GRMZM2G083841	1	Good	http://genomevolution.org/r/25l4		no synteny	Sb10g021330	PAC:18197862	chr6:19969223-20504683	no synteny	http://genomevolution.org/r/26gf	No Gene Identified by Maizesequence.org
GRMZM2G083950	crp1	10	chloroplast RNA processing1		AF073522	chr7	-1	GRMZM2G083950	1	Good	http://genomevolution.org/r/25l6		chr2:204276538-204933197	Sb02g035800	PAC:18184391	Os07g36390	chr1:20107149-20625472	http://genomevolution.org/r/26gg	GRMZM2G083950
GRMZM2G085381	bx1	15	benzoxazinless1		X76713	chr4	1	GRMZM2G085381	1	Good	http://genomevolution.org/r/25lg		no synteny	chr5:58868109-59571565	chr5:36542777-37504728	chr11:25708564-25959495	chr4:10814041-11688511	http://genomevolution.org/r/2673	GRMZM2G085381
GRMZM2G085924	hsbp1	2	herbicide safener binding protein1		AF033496	chr2	-1	GRMZM2G085924		Good	http://genomevolution.org/r/25lk	GRMZM2G385313||GRMZM2G506270	no synteny	no synteny	no synteny	no synteny	no synteny	http://genomevolution.org/r/25ll	No Gene Identified by Maizesequence.org
GRMZM2G086294	zp15	11	zein protein		M12147	chr6	-1	GRMZM2G086294	1	Good	http://genomevolution.org/r/25lm		chr8:135013764-135508717	Sb09g000360	PAC:18169211	chr5:0-218039	chr2:39879964-40060324	http://genomevolution.org/r/26gi	No Gene Identified by Maizesequence.org
GRMZM2G087186	pdc3	3	pyruvate decarboxylase3		D14457	chr1	-1	GRMZM2G087186	1	Good	http://genomevolution.org/r/25lu	GRMZM5G841025	chr9:136732624-137539640	Sb01g038360	PAC:18193994	Os03g18220	Bradi1g65440	http://genomevolution.org/r/26gk	GRMZM2G087186
GRMZM2G087741	lg3	31	liguleless3	Y	AF100455	chr3	1	GRMZM2G087741	1	Good	http://genomevolution.org/r/25ly		too big a gap	Sb03g012480	PAC:18178064	Os01g19694	Bradi2g11540	http://genomevolution.org/r/26gm	GRMZM2G087741
GRMZM2G089713	sh1	122	shrunken1	Y	X02400	chr9	1	GRMZM2G089713	1	Extra 5' UTR in maizesequence.org	http://genomevolution.org/r/25m8	GRMZM2G090962||GRMZM2G090974	chr6:106929789-107521484	Sb10g006330	PAC:18198292	Os06g09450	Bradi1g46670	http://genomevolution.org/r/26gn	No Gene Identified by Maizesequence.org
GRMZM2G089836	ivr2	14	invertase2		AJ563384	chr5	1	GRMZM2G089836	1	Good	http://genomevolution.org/r/25ma	GRMZM5G863665||GRMZM5G890000	GRMZM2G463871	Sb04g000620	PAC:18170956	Os02g01590	Bradi3g00910	http://genomevolution.org/r/25mb	No Gene Identified by Maizesequence.org
GRMZM2G090718	ppp1	5	pyrophosphate-energized proton pump1		T18800	chr5	-1	GRMZM2G090718	1	3' end half of gene sequence missing	http://genomevolution.org/r/25mg		chr4:177278911-178283318	Sb04g034340	PAC:18171145	Os02g52940	Bradi3g57820	http://genomevolution.org/r/26go	No Gene Identified by Maizesequence.org
GRMZM2G091481	pdi1	3	protein disulfide isomerase1		AY739284	chr4	-1	GRMZM2G091481	1	Good	http://genomevolution.org/r/25mi	GRMZM2G393320	no synteny	Sb05g006150	PAC:18201635	Os11g09280	too big a gap	http://genomevolution.org/r/26gp	No Gene Identified by Maizesequence.org
GRMZM2G092008	zcn1	2	phosphatidylethanolamine-binding protein1		EU241917	chr3	-1	GRMZM2G092008	2	Good	http://genomevolution.org/r/25mm		GRMZM2G338454	Sb08g003210	PAC:18189088	Os12g05590	Bradi4g42400	http://genomevolution.org/r/25mn	No Gene Identified by Maizesequence.org
GRMZM2G092198	emp4	1	empty pericarp4	Y	DQ291135	chr1	1	GRMZM2G092198	1	Good	http://genomevolution.org/r/25ms		chr5:8363110-9295991	Sb01g009420	PAC:18192321	Os03g51840	Bradi1g09990	http://genomevolution.org/r/26gr	No Gene Identified by Maizesequence.org
GRMZM2G092542	rtcs1	7	rootless concerning crown and seminal roots1	Y	EF051732	chr1	-1	GRMZM2G092542	1	Good	http://genomevolution.org/r/25mu	GRMZM2G092483	AC149818.2_FG009	Sb01g046990	PAC:18195454	Os03g05510	Bradi1g75110	http://genomevolution.org/r/25mv	No Gene Identified by Maizesequence.org
GRMZM2G093195	d3	25	dwarf plant3	Y	U32579	chr9	1	GRMZM2G093195	1	Good	http://genomevolution.org/r/25mw		too big a gap	Sb10g000920	chr10:125337-554559	Os06g02019	Bradi1g51780	http://genomevolution.org/r/26gs	No Gene Identified by Maizesequence.org
GRMZM2G094241	lg4	10	liguleless4	Y	AF457118	chr8	1	GRMZM2G094241	2	Good	http://genomevolution.org/r/25my		too big a gap	Sb09g002520	PAC:18167868	Os05g03884	Bradi2g38390	http://genomevolution.org/r/25mz	GRMZM2G094241
GRMZM2G096475	mlg3	6	lea protein group3		U05226	chr6	1	GRMZM2G096475	1	Good	http://genomevolution.org/r/25n2		too big a gap	Sb09g027110	PAC:18168121	Os05g46480	Bradi2g18100	http://genomevolution.org/r/25n3	No Gene Identified by Maizesequence.org
GRMZM2G097768	stp1	4	sugar transport1		T12737	chr8	-1	GRMZM2G097768	2	Can't proof	http://genomevolution.org/r/25n4		GRMZM2G030274	Sb09g029520	PAC:18169482	Os05g50280	Bradi2g14900	http://genomevolution.org/r/25n5	No Gene Identified by Maizesequence.org
GRMZM2G098239	gl2	16	glossy2	Y	AY109951	chr2	-1	GRMZM2G098239	1	Good	http://genomevolution.org/r/25n6	GRMZM5G867147	chr10:141302080-141991403	Sb06g028160	PAC:18204529	Os04g52164	Bradi5g21350	http://genomevolution.org/r/26gt	No Gene Identified by Maizesequence.org
GRMZM2G098298	ccp1	4	cysteine protease1		D45402	chr5	1	GRMZM2G098298	1	Good	http://genomevolution.org/r/25na		no synteny	too big a gap	too big a gap	too big a gap	too big a gap	http://genomevolution.org/r/25nb	GRMZM2G098298
GRMZM2G098346	adh2	57	alcohol dehydrogenase2		X02915	chr4	-1	GRMZM2G098346	1	Good	http://genomevolution.org/r/25nc		no synteny	Sb05g009360	PAC:18200336	Os11g10480	Bradi4g22610	http://genomevolution.org/r/26gv	GRMZM2G098346
GRMZM2G098520	ssu1	18	ribulose bisphosphate carboxylase small subunit1		X06535	chr4	-1	GRMZM2G098520	1	Good	http://genomevolution.org/r/25ne		too big a gap	Sb05g003480	too big a gap	too big a gap	no synteny	http://genomevolution.org/r/25nf	GRMZM2G098520
GRMZM2G099056	rth1	7	roothair defective1	Y	AY265854	chr1	1	GRMZM2G099056	1	Good	http://genomevolution.org/r/25ni		too big a gap	Sb01g014290	PAC:18195388	Os03g42750	Bradi1g14450	http://genomevolution.org/r/25nj	No Gene Identified by Maizesequence.org
GRMZM2G099167	tua5	6	alpha tubulin5		X63177	chr2	1	GRMZM2G099167	2	Good	http://genomevolution.org/r/25nk	GRMZM2G333258	too big a gap	Sb02g037260	PAC:18181282	Os07g38730	Bradi1g23770	http://genomevolution.org/r/26gw	GRMZM2G099167
GRMZM2G102499	grf1	7	general regulatory factor1		AY110485	chr2	-1	GRMZM2G102499	1	Good	http://genomevolution.org/r/25o0		GRMZM5G872368	Sb06g019100	PAC:18204934	Os04g38870	Bradi5g12510	http://genomevolution.org/r/25o1	GRMZM2G034876
GRMZM2G104325	mha1	5	membrane H(+)-ATPase1		U08985	chr7	-1	GRMZM2G104325	1	Good	http://genomevolution.org/r/25o4		no synteny	Sb02g005440	PAC:18183066	Os07g09340	Bradi1g54850	http://genomevolution.org/r/25o5	No Gene Identified by Maizesequence.org
GRMZM2G104546	akh2	5	aspartate kinase homoserine dehydrogenase2		L33913	chr2	-1	GRMZM2G104546	2	Good	http://genomevolution.org/r/25o6		too big a gap	Sb02g019450	PAC:18180944	no synteny	Bradi4g27450	http://genomevolution.org/r/25o7	No Gene Identified by Maizesequence.org
GRMZM2G104843	ts1	15	tassel seed1	Y	FJ360855	chr2	-1	GRMZM2G104843	1	Good	http://genomevolution.org/r/25o8		GRMZM2G070092	Sb06g018040	PAC:18205149	Os04g37430	Bradi5g11590	http://genomevolution.org/r/26h0	No Gene Identified by Maizesequence.org
GRMZM2G108766	tub3	5	beta tubulin3		X74654	chr1	-1	GRMZM2G108766	1	Good	http://genomevolution.org/r/25og		GRMZM2G066191	Sb01g012740	PAC:18191607	Os03g45920	Bradi1g13090	http://genomevolution.org/r/25oh	No Gene Identified by Maizesequence.org
GRMZM2G109130	lox3	6	lipoxygenase3		AF465643	chr1	1	GRMZM2G109130	1	Good	http://genomevolution.org/r/25oi		GRMZM2G102760	Sb01g011040	PAC:18195057	Os03g49260	Bradi1g11680	http://genomevolution.org/r/268k	No Gene Identified by Maizesequence.org
GRMZM2G109987	rld1	16	rolled leaf1	Y	AY501430	chr9	-1	GRMZM2G109987	2	Good	http://genomevolution.org/r/25om		too big a gap	Sb01g050000	too big a gap	Os03g01890	no synteny	http://genomevolution.org/r/26h4	GRMZM2G109987
GRMZM2G111642	cesa5	3	cellulose synthase5		AF200529	chr1	-1	GRMZM2G111642	1	Good	http://genomevolution.org/r/25os	GRMZM2G111837	chr5:2739978-3476421	Sb01g004210	PAC:18190769	Os03g59340	Bradi1g04600	http://genomevolution.org/r/26h6	GRMZM2G111642
GRMZM2G112240	prh1	8	ser/thr protein phosphatase1		M60215	chr4	1	GRMZM2G112240	2	Good	http://genomevolution.org/r/25oy		GRMZM2G390076	Sb04g037500	PAC:18172172	Os02g57450	Bradi3g55620	http://genomevolution.org/r/25oz	GRMZM2G112240
GRMZM2G112336	cesa1	3	cellulose synthase1		AF200525	chr8	1	GRMZM2G112336	2	Good	http://genomevolution.org/r/25p0		no synteny	Sb09g005280	PAC:18169857	too big a gap	Bradi2g34240	http://genomevolution.org/r/25p1	No Gene Identified by Maizesequence.org
GRMZM2G113033	ssu2	9	ribulose bisphosphate carboxylase small subunit2		Y09214	chr2	1	GRMZM2G113033	2	Good	http://genomevolution.org/r/25p2		too big a gap	Sb05g003480	no synteny	no synteny	no synteny	http://genomevolution.org/r/25p3	No Gene Identified by Maizesequence.org
GRMZM2G113137	cesa6	3	cellulose synthase6		AF200530	chr1	1	GRMZM2G113137	1	Good	http://genomevolution.org/r/25p4		chr5:1194120-1638151	Sb01g002050	PAC:18194540	Os03g62090	Bradi1g02510	http://genomevolution.org/r/26h7	GRMZM2G113137
GRMZM2G114642	gl1	36	glossy1	Y	U37428	chr7	1	GRMZM2G114642	1	Good	http://genomevolution.org/r/25p8		no synteny	Sb02g025220	PAC:18181405	Os09g25850	Bradi4g30750	http://genomevolution.org/r/25p9	GRMZM2G114642
GRMZM2G114793	bip1	7	Binding protein homolog1		U58208	chr5	-1	GRMZM2G114793	1	Good	http://genomevolution.org/r/25pa		GRMZM2G415007	Sb04g001140	PAC:18173984	Os02g02410	Bradi3g01480	http://genomevolution.org/r/25pb	No Gene Identified by Maizesequence.org
GRMZM2G116273	gst1	20	glutathione-S-transferase1		X06754	chr8	1	GRMZM2G116273	2	Good	http://genomevolution.org/r/25pe		too big a gap	Sb03g035420	PAC:18175642	Os01g55830	Bradi2g50760	http://genomevolution.org/r/25pf	GRMZM2G116273
GRMZM2G116658	ocl3	2	outer cell layer3		AJ250985	chr7	1	GRMZM2G116658	1	Good	http://genomevolution.org/r/25pg		chr2:194586624-195579202	Sb02g030470	PAC:18184935	Os09g35760	Bradi4g35760	http://genomevolution.org/r/26h8	No Gene Identified by Maizesequence.org
GRMZM2G117057	zcn11	2	phosphatidylethanolamine-binding protein11		EU241927	chr6	1	GRMZM2G117057	2	Good	http://genomevolution.org/r/25pi		too big a gap	Sb10g013070	too big a gap	no synteny	Bradi1g42510	http://genomevolution.org/r/25pj	No Gene Identified by Maizesequence.org
GRMZM2G117603	adf1	3	actin depolymerizing factor1		X80820	chr7	1	GRMZM2G117603	1	Good	http://genomevolution.org/r/25pm		GRMZM2G097122	Sb02g033380	PAC:18182325	Os07g30090	Bradi1g27720	http://genomevolution.org/r/25pn	No Gene Identified by Maizesequence.org
GRMZM2G121468	vp15	2	viviparous15	Y	DQ273133	chr5	-1	GRMZM2G121468	1	Good	http://genomevolution.org/r/25q6	GRMZM2G421883	GRMZM5G835259	Sb04g022920	PAC:18173199	Os02g35200	Bradi3g45980	http://genomevolution.org/r/25q7	No Gene Identified by Maizesequence.org
GRMZM2G126010	act1	11	actin1		J01238	chr8	-1	GRMZM2G126010	2	Good	http://genomevolution.org/r/25qi	GRMZM2G126069	no synteny	Sb09g021660	PAC:18170041	Os05g36290	Bradi2g24070	http://genomevolution.org/r/269k	No Gene Identified by Maizesequence.org
GRMZM2G129889	phyC2	1	phytochromeC2		AY234830	chr5	-1	GRMZM2G129889	2	Good	http://genomevolution.org/r/25qq		GRMZM2G057935	Sb01g007850	PAC:18193188	Os03g54084	Bradi1g08400	http://genomevolution.org/r/25qr	No Gene Identified by Maizesequence.org
GRMZM2G135186	ant2	5	adenine nucleotide translocator2		X15712	chr4	1	GRMZM2G135186	2	Good	http://genomevolution.org/r/25r2		GRMZM5G837108	Sb04g029750	PAC:18173089	Os02g48720	chr3:56201835-56506183	http://genomevolution.org/r/25r3	No Gene Identified by Maizesequence.org
GRMZM2G136032	pip1f	3	plasma membrane intrinsic protein1		AF326490	chr9	1	GRMZM2G136032	1	Good	http://genomevolution.org/r/25r4		chr6:111520500-111730296	Sb10g007610	PAC:18199627	chr6:5814961-6206831	chr1:43860799-44292265	http://genomevolution.org/r/26hj	GRMZM2G136032
GRMZM2G138468	amya3	9	alpha amylase3		L25805	chr2	1	GRMZM2G138468	2	Good	http://genomevolution.org/r/25rc	GRMZM2G566151	GRMZM2G070172	Sb02g026610	PAC:18182014	Os09g28400	Bradi4g32140	http://genomevolution.org/r/25rd	No Gene Identified by Maizesequence.org
GRMZM2G140016	yy1	1	yin-yang1		AF142322	chr4	1	GRMZM2G140016	2	Good	http://genomevolution.org/r/25rl		GRMZM5G885700	Sb04g022470	PAC:18171413	Os02g34680	Bradi3g45590	http://genomevolution.org/r/25rm	No Gene Identified by Maizesequence.org
GRMZM2G141399	du1	30	dull endosperm1	Y	AF023159	chr10	1	GRMZM2G141399	1	Good	http://genomevolution.org/r/25rn		no synteny	Sb07g005400	PAC:18187605	Os08g09230	Bradi3g15030	http://genomevolution.org/r/26hm	No Gene Identified by Maizesequence.org
GRMZM2G144744	d8	27	dwarf plant8	Y	AY103865	chr1	1	GRMZM2G144744	1	Good	http://genomevolution.org/r/25rx		GRMZM2G024973	Sb01g010660	PAC:18190750	Os03g49990	Bradi1g11090	http://genomevolution.org/r/25ry	No Gene Identified by Maizesequence.org
GRMZM2G145461	chn2	4	chitinase2		L00973		-1	GRMZM2G145461	2	Good	http://genomevolution.org/r/25rz	GRMZM2G145518||GRMZM2G447967	too big a gap	chr10:59525238-60462013	PAC:18196692	Os06g51050	too big a gap	http://genomevolution.org/r/26aa	No Gene Identified by Maizesequence.org
GRMZM2G145715	pgd2	14	6-phosphogluconate dehydrogenase2		AF061837	chr3	-1	GRMZM2G145715	1	Good	http://genomevolution.org/r/25s1		chr8:159364527-159843680	Sb03g045216	PAC:18175594	chr1:41194784-41479544	chr2:57291361-57599656	http://genomevolution.org/r/26ho	GRMZM2G127798
GRMZM2G148924	fie2	6	fertilization independent endosperm2		AY061965	chr10	-1	GRMZM2G148924	1	Good	http://genomevolution.org/r/25s9		GRMZM2G118205	Sb07g002820	PAC:18187686	Os08g04290	Bradi3g14510	http://genomevolution.org/r/25sa	GRMZM2G148924
GRMZM2G150276	mir1	3	maize insect resistance1		AF019145	chr6	-1	GRMZM2G150276	2	Good	http://genomevolution.org/r/25sb	GRMZM2G150256	too big a gap	Sb10g027980	too big a gap	chr6:28229592-28756822	chr1:28110523-29020642	http://genomevolution.org/r/26ag	No Gene Identified by Maizesequence.org
GRMZM2G151227	whp1	26	white pollen1	Y	X60204	chr2	-1	GRMZM2G151227	2	Good	http://genomevolution.org/r/25sd	GRMZM2G027130||GRMZM5G818346	too big a gap	too big a gap	too big a gap	Os11g32540	Bradi4g17230	http://genomevolution.org/r/26ah	No Gene Identified by Maizesequence.org
GRMZM2G151529	hcf106c	1	high chlorophyll fluorescence106c		AF237945	chr10	-1	GRMZM2G151529	2	Good	http://genomevolution.org/r/25sf	GRMZM2G002911||GRMZM2G151566||GRMZM2G484851	GRMZM5G898735	Sb06g014410	chr6:18139155-18891551	chr4:19177617-19798474	chr5:11253670-11622178	http://genomevolution.org/r/26hq	No Gene Identified by Maizesequence.org
GRMZM2G152466	tua4	8	alpha tubulin4		X73980	chr5	-1	GRMZM2G152466	2	Good	http://genomevolution.org/r/25sh		GRMZM2G153292	Sb01g009560	PAC:18190271	Os03g51600	Bradi1g10150	http://genomevolution.org/r/25si	No Gene Identified by Maizesequence.org
GRMZM2G152891	cal3	3	calmodulin3		X77396	chr1	1	GRMZM2G152891	1	Good	http://genomevolution.org/r/25sn	GRMZM2G452760	too big a gap	Sb01g037010	PAC:18193248	Os03g20370	Bradi1g64020	http://genomevolution.org/r/26hs	No Gene Identified by Maizesequence.org
GRMZM2G152908	sus1	44	sucrose synthase1		L33244	chr9	-1	GRMZM2G152908	2	Good	http://genomevolution.org/r/25sp		too big a gap	Sb01g033060	PAC:18195129	Os03g28330	Bradi1g60320	http://genomevolution.org/r/25sq	GRMZM2G152908
GRMZM2G154397	sam2	5	S-adenosyl methionine decarboxylase2		W99255	chr2	-1	GRMZM2G154397	1	Can't proof	http://genomevolution.org/r/25sr		GRMZM2G125635	Sb06g021540	PAC:18202898	Os04g42090	Bradi5g14640	http://genomevolution.org/r/25ss	GRMZM2G154397
GRMZM2G154595	mdh2	20	malate dehydrogenase2		AY103861	chr6	-1	GRMZM2G154595	1	Good	http://genomevolution.org/r/25st		too big a gap	Sb09g029240	PAC:18167991	Os05g49880	Bradi2g15740	http://genomevolution.org/r/25su	No Gene Identified by Maizesequence.org
GRMZM2G154628	pip2d	3	plasma membrane intrinsic protein2		AF326494	chr5	1	GRMZM2G154628	1	Good	http://genomevolution.org/r/25sv		too big a gap	Sb04g032430	PAC:18170819	Os02g44630	Bradi3g51390	http://genomevolution.org/r/26aq	GRMZM2G154628
GRMZM2G154946	rmr1	2	required to maintain repression1	Y	EU155001	chr6	1	GRMZM2G154946	1	Good	http://genomevolution.org/r/25sx	GRMZM2G453655	no synteny	Sb09g019410	PAC:18167972	Os05g32610	Bradi2g26500	http://genomevolution.org/r/25sy	No Gene Identified by Maizesequence.org
GRMZM2G155216	lhcb3	7	light harvesting chlorophyll a/b binding protein3		X55892	chr8	-1	GRMZM2G155216	2	Good	http://genomevolution.org/r/25t1		GRMZM2G402936	Sb09g028720	PAC:18169383	chr5:28058352-28684191	Bradi2g16290	http://genomevolution.org/r/26ht	No Gene Identified by Maizesequence.org
GRMZM2G155242	lpa1	3	low phytic acid1		AF323175	chr1	1	GRMZM2G155242	1	Good	http://genomevolution.org/r/25t3		GRMZM2G004528	Sb01g044290	PAC:18192344	Os03g09250	Bradi1g71670	http://genomevolution.org/r/25t4	GRMZM2G155242
GRMZM2G156599	ys1	14	yellow stripe1	Y	AF186234	chr5	-1	GRMZM2G156599	1	Good	http://genomevolution.org/r/25tb		too big a gap	Sb04g033345	PAC:18173965	Os02g43370	Bradi3g50260	http://genomevolution.org/r/26ax	GRMZM2G156599
GRMZM2G156632	wip1	4	wound induced protein1		X71396	chr8	-1	GRMZM2G156632	2	Good	http://genomevolution.org/r/25td		too big a gap	Sb03g007180	PAC:18178587	Os01g04050	Bradi2g02150	http://genomevolution.org/r/26ay	No Gene Identified by Maizesequence.org
GRMZM2G156861	lox1	4	lipoxygenase1		DQ335760	chr3	1	GRMZM2G156861	1	Two tandem duplicates merged into one gene by maizesequence.org?	http://genomevolution.org/r/25tf	GRMZM2G458554	GRMZM2G117321	Sb03g042440	PAC:18178280	chr1:38780116-39263267	chr2:55371971-55698467	http://genomevolution.org/r/26hu	No Gene Identified by Maizesequence.org
GRMZM2G157727	phyA1	11	phytochromeA1		AY234826	chr1	-1	GRMZM2G157727	1	Good	http://genomevolution.org/r/25tj	GRMZM5G895731	GRMZM2G181028	Sb01g009920	PAC:18192183	Os03g51030	Bradi1g10510	http://genomevolution.org/r/25tk	No Gene Identified by Maizesequence.org
GRMZM2G157820	mez1	2	enhancer of zeste1		AF443596	chr6	-1	GRMZM2G157820	2	Good	http://genomevolution.org/r/25tl		no synteny	Sb10g004560	PAC:18199180	too big a gap	Bradi1g48340	http://genomevolution.org/r/26hw	No Gene Identified by Maizesequence.org
GRMZM2G164696	tub1	9	beta tubulin1		X52878	chr1	1	GRMZM2G164696	1	Good	http://genomevolution.org/r/25u5		chr9:154281695-155273289	Sb01g050310	chr1:54908633-55495596	Os03g01530	Bradi1g78210	http://genomevolution.org/r/26i2	No Gene Identified by Maizesequence.org
GRMZM2G165390	bz1	122	defective kernel1	Y	X07937	chr9	-1	GRMZM2G165390	1	Good	http://genomevolution.org/r/25u7		chr6:106929789-107359808	Sb10g006140	PAC:18199108	Os06g09240	Bradi1g46850	http://genomevolution.org/r/25u8	GRMZM2G165390
GRMZM2G165901	rab15	9	responsive to abscisic acid15		X12564	chr5	-1	GRMZM2G165901	2	Good	http://genomevolution.org/r/25ub	GRMZM2G166026	chr1:257760112-258744975	Sb01g012300	chr1:9250183-9757772	Os03g46770	Bradi1g12790	http://genomevolution.org/r/26i4	No Gene Identified by Maizesequence.org
GRMZM2G165917	eif5	4	eucaryotic translation initiation factor5		X99517	chr4	-1	GRMZM2G165917	2	Good	http://genomevolution.org/r/25ud	GRMZM5G899228	too big a gap	Sb04g003550	PAC:18174414	too big a gap	Bradi3g03850	http://genomevolution.org/r/25ue	GRMZM2G165917
GRMZM2G167549	bx3	6	benzoxazinone synthesis3		X81829	chr4	-1	GRMZM2G167549	1	Good	http://genomevolution.org/r/25uf	GRMZM2G172491||GRMZM2G473480||GRMZM5G855537||GRMZM5G899181	no synteny	Sb05g026065	chr5:36758330-37504728	chr11:25708564-25959495	chr4:10814041-11469570	http://genomevolution.org/r/26bh	No Gene Identified by Maizesequence.org
GRMZM2G167986	cyp8	3	cytochrome P-450 8		L23209	chr1	1	GRMZM2G167986	1	Good	http://genomevolution.org/r/25uj	GRMZM5G825885	too big a gap	Sb01g022690	PAC:18193629	Os10g26340	no synteny	http://genomevolution.org/r/25uk	GRMZM2G167986
GRMZM2G168681	fps1	5	farnesyl pyrophosphate synthase1		AF330036	chr8	-1	GRMZM2G168681	2	Good	http://genomevolution.org/r/25un		GRMZM2G079836	Sb09g027190	PAC:18168897	Os05g46580	Bradi2g17990	http://genomevolution.org/r/25uo	No Gene Identified by Maizesequence.org
GRMZM2G169089	dgat1	1	diacyglycerol acyltransferase1		EU039830	chr6	-1	GRMZM2G169089	2	Good	http://genomevolution.org/r/25up		too big a gap	Sb10g022270	too big a gap	too big a gap	Bradi1g37750	http://genomevolution.org/r/26i6	No Gene Identified by Maizesequence.org
GRMZM2G169890	sod4	17	superoxide dismutase4		X17565	chr1	1	GRMZM2G169890	1	Good	http://genomevolution.org/r/25ut		GRMZM2G058522	Sb01g035350	PAC:18195462	Os03g22810	chr1:61177186-61692813	http://genomevolution.org/r/26i7	No Gene Identified by Maizesequence.org
GRMZM2G171365	mads1	3	MADS1		AF112148	chr9	1	GRMZM2G171365	2	Good	http://genomevolution.org/r/25ux		GRMZM2G026223	Sb01g049020	PAC:18195918	Os03g03100	Bradi1g77020	http://genomevolution.org/r/25uy	GRMZM2G171365
GRMZM2G172132	tlk2	3	tousled-like protein kinase2		AF012889	chr5	1	GRMZM2G172132	2	Can't proof	http://genomevolution.org/r/25v1		GRMZM2G016671	Sb01g008020	PAC:18191278	Os03g53880	Bradi1g08540	http://genomevolution.org/r/25v2	GRMZM2G172132
GRMZM2G172322	gsr1	5	glutathione reductase1		T12723	chr1	1	GRMZM2G172322	1	Good	http://genomevolution.org/r/25v3		too big a gap	Sb01g046260	PAC:18191253	Os03g06740	Bradi1g74180	http://genomevolution.org/r/25v4	No Gene Identified by Maizesequence.org
GRMZM2G175423	sdh1	4	sorbitol dehydrogenase homolog1		DQ191049	chr1	1	GRMZM2G175423	1	Good	http://genomevolution.org/r/25v9		chr4:194927429-195245749	Sb07g025220	PAC:18187738	Os08g43190	Bradi3g42030	http://genomevolution.org/r/25va	GRMZM2G175423
GRMZM2G177631	cesa8	3	cellulose synthase8		AF200532	chr7	1	GRMZM2G177631	1	Good	http://genomevolution.org/r/25vh		GRMZM2G082580	Sb02g007810	PAC:18182624	too big a gap	Bradi1g53210	http://genomevolution.org/r/26ia	GRMZM2G177631
GRMZM2G178693	pip2a	5	plasma membrane intrinsic protein2		AF130975	chr2	-1	GRMZM2G178693	1	Good	http://genomevolution.org/r/25vl		no synteny	Sb06g023240	PAC:18204775	Os04g44570	Bradi5g16370	http://genomevolution.org/r/26c1	No Gene Identified by Maizesequence.org
GRMZM2G180625	gpc2	11	glyceraldehyde-3-phosphate dehydrogenase2		U45858	chr6	-1	GRMZM2G180625	1	Good	http://genomevolution.org/r/25vr		GRMZM2G046804	Sb07g002220	PAC:18185953	Os08g03290	Bradi3g14120	http://genomevolution.org/r/26id	No Gene Identified by Maizesequence.org
GRMZM2G181362	lkrsdh1	4	lysine-ketoglutarate reductase/saccharopine dehydrogenase1		AF271636	chr4	-1	GRMZM2G181362	2	Good	http://genomevolution.org/r/25vt		GRMZM2G110324	Sb04g035220	PAC:18172910	Os02g54254	too big a gap	http://genomevolution.org/r/25vu	No Gene Identified by Maizesequence.org
GRMZM2G310431	hsp1	5	heat shock protein1		X03697	chr8	-1	GRMZM2G310431	2	Good	http://genomevolution.org/r/25w5		AC209784.3_FG007	Sb03g039360	PAC:18175196	Os01g62290	Bradi2g54570	http://genomevolution.org/r/25w6	No Gene Identified by Maizesequence.org
GRMZM2G321778	tdy1	11	tie-dyed1	Y	FJ376984	chr6	1	GRMZM2G321778	1	Good	http://genomevolution.org/r/25wf		too big a gap	Sb09g029660	PAC:18169089	Os05g50470	Bradi2g15230	http://genomevolution.org/r/25wg	No Gene Identified by Maizesequence.org
GRMZM2G328785	ptk1	5	protein kinase1		X52384	chr6	1	GRMZM2G328785	1	Good	http://genomevolution.org/r/25wj	GRMZM2G328772	chr8:110326401-110528523	Sb09g008070	no synteny	no synteny	no synteny	http://genomevolution.org/r/25wk	GRMZM2G328785
GRMZM2G333916	dmt101	3	DNA methyl transferase1		AF229183	chr7	-1	GRMZM2G333916	1	Good	http://genomevolution.org/r/25wl		no synteny	Sb02g004680	PAC:18180811	Os07g08500	Bradi1g55290	http://genomevolution.org/r/25wm	No Gene Identified by Maizesequence.org
GRMZM2G334899	tub2	7	beta tubulin2		X52879	chr8	-1	GRMZM2G334899	2	Good	http://genomevolution.org/r/25wn		chr6:146364888-147183781	Sb09g020360	PAC:18170502	Os05g34170	Bradi2g25370	http://genomevolution.org/r/26ig	No Gene Identified by Maizesequence.org
GRMZM2G337113	gpa1	17	glyceraldehyde-3-phosphate dehydrogenase1		X07157	chr2	-1	GRMZM2G337113	1	Good	http://genomevolution.org/r/25wp	GRMZM2G337196	GRMZM2G039723	Sb06g018880	PAC:18205245	Os04g38600	Bradi5g12330	http://genomevolution.org/r/25wq	GRMZM2G337113
GRMZM2G338454	zcn3	2	phosphatidylethanolamine-binding protein3		EU241919	chr10	-1	GRMZM2G338454	1	5' end of gene lost in a gap	http://genomevolution.org/r/25wt		GRMZM2G092008	Sb08g003210	PAC:18199896	Os12g05590	Bradi4g42400	http://genomevolution.org/r/25wu	No Gene Identified by Maizesequence.org
GRMZM2G339122	expa1	3	alpha expansin1		AY104146	chr3	-1	GRMZM2G339122	1	Good	http://genomevolution.org/r/25wv		chr8:170225998-170797408	Sb03g038290	PAC:18177506	Os01g60770	Bradi2g53580	http://genomevolution.org/r/26ih	GRMZM2G339122
GRMZM2G339563	lls1	12	lethal leaf spot1	Y	U77345	chr1	1	GRMZM2G339563	1	Good	http://genomevolution.org/r/25wx		chr9:152387084-152731356	Sb01g047120	PAC:18192897	Os03g05310	Bradi1g75270	http://genomevolution.org/r/26ii	GRMZM2G339563
GRMZM2G351977	lhcb1	13	light harvesting chlorophyll a/b binding protein1		M87020	chr8	1	GRMZM2G351977	2	Can't proof	http://genomevolution.org/r/25x5		too big a gap	too big a gap	PAC:18176513	Os01g41710	chr2:43142710-43990546	http://genomevolution.org/r/26ct	No Gene Identified by Maizesequence.org
GRMZM2G358059	crt2	3	calreticulin2		X89813	chr7	-1	GRMZM2G358059	1	Good	http://genomevolution.org/r/25x9		GRMZM2G074687	Sb02g007480	chr2:9068052-9459326	Os07g14270	chr1:51525345-51829532	http://genomevolution.org/r/26ik	GRMZM2G358059
GRMZM2G360681	hsp101	3	heat-shock protein 101		AF077337	chr6	1	GRMZM2G360681	1	Good	http://genomevolution.org/r/25xd		too big a gap	Sb09g025900	PAC:18168555	Os05g44340	Bradi2g19540	http://genomevolution.org/r/26il	GRMZM2G360681
GRMZM2G364069	cdj2	2	chaperone DNA J2		AF053468	chr1	-1	GRMZM2G364069	1	Good	http://genomevolution.org/r/25xf		GRMZM2G134980	Sb01g013390	PAC:18196410	Os03g44620	Bradi1g13640	http://genomevolution.org/r/25xg	No Gene Identified by Maizesequence.org
GRMZM2G372553	ane3	3	androgenic embryo3	Y	AJ307880	chr10	1	GRMZM2G372553	1	Can't proof	http://genomevolution.org/r/25xj		chr4:33965165-34606808	Sb07g003415	PAC:18187702	chr8:2932877-3054776	chr3:15151970-15264370	http://genomevolution.org/r/26d0	GRMZM2G372553
GRMZM2G377215	rth3	5	roothair defective3	Y	AY265855	chr1	1	GRMZM2G377215	1	Good	http://genomevolution.org/r/25xn		GRMZM2G006830	Sb01g037850	PAC:18192604	Os03g18910	Bradi1g64820	http://genomevolution.org/r/25xo	GRMZM2G377215
GRMZM2G381395	rpot1	3	RNA polymerase T phage-like 1		AF127021	chr7	1	GRMZM2G381395	1	Good	http://genomevolution.org/r/25xp		too big a gap	Sb02g039520	chr2:43060846-43660824	chr7:25585675-26175382	chr1:16357976-17102850	http://genomevolution.org/r/26in	No Gene Identified by Maizesequence.org
GRMZM2G392975	pip1c	4	plasma membrane intrinsic protein1		AF326487	chr4	1	GRMZM2G392975	2	Good	http://genomevolution.org/r/25xv		AC209208.3_FG002	Sb04g032430	PAC:18170819	Os02g44630	Bradi3g51390	http://genomevolution.org/r/25xw	No Gene Identified by Maizesequence.org
GRMZM2G394450	ivr1	9	invertase1		U16123	chr2	-1	GRMZM2G394450	1	Good	http://genomevolution.org/r/25xz		chr10:132195085-133160604	Sb06g023760	PAC:18205389	Os04g45290	Bradi5g16900	http://genomevolution.org/r/26io	No Gene Identified by Maizesequence.org
GRMZM2G402936	lhcb7	4	light harvesting complex mesophyll7		X53398	chr6	1	GRMZM2G402936	1	Good	http://genomevolution.org/r/25y7		GRMZM2G155216	Sb09g028720	PAC:18169383	chr5:28081764-28748003	Bradi2g16290	http://genomevolution.org/r/26iq	No Gene Identified by Maizesequence.org
GRMZM2G403620	rs2	9	rough sheath2	Y	AF143447	chr1	-1	GRMZM2G403620	1	Good	http://genomevolution.org/r/25y9		no synteny	Sb08g018840	too big a gap	Os12g38400	Bradi4g03970	http://genomevolution.org/r/26ir	GRMZM2G403620
GRMZM2G405368	conz1	1	constans1		EU098139	chr9	1	GRMZM2G405368	1	Good	http://genomevolution.org/r/25yf	GRMZM2G545607	chr6:118739516-119624451	Sb10g010050	PAC:18199176	Os06g16370	Bradi1g43670	http://genomevolution.org/r/26it	No Gene Identified by Maizesequence.org
GRMZM2G415359	mdh4	24	malate dehydrogenase4		AA051891	chr1	-1	GRMZM2G415359	1	Can't proof	http://genomevolution.org/r/25yj		too big a gap	Sb01g019280	PAC:18196158	Os10g33800	Bradi3g28820	http://genomevolution.org/r/25yk	No Gene Identified by Maizesequence.org
GRMZM2G419806	oy1	28	oil yellow1	Y	DQ084025	chr10	-1	GRMZM2G419806	1	Good	http://genomevolution.org/r/25yl		chr3:141310763-141616522	Sb08g004300	PAC:18189357	chr12:3388067-4083733	chr4:45277053-45732054	http://genomevolution.org/r/26iv	GRMZM2G419806
GRMZM2G419891	ubi2	16	ubiquitin2		S94466	chr4	1	GRMZM2G419891	2	Good	http://genomevolution.org/r/25yn	GRMZM2G118637||GRMZM2G419844	no synteny	Sb04g004260	PAC:18174495	Os02g06640	Bradi3g04730	http://genomevolution.org/r/25yo	No Gene Identified by Maizesequence.org
GRMZM2G438551	psei1	7	cystatin1		AM055630	chr3	-1	GRMZM2G438551	1	Good	http://genomevolution.org/r/25yv	GRMZM5G858738	GRMZM2G012160	Sb03g037370	PAC:18175081	Os01g58890	Bradi2g52670	http://genomevolution.org/r/26dn	No Gene Identified by Maizesequence.org
GRMZM2G448687	apt1	1	aberrant pollen transmission1	Y	DQ020097	chr9	-1	GRMZM2G448687	2	Good	http://genomevolution.org/r/25z1		too big a gap	Sb01g035230	PAC:18195814	Os03g23030	Bradi1g62280	http://genomevolution.org/r/25z2	GRMZM2G448687
GRMZM2G452178	gn1	13	gnarley1	Y	AY312168	chr2	1	GRMZM2G452178	2	Good	http://genomevolution.org/r/25z3		GRMZM2G028041	Sb02g002200	PAC:18182870	Os03g56110	chr1:57050313-57583241	http://genomevolution.org/r/25z4	No Gene Identified by Maizesequence.org
GRMZM2G455809	ts2	32	tassel seed2	Y	L20621	chr1	1	GRMZM2G455809	1	Good	http://genomevolution.org/r/25z5		GRMZM2G308351	Sb01g038050	PAC:18190283	Os03g18740	Bradi1g64990	http://genomevolution.org/r/25z6	No Gene Identified by Maizesequence.org
GRMZM5G803874	isr1	4	inhibitor of striate1	Y	AF296824	chr10	-1	GRMZM5G803874	2	Good	http://genomevolution.org/r/25zr		no synteny	Sb06g025010	PAC:18203058	Os04g47020	Bradi5g18060	http://genomevolution.org/r/25zs	No Gene Identified by Maizesequence.org
GRMZM5G809546	csy1	2	chloroplast SecY-1		AF039304	chr10	-1	GRMZM5G809546	NA	Good	http://genomevolution.org/r/25zt		too big a gap	no synteny	no synteny	no synteny	no synteny	http://genomevolution.org/r/25zu	GRMZM5G809546
GRMZM5G822829	r1	101	colored1	Y	X15806	chr10	1	GRMZM5G822829	2	Good||lc1	http://genomevolution.org/r/2614		no synteny	Sb06g025060	PAC:18202973	Os04g47059	chr5:20758637-21209681	http://genomevolution.org/r/26j2	No Gene Identified by Maizesequence.org
GRMZM5G833389	pmg1	3	phosphoglycerate mutase1		Z33612	chr8	-1	GRMZM5G833389	2	Good	http://genomevolution.org/r/2600		GRMZM2G003385	Sb03g038020	PAC:18176072	Os01g60190	Bradi2g53340	http://genomevolution.org/r/2601	No Gene Identified by Maizesequence.org
GRMZM5G835323	tif1	3	translation initiation factor1		AF034944	chr7	-1	GRMZM5G835323	1	Good	http://genomevolution.org/r/2604		chr2:203725214-204366723	Sb02g035170	PAC:18181078	Os07g34589	Bradi1g25840	http://genomevolution.org/r/26j3	GRMZM5G835323
GRMZM5G836222	znf1	3	zinc finger protein1		W99253		-1	GRMZM5G836222	1	Good	http://genomevolution.org/r/2606	GRMZM5G803160	chr6:98575494-98877012	Sb10g024060	too big a gap	Os06g41010	Bradi1g36050	http://genomevolution.org/r/2607	No Gene Identified by Maizesequence.org
GRMZM5G836910	got2	10	glutamate-oxaloacetate transaminase2		AY105250	chr5	1	GRMZM5G836910	1	Good	http://genomevolution.org/r/2608		too big a gap	Sb04g036060	PAC:18170736	Os02g55420	Bradi3g54200	http://genomevolution.org/r/26j4	No Gene Identified by Maizesequence.org
GRMZM5G846811	rop2	4	Rho-related protein from plants2		AY163379	chr4	-1	GRMZM5G846811	2	Good	http://genomevolution.org/r/260i		too big a gap	Sb04g001690	PAC:18174712	Os02g02840	Bradi3g01930	http://genomevolution.org/r/260j	GRMZM5G846811
GRMZM5G858094	acc1	16	acetyl-coenzyme A carboxylase1		Z24449	chr2	1	GRMZM5G858094	NA	Good	http://genomevolution.org/r/260m		too big a gap	no synteny	no synteny	no synteny	no synteny	http://genomevolution.org/r/260n	GRMZM5G858094
GRMZM5G862109	ts6	23	tasselseed6	Y	AF048900	chr1	1	GRMZM5G862109	1	Good	http://genomevolution.org/r/260q	GRMZM5G880027	chr5:2098222-2634044	Sb01g003400	PAC:18194463	Os03g60430	Bradi1g03880	http://genomevolution.org/r/26j8	No Gene Identified by Maizesequence.org
GRMZM5G872068	gln4	11	glutamine synthetase4		X65928	chr5	-1	GRMZM5G872068	1	Good	http://genomevolution.org/r/260s		GRMZM2G036464	Sb04g028690	PAC:18171543	Os02g50240	Bradi3g59970	http://genomevolution.org/r/260t	No Gene Identified by Maizesequence.org
GRMZM5G899349	cyp1	4	cytochrome P450 homolog1		T12664	chr3	1	GRMZM5G899349	2	Can't proof	http://genomevolution.org/r/2612		no synteny	Sb08g002250	no synteny	no synteny	too big a gap	http://genomevolution.org/r/2613	No Gene Identified by Maizesequence.org

## Sheet: 202 of 12207
Gene	cluster	logFC(S-P)	FDR	logFC(C-P)	FDR	logFC(C-S)	FDR		cluster	logFC(S-P)	logFC(C-P)	logFC(C-S)
AC195340.3_FG001	12	-0.181605	0.0924296	0.118714	0.204246	0.304444	0.0208638		12	-0.181605	0.118714	0.304444
AC203535.4_FG001	7	-0.293193	0.0269437	0.0258475	0.877248	0.309572	0.0423676		7	-0.293193	0.0258475	0.309572
AC205703.4_FG006	12	-0.16154	0.138373	0.167728	0.142869	0.323213	0.0134345		12	-0.16154	0.167728	0.323213
AC207722.2_FG009	3	2.65124	9.54027e-06	3.28391	4.31397e-05	0.581726	0.0088706		3	2.65124	3.28391	0.581726
AC233866.1_FG006	7	-0.304441	0.0175777	0.0494577	0.778184	0.331931	0.024583		7	-0.304441	0.0494577	0.331931
GRMZM2G001457	10	1.36315	0.000196503	0.54999	0.00366095	-0.813185	0.00294986		10	1.36315	0.54999	-0.813185
GRMZM2G002276	2	0.327869	0.0253102	0.332854	0.0509802	-0.000588114	0.996344		2	0.327869	0.332854	-0.000588114
GRMZM2G005483	7	-1.32698	5.76474e-05	0.0542233	0.67138	1.34029	9.08102e-05		7	-1.32698	0.0542233	1.34029
GRMZM2G008247	9	-2.52423	0.00615804	-2.31254	0.016394	0.239625	0.751291		9	-2.52423	-2.31254	0.239625
GRMZM2G009406	11	-0.996287	0.0124922	-1.08196	0.00682498	-0.0680388	0.858072		11	-0.996287	-1.08196	-0.0680388
GRMZM2G011129	12	-0.309716	0.157548	0.21439	0.254444	0.509989	0.0253628		12	-0.309716	0.21439	0.509989
GRMZM2G012160	5	0.595278	0.00173157	-0.250581	0.157598	-0.826483	0.00152135		5	0.595278	-0.250581	-0.826483
GRMZM2G013726	2	1.7442	0.0156247	1.4891	0.0641362	-0.269619	0.315542		2	1.7442	1.4891	-0.269619
GRMZM2G014240	12	-0.353504	0.00851931	0.186551	0.0535711	0.512422	0.00193442		12	-0.353504	0.186551	0.512422
GRMZM2G014392	5	0.768358	0.00752514	-0.485596	0.15098	-1.21419	0.00124223		5	0.768358	-0.485596	-1.21419
GRMZM2G014833	4	-0.145872	0.278221	-0.533224	0.00274375	-0.371418	0.020735		4	-0.145872	-0.533224	-0.371418
GRMZM2G014914	8	0.441263	0.00624724	0.0250833	0.864139	-0.405731	0.00747103		8	0.441263	0.0250833	-0.405731
GRMZM2G015295	1	0.00493659	0.961605	0.31652	0.0138771	0.385569	0.00587168		1	0.00493659	0.31652	0.385569
GRMZM2G015605	10	1.41306	0.000449651	0.911781	0.0198677	-0.50683	0.0750574		10	1.41306	0.911781	-0.50683
GRMZM2G016150	5	0.430616	0.0447676	-0.122833	0.436984	-0.539255	0.0212445		5	0.430616	-0.122833	-0.539255
GRMZM2G017557	11	-0.526472	0.294858	-1.91216	0.0193529	-1.32564	0.0320977		11	-0.526472	-1.91216	-1.32564
GRMZM2G018241	6	-1.8956	0.000334976	-0.42042	0.00599755	1.45051	0.00130165		6	-1.8956	-0.42042	1.45051
GRMZM2G018728	10	0.324974	0.0237024	0.0793256	0.452792	-0.239396	0.0789243		10	0.324974	0.0793256	-0.239396
GRMZM2G019404	2	0.444613	0.00570739	0.253737	0.0282456	-0.191398	0.124477		2	0.444613	0.253737	-0.191398
GRMZM2G020187	12	-0.477414	0.0236171	0.109642	0.495602	0.56905	0.0118288		12	-0.477414	0.109642	0.56905
GRMZM2G023667	6	-0.489602	0.00911807	-0.130267	0.338079	0.35165	0.023216		6	-0.489602	-0.130267	0.35165
GRMZM2G024104	5	0.685799	0.00109477	-0.582468	0.0125058	-1.23831	0.000375805		5	0.685799	-0.582468	-1.23831
GRMZM2G025231	6	-0.778563	0.00662588	-0.20134	0.226388	0.552766	0.0276433		6	-0.778563	-0.20134	0.552766
GRMZM2G027723	6	-1.16365	5.04664e-05	-0.288726	0.0170949	0.836792	0.000295007		6	-1.16365	-0.288726	0.836792
GRMZM2G028041	10	1.22112	0.000303362	0.755575	0.0113577	-0.45776	0.031899		10	1.22112	0.755575	-0.45776
GRMZM2G028393	5	1.81705	0.000126247	-0.690727	0.0227399	-2.41928	8.05377e-06		5	1.81705	-0.690727	-2.41928
GRMZM2G032003	6	-0.683287	0.000954966	-0.169155	0.150632	0.505075	0.00603874		6	-0.683287	-0.169155	0.505075
GRMZM2G032628	6	-1.41054	0.000463199	-0.999843	0.000531212	0.407174	0.0757081		6	-1.41054	-0.999843	0.407174
GRMZM2G034157	5	1.14836	0.000903223	-1.42291	0.0143868	-2.48939	0.000478804		5	1.14836	-1.42291	-2.48939
GRMZM2G035820	6	-0.816439	0.000642668	-0.039001	0.85719	0.76032	0.0040476		6	-0.816439	-0.039001	0.76032
GRMZM2G036464	3	0.652697	0.000702497	1.32587	5.6779e-05	0.636169	0.00111974		3	0.652697	1.32587	0.636169
GRMZM2G036564	3	0.653146	0.00509876	1.43134	0.00112865	0.741191	0.0156373		3	0.653146	1.43134	0.741191
GRMZM2G038356	7	-0.295473	0.0406914	-0.00413885	0.975378	0.28727	0.0426427		7	-0.295473	-0.00413885	0.28727
GRMZM2G038636	6	-0.630377	0.00223916	-0.249707	0.0944048	0.378984	0.0127088		6	-0.630377	-0.249707	0.378984
GRMZM2G038821	8	1.0029	0.0168337	-0.202631	0.65994	-1.15121	0.0119025		8	1.0029	-0.202631	-1.15121
GRMZM2G042733	8	1.22244	0.0193574	0.390223	0.402353	-0.82682	0.0396647		8	1.22244	0.390223	-0.82682
GRMZM2G042992	7	-0.26871	0.0425436	-0.00701476	0.953419	0.251484	0.0556131		7	-0.26871	-0.00701476	0.251484
GRMZM2G044074	12	-0.133128	0.146255	0.1398	0.168165	0.26529	0.0195931		12	-0.133128	0.1398	0.26529
GRMZM2G046601	4	-0.485795	0.261595	-1.82321	0.00397922	-1.12955	0.0309494		4	-0.485795	-1.82321	-1.12955
GRMZM2G046804	2	0.297201	0.0278327	0.23472	0.0669891	-0.0653342	0.579066		2	0.297201	0.23472	-0.0653342
GRMZM2G047368	10	1.23003	3.71e-05	0.570445	0.00174098	-0.756521	0.000177808		10	1.23003	0.570445	-0.756521
GRMZM2G047855	12	-0.125939	0.19377	0.137251	0.186711	0.252477	0.0317726		12	-0.125939	0.137251	0.252477
GRMZM2G050514	12	-0.484391	0.022573	0.403822	0.0141762	0.86354	0.00246256		12	-0.484391	0.403822	0.86354
GRMZM2G051637	6	-1.16079	0.000557907	-0.393123	0.0661671	0.7511	0.00564506		6	-1.16079	-0.393123	0.7511
GRMZM2G053458	10	0.467827	0.00138676	0.195704	0.054786	-0.268077	0.0176285		10	0.467827	0.195704	-0.268077
GRMZM2G055489	7	-0.347144	0.0221735	-0.0574188	0.65772	0.283134	0.0384765		7	-0.347144	-0.0574188	0.283134
GRMZM2G057000	12	-0.913254	0.00565959	0.239214	0.0864034	1.10896	0.00265697		12	-0.913254	0.239214	1.10896
GRMZM2G057823	1	0.0130855	0.938587	0.366373	0.0126381	0.299665	0.0728896		1	0.0130855	0.366373	0.299665
GRMZM2G057935	12	-0.49148	0.00790539	0.0843287	0.424877	0.559791	0.00605994		12	-0.49148	0.0843287	0.559791
GRMZM2G058292	10	0.816448	0.000324239	0.452205	0.0287498	-0.362757	0.0201734		10	0.816448	0.452205	-0.362757
GRMZM2G058522	5	0.244801	0.0197641	-0.106518	0.474896	-0.346089	0.0258428		5	0.244801	-0.106518	-0.346089
GRMZM2G058675	9	-0.246703	0.0221687	-0.20395	0.0525929	0.0405655	0.696		9	-0.246703	-0.20395	0.0405655
GRMZM2G063756	12	-0.245209	0.191434	0.289734	0.265792	0.5208	0.0400419		12	-0.245209	0.289734	0.5208
GRMZM2G064371	2	0.475265	0.00498227	0.379571	0.0276042	-0.0998143	0.349444		2	0.475265	0.379571	-0.0998143
GRMZM2G066191	6	-1.23228	3.47236e-05	-0.415818	0.00466404	0.802911	0.00026093		6	-1.23228	-0.415818	0.802911
GRMZM2G067511	2	0.311589	0.0112276	0.278689	0.0566419	-0.0313692	0.799235		2	0.311589	0.278689	-0.0313692
GRMZM2G067921	1	0.28575	0.437565	0.92666	0.0654819	0.613276	0.0352979		1	0.28575	0.92666	0.613276
GRMZM2G068506	12	-0.517113	0.0607824	0.459192	0.103872	0.942272	0.00136386		12	-0.517113	0.459192	0.942272
GRMZM2G071630	12	-0.462791	0.0107124	0.097119	0.388403	0.547882	0.00798723		12	-0.462791	0.097119	0.547882
GRMZM2G071790	12	-0.723653	0.00086511	0.200181	0.147131	0.889153	0.00041976		12	-0.723653	0.200181	0.889153
GRMZM2G073054	7	-0.993479	0.000126878	-0.0126719	0.942286	0.95737	0.000157827		7	-0.993479	-0.0126719	0.95737
GRMZM2G074604	3	0.496305	0.0182043	0.690689	0.00117551	0.154598	0.409612		3	0.496305	0.690689	0.154598
GRMZM2G079348	6	-1.01977	0.00716455	-0.453374	0.08927	0.553254	0.0681949		6	-1.01977	-0.453374	0.553254
GRMZM2G079440	11	-2.72754	4.73217e-05	-4.14196	4.4658e-05	-1.33985	0.00114497		11	-2.72754	-4.14196	-1.33985
GRMZM2G080079	3	0.421837	0.0951168	1.08423	0.00961765	0.629145	0.0139827		3	0.421837	1.08423	0.629145
GRMZM2G081192	5	0.109002	0.257897	-0.503727	0.00300974	-0.601757	0.000707945		5	0.109002	-0.503727	-0.601757
GRMZM2G081843	5	0.649312	0.000405395	-0.358712	0.0941883	-0.959309	0.000875188		5	0.649312	-0.358712	-0.959309
GRMZM2G083243	12	-1.10813	6.77312e-05	0.09308	0.42014	1.15406	8.32008e-05		12	-1.10813	0.09308	1.15406
GRMZM2G083810	5	2.14482	0.000141027	-1.1129	0.0149093	-3.16279	1.53105e-05		5	2.14482	-1.1129	-3.16279
GRMZM2G083841	5	0.777432	0.021337	-0.494277	0.426565	-1.11001	0.0198371		5	0.777432	-0.494277	-1.11001
GRMZM2G083950	7	-0.427737	0.0033294	-0.0902464	0.499516	0.32918	0.0150694		7	-0.427737	-0.0902464	0.32918
GRMZM2G085381	1	0.1699	0.5362	0.946209	0.0242141	0.741536	0.0319569		1	0.1699	0.946209	0.741536
GRMZM2G085924	11	-0.552667	0.171298	-1.96008	0.000427723	-1.30205	0.00962036		11	-0.552667	-1.96008	-1.30205
GRMZM2G086294	8	2.16445	0.00726705	0.0365398	0.982249	-2.11192	0.0168005		8	2.16445	0.0365398	-2.11192
GRMZM2G087186	12	-0.347401	0.00983178	0.146359	0.175826	0.482595	0.00179209		12	-0.347401	0.146359	0.482595
GRMZM2G087741	3	0.403328	0.00338229	1.15595	0.000102249	0.715629	0.000297079		3	0.403328	1.15595	0.715629
GRMZM2G089713	10	0.391626	0.0207543	0.196061	0.112058	-0.182653	0.172805		10	0.391626	0.196061	-0.182653
GRMZM2G089836	10	0.552652	0.000537418	0.209017	0.196194	-0.241711	0.0889127		10	0.552652	0.209017	-0.241711
GRMZM2G090718	9	-0.42964	0.00774762	-0.228219	0.297542	0.200592	0.304889		9	-0.42964	-0.228219	0.200592
GRMZM2G091481	6	-0.868108	0.00100152	-0.257959	0.0376708	0.592882	0.00816376		6	-0.868108	-0.257959	0.592882
GRMZM2G092008	8	0.990675	0.0559995	-0.030519	0.960439	-0.9978	0.0183197		8	0.990675	-0.030519	-0.9978
GRMZM2G092198	11	-0.541523	0.03747	-0.780224	0.0528476	-0.222241	0.472807		11	-0.541523	-0.780224	-0.222241
GRMZM2G092542	11	-0.312355	0.21454	-2.76748	0.0111766	-2.33636	0.00736884		11	-0.312355	-2.76748	-2.33636
GRMZM2G093195	11	-0.614621	0.010987	-0.876593	0.00907835	-0.243632	0.213672		11	-0.614621	-0.876593	-0.243632
GRMZM2G094241	11	-0.42366	0.00327011	-0.744529	0.0017244	-0.307321	0.0298014		11	-0.42366	-0.744529	-0.307321
GRMZM2G096475	6	-0.983415	0.00186386	-0.302649	0.0725449	0.666651	0.0103869		6	-0.983415	-0.302649	0.666651
GRMZM2G097768	6	-0.397063	0.00400079	-0.312888	0.0197714	0.088348	0.336718		6	-0.397063	-0.312888	0.088348
GRMZM2G098239	9	-0.594457	0.0213786	-0.635487	0.0335308	-0.0296329	0.918639		9	-0.594457	-0.635487	-0.0296329
GRMZM2G098298	12	-0.290603	0.173961	0.196506	0.190143	0.465999	0.0414886		12	-0.290603	0.196506	0.465999
GRMZM2G098346	12	-0.212252	0.151623	0.456995	0.00544805	0.652215	0.0023563		12	-0.212252	0.456995	0.652215
GRMZM2G098520	3	2.58256	0.0427882	3.03806	0.0627135	0.303713	0.448192		3	2.58256	3.03806	0.303713
GRMZM2G099056	7	-0.652122	0.000444055	0.0473394	0.693646	0.685634	0.000384848		7	-0.652122	0.0473394	0.685634
GRMZM2G099167	12	-1.126	5.19099e-05	0.129778	0.200946	1.2302	4.77437e-05		12	-1.126	0.129778	1.2302
GRMZM2G102499	12	-0.180012	0.0641384	0.16669	0.113163	0.323704	0.00909593		12	-0.180012	0.16669	0.323704
GRMZM2G104325	6	-0.272256	0.0337467	-0.0946152	0.364312	0.177048	0.118353		6	-0.272256	-0.0946152	0.177048
GRMZM2G104546	12	-0.483388	0.0538491	0.139499	0.551852	0.59618	0.0202852		12	-0.483388	0.139499	0.59618
GRMZM2G104843	5	0.481087	0.153239	-0.376586	0.138693	-0.82696	0.0180133		5	0.481087	-0.376586	-0.82696
GRMZM2G108766	6	-1.09627	0.000473745	-0.520216	0.0152026	0.573126	0.0142664		6	-1.09627	-0.520216	0.573126
GRMZM2G109130	4	0.070749	0.75175	-1.25937	0.00117551	-1.28052	0.00116445		4	0.070749	-1.25937	-1.28052
GRMZM2G109987	12	-0.118718	0.252495	0.290008	0.0456481	0.394053	0.0137333		12	-0.118718	0.290008	0.394053
GRMZM2G111642	11	-0.226966	0.0598617	-0.392011	0.0297515	-0.15783	0.260175		11	-0.226966	-0.392011	-0.15783
GRMZM2G112240	6	-0.317997	0.0308551	-0.109263	0.279352	0.207285	0.130111		6	-0.317997	-0.109263	0.207285
GRMZM2G112336	6	-1.05766	8.05672e-05	-0.338158	0.0124025	0.708776	0.000376867		6	-1.05766	-0.338158	0.708776
GRMZM2G113033	2	0.7838	0.0380068	0.701498	0.0399797	-0.085593	0.78051		2	0.7838	0.701498	-0.085593
GRMZM2G113137	6	-0.422608	0.0068964	-0.0670056	0.537296	0.35249	0.0185522		6	-0.422608	-0.0670056	0.35249
GRMZM2G114642	2	1.39627	0.0033773	1.12632	0.0165159	-0.285816	0.157074		2	1.39627	1.12632	-0.285816
GRMZM2G114793	7	-0.488879	0.0146768	0.0200021	0.884953	0.50059	0.0180534		7	-0.488879	0.0200021	0.50059
GRMZM2G116273	2	0.437887	0.00280532	0.405762	0.00559603	-0.0461619	0.643473		2	0.437887	0.405762	-0.0461619
GRMZM2G116658	6	-0.689553	0.0106957	-0.211607	0.260724	0.469621	0.0351945		6	-0.689553	-0.211607	0.469621
GRMZM2G117057	5	0.528119	0.0693069	-1.49468	0.00352652	-1.94984	0.00022202		5	0.528119	-1.49468	-1.94984
GRMZM2G117603	6	-1.81145	0.00279077	-0.865826	0.0100014	0.934239	0.0349924		6	-1.81145	-0.865826	0.934239
GRMZM2G121468	8	0.310478	0.146768	-0.12556	0.610624	-0.425137	0.0136644		8	0.310478	-0.12556	-0.425137
GRMZM2G126010	5	0.834922	0.00366632	-0.330087	0.0995217	-1.12163	0.00114497		5	0.834922	-0.330087	-1.12163
GRMZM2G129889	6	-0.976983	0.00102199	-0.338854	0.0170949	0.6326	0.00803561		6	-0.976983	-0.338854	0.6326
GRMZM2G135186	1	0.048356	0.628925	0.289611	0.0246572	0.236902	0.0472752		1	0.048356	0.289611	0.236902
GRMZM2G136032	5	1.64919	0.00023057	-0.667684	0.0741501	-2.24751	0.000216574		5	1.64919	-0.667684	-2.24751
GRMZM2G138468	5	4.73133	3.92689e-05	-0.656295	0.198113	-5.43808	1.88553e-07		5	4.73133	-0.656295	-5.43808
GRMZM2G140016	8	0.32612	0.0317014	-0.0698556	0.749212	-0.387755	0.0335748		8	0.32612	-0.0698556	-0.387755
GRMZM2G141399	12	-0.402335	0.109901	0.264291	0.341967	0.627319	0.0323485		12	-0.402335	0.264291	0.627319
GRMZM2G144744	12	-0.214805	0.0678904	0.0952355	0.388076	0.300686	0.0238176		12	-0.214805	0.0952355	0.300686
GRMZM2G145461	10	1.79831	0.00222487	0.993157	0.153806	-0.794445	0.119744		10	1.79831	0.993157	-0.794445
GRMZM2G145715	1	0.014618	0.892063	0.340227	0.0163589	0.305837	0.0275511		1	0.014618	0.340227	0.305837
GRMZM2G148924	7	-0.321104	0.0546953	0.0739067	0.571439	0.384754	0.0382337		7	-0.321104	0.0739067	0.384754
GRMZM2G150276	5	3.93431	2.78146e-05	-0.263609	0.0180997	-4.28041	2.06378e-05		5	3.93431	-0.263609	-4.28041
GRMZM2G151227	3	0.573378	0.346051	1.56862	0.00504036	0.823482	0.206283		3	0.573378	1.56862	0.823482
GRMZM2G151529	8	0.58002	0.00326346	0.0416286	0.876507	-0.526495	0.0150251		8	0.58002	0.0416286	-0.526495
GRMZM2G152466	12	-0.304389	0.00904574	0.335457	0.00937287	0.590992	0.000681591		12	-0.304389	0.335457	0.590992
GRMZM2G152891	7	-0.25447	0.0262385	0.00386358	0.977754	0.257498	0.0384167		7	-0.25447	0.00386358	0.257498
GRMZM2G152908	3	0.722174	0.00154163	0.852966	0.000579709	0.114158	0.442615		3	0.722174	0.852966	0.114158
GRMZM2G154397	5	0.510334	0.00105315	-0.131997	0.182925	-0.726971	0.000308077		5	0.510334	-0.131997	-0.726971
GRMZM2G154595	12	-0.344283	0.0292841	0.0703331	0.490324	0.406941	0.017375		12	-0.344283	0.0703331	0.406941
GRMZM2G154628	9	-0.299743	0.0296648	-0.276542	0.0450474	0.0283386	0.839623		9	-0.299743	-0.276542	0.0283386
GRMZM2G154946	6	-0.71814	0.00216613	-0.318731	0.147042	0.387502	0.025558		6	-0.71814	-0.318731	0.387502
GRMZM2G155216	3	1.96771	0.000902532	6.13026	8.22283e-05	3.79167	1.40791e-05		3	1.96771	6.13026	3.79167
GRMZM2G155242	10	1.5324	7.39773e-05	0.880334	0.0043663	-0.639856	0.00605767		10	1.5324	0.880334	-0.639856
GRMZM2G156599	3	1.40661	0.00105344	2.75406	0.00236924	1.2816	0.0316132		3	1.40661	2.75406	1.2816
GRMZM2G156632	10	4.35565	8.53083e-06	2.44475	0.000579709	-1.8941	0.000621955		10	4.35565	2.44475	-1.8941
GRMZM2G156861	11	-1.11883	0.000238035	-1.27626	0.000317825	-0.142194	0.324692		11	-1.11883	-1.27626	-0.142194
GRMZM2G157727	10	1.09828	0.000326437	0.407828	0.0159533	-0.676258	0.00511205		10	1.09828	0.407828	-0.676258
GRMZM2G157820	6	-0.336752	0.025045	-0.082857	0.472145	0.250536	0.0904678		6	-0.336752	-0.082857	0.250536
GRMZM2G164696	7	-0.666666	0.0281277	-0.0646033	0.747306	0.588005	0.0383616		7	-0.666666	-0.0646033	0.588005
GRMZM2G165390	5	0.704925	0.0696377	-0.193427	0.556604	-0.878804	0.0475215		5	0.704925	-0.193427	-0.878804
GRMZM2G165901	12	-0.199412	0.166656	0.221551	0.0990873	0.440171	0.0162301		12	-0.199412	0.221551	0.440171
GRMZM2G165917	2	0.207444	0.0396021	0.157153	0.14022	-0.0485955	0.641872		2	0.207444	0.157153	-0.0485955
GRMZM2G167549	12	-0.330489	0.155104	0.38227	0.197646	0.685443	0.0335101		12	-0.330489	0.38227	0.685443
GRMZM2G167986	11	-1.27039	0.0341016	-1.6316	0.0260955	-0.23435	0.697155		11	-1.27039	-1.6316	-0.23435
GRMZM2G168681	12	-0.562644	0.0145127	0.0820634	0.471498	0.621885	0.0101836		12	-0.562644	0.0820634	0.621885
GRMZM2G169089	8	0.510123	0.00749578	0.10645	0.638288	-0.393248	0.0253324		8	0.510123	0.10645	-0.393248
GRMZM2G169890	5	0.210082	0.0459194	-0.144252	0.213704	-0.339554	0.0111284		5	0.210082	-0.144252	-0.339554
GRMZM2G171365	3	1.50465	0.0650408	3.69151	0.00216021	1.67368	0.00245518		3	1.50465	3.69151	1.67368
GRMZM2G172132	5	0.0980413	0.30666	-0.129538	0.170332	-0.223143	0.0451443		5	0.0980413	-0.129538	-0.223143
GRMZM2G172322	7	-0.51025	0.00221983	-0.0806407	0.523157	0.423888	0.00575612		7	-0.51025	-0.0806407	0.423888
GRMZM2G175423	10	1.30665	0.000543571	0.276392	0.268074	-1.00062	0.000440098		10	1.30665	0.276392	-1.00062
GRMZM2G177631	6	-1.01972	8.46889e-05	-0.308471	0.014068	0.673688	0.00060848		6	-1.01972	-0.308471	0.673688
GRMZM2G178693	8	0.416958	0.00879879	0.00292919	0.987994	-0.392699	0.0342179		8	0.416958	0.00292919	-0.392699
GRMZM2G180625	10	0.360788	0.00466186	0.152654	0.100625	-0.206855	0.0502908		10	0.360788	0.152654	-0.206855
GRMZM2G181362	10	3.59327	3.65521e-06	0.198895	0.240233	-3.31388	3.5201e-06		10	3.59327	0.198895	-3.31388
GRMZM2G310431	5	1.78057	0.000203632	-0.434326	0.130395	-2.16314	0.000243582		5	1.78057	-0.434326	-2.16314
GRMZM2G321778	5	0.458407	0.0225696	-0.501513	0.236623	-0.929416	0.0150694		5	0.458407	-0.501513	-0.929416
GRMZM2G328785	2	1.93378	0.000540855	1.74911	0.00146639	-0.202829	0.441491		2	1.93378	1.74911	-0.202829
GRMZM2G333916	12	-0.67213	0.00272014	0.177957	0.326755	0.831097	0.00158995		12	-0.67213	0.177957	0.831097
GRMZM2G334899	3	0.427782	0.00570371	2.04881	3.45423e-05	1.5562	1.40791e-05		3	0.427782	2.04881	1.5562
GRMZM2G337113	2	1.52448	0.000267255	1.07096	0.0227459	-0.45399	0.168892		2	1.52448	1.07096	-0.45399
GRMZM2G338454	8	1.40613	0.0158202	-0.297965	0.791505	-1.61251	0.0261627		8	1.40613	-0.297965	-1.61251
GRMZM2G339122	9	-0.774478	0.000531609	-0.775476	0.000864152	-0.000727516	0.996451		9	-0.774478	-0.775476	-0.000727516
GRMZM2G339563	8	0.690477	0.0134676	0.21831	0.508826	-0.463218	0.0249068		8	0.690477	0.21831	-0.463218
GRMZM2G351977	1	-0.0155059	0.98866	5.64544	0.000336799	5.06779	0.00154016		1	-0.0155059	5.64544	5.06779
GRMZM2G358059	12	-0.440203	0.00699853	0.0398226	0.766762	0.469092	0.0108433		12	-0.440203	0.0398226	0.469092
GRMZM2G360681	5	2.25136	0.000209787	-0.791497	0.0533305	-2.95548	8.56602e-05		5	2.25136	-0.791497	-2.95548
GRMZM2G364069	3	0.261183	0.0632306	0.302988	0.020016	0.0397742	0.796602		3	0.261183	0.302988	0.0397742
GRMZM2G372553	12	-1.69372	0.000396517	0.363475	0.268984	1.99883	0.000708641		12	-1.69372	0.363475	1.99883
GRMZM2G377215	9	-0.558033	0.025916	-0.422688	0.0140477	0.131556	0.558372		9	-0.558033	-0.422688	0.131556
GRMZM2G381395	6	-0.423765	0.0342492	-0.104517	0.579932	0.314102	0.112026		6	-0.423765	-0.104517	0.314102
GRMZM2G392975	10	1.00288	0.000192338	0.220278	0.108194	-0.747476	0.00116445		10	1.00288	0.220278	-0.747476
GRMZM2G394450	6	-0.636172	0.0100626	-0.28792	0.0618768	0.345769	0.0936542		6	-0.636172	-0.28792	0.345769
GRMZM2G402936	3	2.12675	0.000498802	3.37783	0.000129338	1.18996	0.00779528		3	2.12675	3.37783	1.18996
GRMZM2G403620	1	0.244749	0.639656	1.32444	0.102075	0.915439	0.0398426		1	0.244749	1.32444	0.915439
GRMZM2G405368	10	0.559867	0.00493113	0.191522	0.207747	-0.360795	0.0213644		10	0.559867	0.191522	-0.360795
GRMZM2G415359	12	-0.146289	0.128001	0.134455	0.238127	0.276348	0.0285832		12	-0.146289	0.134455	0.276348
GRMZM2G419806	12	-0.759613	0.016939	0.487159	0.0139564	1.20566	0.00246856		12	-0.759613	0.487159	1.20566
GRMZM2G419891	10	0.607642	0.00207251	0.400095	0.0067136	-0.211341	0.120463		10	0.607642	0.400095	-0.211341
GRMZM2G438551	2	0.413116	0.00504716	0.334164	0.0103933	-0.082205	0.484096		2	0.413116	0.334164	-0.082205
GRMZM2G448687	6	-1.36794	0.000167397	-0.272922	0.0894193	1.06708	0.000330841		6	-1.36794	-0.272922	1.06708
GRMZM2G452178	6	-1.64572	5.76474e-05	-0.557712	0.010926	1.06782	0.000467724		6	-1.64572	-0.557712	1.06782
GRMZM2G455809	6	-0.771862	0.00240452	-0.282008	0.0653963	0.475107	0.0295246		6	-0.771862	-0.282008	0.475107
GRMZM5G803874	3	0.643339	0.0660836	0.847471	0.0434713	0.185848	0.507386		3	0.643339	0.847471	0.185848
GRMZM5G809546	6	-0.452492	0.00390691	-0.195365	0.109078	0.244831	0.0594173		6	-0.452492	-0.195365	0.244831
GRMZM5G822829	11	-1.52426	0.000195827	-2.16386	0.000579709	-0.607423	0.0457896		11	-1.52426	-2.16386	-0.607423
GRMZM5G833389	12	-0.314614	0.0178035	0.165244	0.221261	0.473684	0.00617739		12	-0.314614	0.165244	0.473684
GRMZM5G835323	8	0.724026	0.000874805	-0.0330942	0.786857	-0.738847	0.000754324		8	0.724026	-0.0330942	-0.738847
GRMZM5G836222	10	0.397167	0.0117031	0.171917	0.168808	-0.226498	0.0709805		10	0.397167	0.171917	-0.226498
GRMZM5G836910	6	-0.335253	0.0209269	-0.113056	0.429427	0.214457	0.0814616		6	-0.335253	-0.113056	0.214457
GRMZM5G846811	7	-0.266336	0.0335584	-0.0169094	0.900663	0.24368	0.0396382		7	-0.266336	-0.0169094	0.24368
GRMZM5G858094	12	-0.54266	0.00374526	0.166294	0.206885	0.69367	0.00154279		12	-0.54266	0.166294	0.69367
GRMZM5G862109	6	-0.706151	0.00116331	-0.330473	0.0181369	0.360638	0.0333128		6	-0.706151	-0.330473	0.360638
GRMZM5G872068	10	0.475706	0.00185112	0.277024	0.0332608	-0.196666	0.0570847		10	0.475706	0.277024	-0.196666
GRMZM5G899349	12	-0.309558	0.0386445	0.106068	0.393878	0.404568	0.0111522		12	-0.309558	0.106068	0.404568

## Sheet: 202
B73 refgen2 Gene	cluster	logFC(S-P)	logFC(C-P)	logFC(C-S)	Symbol	Citation	Gene Name	Identified by Phenotype
AC195340.3_FG001	12	-0.181605	0.118714	0.304444	tua1	17	alpha tubulin1
AC203535.4_FG001	7	-0.293193	0.0258475	0.309572	myb2	3	myb2
AC205703.4_FG006	12	-0.16154	0.167728	0.323213	gl8	21	glossy8	Y
AC207722.2_FG009	3	2.65124	3.28391	0.581726	lhcb2	6	light harvesting chlorophyll a/b binding protein2
AC233866.1_FG006	7	-0.304441	0.0494577	0.331931	elfa1	6	elongation factor alpha1
GRMZM2G001457	10	1.36315	0.54999	-0.813185	phot1	3	blue-light receptor phototropin 1
GRMZM2G002276	2	0.327869	0.332854	-0.000588114	taf1	3	transcription associated factor1
GRMZM2G005483	7	-1.32698	0.0542233	1.34029	Sun4	0	sad1-unc84-like 4 PM3 type
GRMZM2G008247	9	-2.52423	-2.31254	0.239625	glu2	10	beta-glucosidase2
GRMZM2G009406	11	-0.996287	-1.08196	-0.0680388	dof2	8	DNA binding with one finger2
GRMZM2G011129	12	-0.309716	0.21439	0.509989	nbp1	4	nucleic acid binding protein1
GRMZM2G012160	5	0.595278	-0.250581	-0.826483	psei2	5	cystatin2
GRMZM2G013726	2	1.7442	1.4891	-0.269619	a4	3	anthocyaninless4	Y
GRMZM2G014240	12	-0.353504	0.186551	0.512422	vpp1	4	vacuolar proton pump homolog1
GRMZM2G014392	5	0.768358	-0.485596	-1.21419	vp14	5	viviparous14	Y
GRMZM2G014833	4	-0.145872	-0.533224	-0.371418	pk4	3	protein kinase4
GRMZM2G014914	8	0.441263	0.0250833	-0.405731	pip2e	3	plasma membrane intrinsic protein2
GRMZM2G015295	1	0.00493659	0.31652	0.385569	ahh1	3	adenosyl homocysteine hydrolase1
GRMZM2G015605	10	1.41306	0.911781	-0.50683	nac1	6	NaCl stress protein1
GRMZM2G016150	5	0.430616	-0.122833	-0.539255	ohp1	4	opaque2 heterodimerizing protein1
GRMZM2G017557	11	-0.526472	-1.91216	-1.32564	rtp1	4	Zea root preferential4
GRMZM2G018241	6	-1.8956	-0.42042	1.45051	cesa9	3	cellulose synthase9
GRMZM2G018728	10	0.324974	0.0793256	-0.239396	pki1	3	protein kinase inhibitor1
GRMZM2G019404	2	0.444613	0.253737	-0.191398	mha2	6	plasma-membrane H+ATPase2
GRMZM2G020187	12	-0.477414	0.109642	0.56905	rgd1	9	ragged seedling1	Y
GRMZM2G023667	6	-0.489602	-0.130267	0.35165	Smh3	1	Single Myb Histone3
GRMZM2G024104	5	0.685799	-0.582468	-1.23831	gln2	9	glutamine synthetase2
GRMZM2G025231	6	-0.778563	-0.20134	0.552766	cesa7	3	cellulose synthase7
GRMZM2G027723	6	-1.16365	-0.288726	0.836792	cesa2	3	cellulose synthase2
GRMZM2G028041	10	1.22112	0.755575	-0.45776	rs1	34	rough sheath1	Y
GRMZM2G028393	5	1.81705	-0.690727	-2.41928	sci1	4	subtilisin-chymotrypsin inhibitor homolog1
GRMZM2G032003	6	-0.683287	-0.169155	0.505075	ugp1	4	UDP-glucose pyrophosphorylase1
GRMZM2G032628	6	-1.41054	-0.999843	0.407174	ae1	55	amylose extender1
GRMZM2G034157	5	1.14836	-1.42291	-2.48939	hsp18c	9	heat shock protein18c
GRMZM2G035820	6	-0.816439	-0.039001	0.76032	rnc1	4	ribonuclease III domain protein1
GRMZM2G036464	3	0.652697	1.32587	0.636169	gln5	9	glutamine synthetase5
GRMZM2G036564	3	0.653146	1.43134	0.741191	tm20	4	transmembrane protein20
GRMZM2G038356	7	-0.295473	-0.00413885	0.28727	sar1	3	SAR homolog1
GRMZM2G038636	6	-0.630377	-0.249707	0.378984	ccp2	5	cysteine protease2
GRMZM2G038821	8	1.0029	-0.202631	-1.15121	pdc2	3	pyruvate decarboxylase2
GRMZM2G042733	8	1.22244	0.390223	-0.82682	in1	7	intensifier1	Y
GRMZM2G042992	7	-0.26871	-0.00701476	0.251484	rel2	2	ramosa1 enhancer locus2	Y
GRMZM2G044074	12	-0.133128	0.1398	0.26529	les22	5	lesion22
GRMZM2G046601	4	-0.485795	-1.82321	-1.12955	gln3	7	glutamine synthetase3
GRMZM2G046804	2	0.297201	0.23472	-0.0653342	gpc1	21	glyceraldehyde-3-phosphate dehydrogenase1
GRMZM2G047368	10	1.23003	0.570445	-0.756521	pip2f	3	plasma membrane intrinsic protein2
GRMZM2G047855	12	-0.125939	0.137251	0.252477	cka2	4	CK2 protein kinase alpha 2
GRMZM2G050514	12	-0.484391	0.403822	0.86354	gln6	9	glutamine synthetase6
GRMZM2G051637	6	-1.16079	-0.393123	0.7511	cr4	20	crinkly4	Y
GRMZM2G053458	10	0.467827	0.195704	-0.268077	fdx3	4	ferredoxin3
GRMZM2G055489	7	-0.347144	-0.0574188	0.283134	spp1	3	sucrose-phosphatase1
GRMZM2G057000	12	-0.913254	0.239214	1.10896	dwf1	1	DWF1 like1
GRMZM2G057823	1	0.0130855	0.366373	0.299665	ald1	16	aldolase1
GRMZM2G057935	12	-0.49148	0.0843287	0.559791	phyC1	1	phytochromeC1
GRMZM2G058292	10	0.816448	0.452205	-0.362757	pac1	2	pale aleurone color1	Y
GRMZM2G058522	5	0.244801	-0.106518	-0.346089	sod9	7	superoxide dismutase9
GRMZM2G058675	9	-0.246703	-0.20395	0.0405655	rf2	27	restorer of fertility2	Y
GRMZM2G063756	12	-0.245209	0.289734	0.5208	bx5	7	benzoxazinone synthesis5
GRMZM2G064371	2	0.475265	0.379571	-0.0998143	abp4	4	auxin binding protein homolog4
GRMZM2G066191	6	-1.23228	-0.415818	0.802911	tub4	7	beta tubulin4
GRMZM2G067511	2	0.311589	0.278689	-0.0313692	cal2	3	calmodulin2
GRMZM2G067921	1	0.28575	0.92666	0.613276	dlf1	4	delayed flowering1	Y
GRMZM2G068506	12	-0.517113	0.459192	0.942272	bt2	49	brittle endosperm2	Y
GRMZM2G071630	12	-0.462791	0.097119	0.547882	gpc3	13	glyceraldehyde-3-phosphate dehydrogenase3
GRMZM2G071790	12	-0.723653	0.200181	0.889153	tub6	6	beta tubulin6
GRMZM2G073054	7	-0.993479	-0.0126719	0.95737	sbe3	4	starch branching enzyme3
GRMZM2G074604	3	0.496305	0.690689	0.154598	pal1	14	phenylalanine ammonia lyase homolog1
GRMZM2G079348	6	-1.01977	-0.453374	0.553254	cat3	37	catalase3
GRMZM2G079440	11	-2.72754	-4.14196	-1.33985	dhn1	22	dehydrin1
GRMZM2G080079	3	0.421837	1.08423	0.629145	gol1	2	goliath1	Y
GRMZM2G081192	5	0.109002	-0.503727	-0.601757	pip2c	3	plasma membrane intrinsic protein2
GRMZM2G081843	5	0.649312	-0.358712	-0.959309	pip1e	3	plasma membrane intrinsic protein1
GRMZM2G083243	12	-1.10813	0.09308	1.15406	tua6	6	alpha tubulin6
GRMZM2G083810	5	2.14482	-1.1129	-3.16279	hsp18f	13	heat shock protein18f
GRMZM2G083841	5	0.777432	-0.494277	-1.11001	pep1	42	phosphoenolpyruvate carboxylase1
GRMZM2G083950	7	-0.427737	-0.0902464	0.32918	crp1	10	chloroplast RNA processing1
GRMZM2G085381	1	0.1699	0.946209	0.741536	bx1	15	benzoxazinless1
GRMZM2G085924	11	-0.552667	-1.96008	-1.30205	hsbp1	2	herbicide safener binding protein1
GRMZM2G086294	8	2.16445	0.0365398	-2.11192	zp15	11	zein protein
GRMZM2G087186	12	-0.347401	0.146359	0.482595	pdc3	3	pyruvate decarboxylase3
GRMZM2G087741	3	0.403328	1.15595	0.715629	lg3	31	liguleless3	Y
GRMZM2G089713	10	0.391626	0.196061	-0.182653	sh1	122	shrunken1	Y
GRMZM2G089836	10	0.552652	0.209017	-0.241711	ivr2	14	invertase2
GRMZM2G090718	9	-0.42964	-0.228219	0.200592	ppp1	5	pyrophosphate-energized proton pump1
GRMZM2G091481	6	-0.868108	-0.257959	0.592882	pdi1	3	protein disulfide isomerase1
GRMZM2G092008	8	0.990675	-0.030519	-0.9978	zcn1	2	phosphatidylethanolamine-binding protein1
GRMZM2G092198	11	-0.541523	-0.780224	-0.222241	emp4	1	empty pericarp4	Y
GRMZM2G092542	11	-0.312355	-2.76748	-2.33636	rtcs1	7	rootless concerning crown and seminal roots1	Y
GRMZM2G093195	11	-0.614621	-0.876593	-0.243632	d3	25	dwarf plant3	Y
GRMZM2G094241	11	-0.42366	-0.744529	-0.307321	lg4	10	liguleless4	Y
GRMZM2G096475	6	-0.983415	-0.302649	0.666651	mlg3	6	lea protein group3
GRMZM2G097768	6	-0.397063	-0.312888	0.088348	stp1	4	sugar transport1
GRMZM2G098239	9	-0.594457	-0.635487	-0.0296329	gl2	16	glossy2	Y
GRMZM2G098298	12	-0.290603	0.196506	0.465999	ccp1	4	cysteine protease1
GRMZM2G098346	12	-0.212252	0.456995	0.652215	adh2	57	alcohol dehydrogenase2
GRMZM2G098520	3	2.58256	3.03806	0.303713	ssu1	18	ribulose bisphosphate carboxylase small subunit1
GRMZM2G099056	7	-0.652122	0.0473394	0.685634	rth1	7	roothair defective1	Y
GRMZM2G099167	12	-1.126	0.129778	1.2302	tua5	6	alpha tubulin5
GRMZM2G102499	12	-0.180012	0.16669	0.323704	grf1	7	general regulatory factor1
GRMZM2G104325	6	-0.272256	-0.0946152	0.177048	mha1	5	membrane H(+)-ATPase1
GRMZM2G104546	12	-0.483388	0.139499	0.59618	akh2	5	aspartate kinase homoserine dehydrogenase2
GRMZM2G104843	5	0.481087	-0.376586	-0.82696	ts1	15	tassel seed1	Y
GRMZM2G108766	6	-1.09627	-0.520216	0.573126	tub3	5	beta tubulin3
GRMZM2G109130	4	0.070749	-1.25937	-1.28052	lox3	6	lipoxygenase3
GRMZM2G109987	12	-0.118718	0.290008	0.394053	rld1	16	rolled leaf1	Y
GRMZM2G111642	11	-0.226966	-0.392011	-0.15783	cesa5	3	cellulose synthase5
GRMZM2G112240	6	-0.317997	-0.109263	0.207285	prh1	8	ser/thr protein phosphatase1
GRMZM2G112336	6	-1.05766	-0.338158	0.708776	cesa1	3	cellulose synthase1
GRMZM2G113033	2	0.7838	0.701498	-0.085593	ssu2	9	ribulose bisphosphate carboxylase small subunit2
GRMZM2G113137	6	-0.422608	-0.0670056	0.35249	cesa6	3	cellulose synthase6
GRMZM2G114642	2	1.39627	1.12632	-0.285816	gl1	36	glossy1	Y
GRMZM2G114793	7	-0.488879	0.0200021	0.50059	bip1	7	Binding protein homolog1
GRMZM2G116273	2	0.437887	0.405762	-0.0461619	gst1	20	glutathione-S-transferase1
GRMZM2G116658	6	-0.689553	-0.211607	0.469621	ocl3	2	outer cell layer3
GRMZM2G117057	5	0.528119	-1.49468	-1.94984	zcn11	2	phosphatidylethanolamine-binding protein11
GRMZM2G117603	6	-1.81145	-0.865826	0.934239	adf1	3	actin depolymerizing factor1
GRMZM2G121468	8	0.310478	-0.12556	-0.425137	vp15	2	viviparous15	Y
GRMZM2G126010	5	0.834922	-0.330087	-1.12163	act1	11	actin1
GRMZM2G129889	6	-0.976983	-0.338854	0.6326	phyC2	1	phytochromeC2
GRMZM2G135186	1	0.048356	0.289611	0.236902	ant2	5	adenine nucleotide translocator2
GRMZM2G136032	5	1.64919	-0.667684	-2.24751	pip1f	3	plasma membrane intrinsic protein1
GRMZM2G138468	5	4.73133	-0.656295	-5.43808	amya3	9	alpha amylase3
GRMZM2G140016	8	0.32612	-0.0698556	-0.387755	yy1	1	yin-yang1
GRMZM2G141399	12	-0.402335	0.264291	0.627319	du1	30	dull endosperm1	Y
GRMZM2G144744	12	-0.214805	0.0952355	0.300686	d8	27	dwarf plant8	Y
GRMZM2G145461	10	1.79831	0.993157	-0.794445	chn2	4	chitinase2
GRMZM2G145715	1	0.014618	0.340227	0.305837	pgd2	14	6-phosphogluconate dehydrogenase2
GRMZM2G148924	7	-0.321104	0.0739067	0.384754	fie2	6	fertilization independent endosperm2
GRMZM2G150276	5	3.93431	-0.263609	-4.28041	mir1	3	maize insect resistance1
GRMZM2G151227	3	0.573378	1.56862	0.823482	whp1	26	white pollen1	Y
GRMZM2G151529	8	0.58002	0.0416286	-0.526495	hcf106c	1	high chlorophyll fluorescence106c
GRMZM2G152466	12	-0.304389	0.335457	0.590992	tua4	8	alpha tubulin4
GRMZM2G152891	7	-0.25447	0.00386358	0.257498	cal3	3	calmodulin3
GRMZM2G152908	3	0.722174	0.852966	0.114158	sus1	44	sucrose synthase1
GRMZM2G154397	5	0.510334	-0.131997	-0.726971	sam2	5	S-adenosyl methionine decarboxylase2
GRMZM2G154595	12	-0.344283	0.0703331	0.406941	mdh2	20	malate dehydrogenase2
GRMZM2G154628	9	-0.299743	-0.276542	0.0283386	pip2d	3	plasma membrane intrinsic protein2
GRMZM2G154946	6	-0.71814	-0.318731	0.387502	rmr1	2	required to maintain repression1	Y
GRMZM2G155216	3	1.96771	6.13026	3.79167	lhcb3	7	light harvesting chlorophyll a/b binding protein3
GRMZM2G155242	10	1.5324	0.880334	-0.639856	lpa1	3	low phytic acid1
GRMZM2G156599	3	1.40661	2.75406	1.2816	ys1	14	yellow stripe1	Y
GRMZM2G156632	10	4.35565	2.44475	-1.8941	wip1	4	wound induced protein1
GRMZM2G156861	11	-1.11883	-1.27626	-0.142194	lox1	4	lipoxygenase1
GRMZM2G157727	10	1.09828	0.407828	-0.676258	phyA1	11	phytochromeA1
GRMZM2G157820	6	-0.336752	-0.082857	0.250536	mez1	2	enhancer of zeste1
GRMZM2G164696	7	-0.666666	-0.0646033	0.588005	tub1	9	beta tubulin1
GRMZM2G165390	5	0.704925	-0.193427	-0.878804	bz1	122	defective kernel1	Y
GRMZM2G165901	12	-0.199412	0.221551	0.440171	rab15	9	responsive to abscisic acid15
GRMZM2G165917	2	0.207444	0.157153	-0.0485955	eif5	4	eucaryotic translation initiation factor5
GRMZM2G167549	12	-0.330489	0.38227	0.685443	bx3	6	benzoxazinone synthesis3
GRMZM2G167986	11	-1.27039	-1.6316	-0.23435	cyp8	3	cytochrome P-450 8
GRMZM2G168681	12	-0.562644	0.0820634	0.621885	fps1	5	farnesyl pyrophosphate synthase1
GRMZM2G169089	8	0.510123	0.10645	-0.393248	dgat1	1	diacyglycerol acyltransferase1
GRMZM2G169890	5	0.210082	-0.144252	-0.339554	sod4	17	superoxide dismutase4
GRMZM2G171365	3	1.50465	3.69151	1.67368	mads1	3	MADS1
GRMZM2G172132	5	0.0980413	-0.129538	-0.223143	tlk2	3	tousled-like protein kinase2
GRMZM2G172322	7	-0.51025	-0.0806407	0.423888	gsr1	5	glutathione reductase1
GRMZM2G175423	10	1.30665	0.276392	-1.00062	sdh1	4	sorbitol dehydrogenase homolog1
GRMZM2G177631	6	-1.01972	-0.308471	0.673688	cesa8	3	cellulose synthase8
GRMZM2G178693	8	0.416958	0.00292919	-0.392699	pip2a	5	plasma membrane intrinsic protein2
GRMZM2G180625	10	0.360788	0.152654	-0.206855	gpc2	11	glyceraldehyde-3-phosphate dehydrogenase2
GRMZM2G181362	10	3.59327	0.198895	-3.31388	lkrsdh1	4	lysine-ketoglutarate reductase/saccharopine dehydrogenase1
GRMZM2G310431	5	1.78057	-0.434326	-2.16314	hsp1	5	heat shock protein1
GRMZM2G321778	5	0.458407	-0.501513	-0.929416	tdy1	11	tie-dyed1	Y
GRMZM2G328785	2	1.93378	1.74911	-0.202829	ptk1	5	protein kinase1
GRMZM2G333916	12	-0.67213	0.177957	0.831097	dmt101	3	DNA methyl transferase1
GRMZM2G334899	3	0.427782	2.04881	1.5562	tub2	7	beta tubulin2
GRMZM2G337113	2	1.52448	1.07096	-0.45399	gpa1	17	glyceraldehyde-3-phosphate dehydrogenase1
GRMZM2G338454	8	1.40613	-0.297965	-1.61251	zcn3	2	phosphatidylethanolamine-binding protein3
GRMZM2G339122	9	-0.774478	-0.775476	-0.000727516	expa1	3	alpha expansin1
GRMZM2G339563	8	0.690477	0.21831	-0.463218	lls1	12	lethal leaf spot1	Y
GRMZM2G351977	1	-0.0155059	5.64544	5.06779	lhcb1	13	light harvesting chlorophyll a/b binding protein1
GRMZM2G358059	12	-0.440203	0.0398226	0.469092	crt2	3	calreticulin2
GRMZM2G360681	5	2.25136	-0.791497	-2.95548	hsp101	3	heat-shock protein 101
GRMZM2G364069	3	0.261183	0.302988	0.0397742	cdj2	2	chaperone DNA J2
GRMZM2G372553	12	-1.69372	0.363475	1.99883	ane3	3	androgenic embryo3	Y
GRMZM2G377215	9	-0.558033	-0.422688	0.131556	rth3	5	roothair defective3	Y
GRMZM2G381395	6	-0.423765	-0.104517	0.314102	rpot1	3	RNA polymerase T phage-like 1
GRMZM2G392975	10	1.00288	0.220278	-0.747476	pip1c	4	plasma membrane intrinsic protein1
GRMZM2G394450	6	-0.636172	-0.28792	0.345769	ivr1	9	invertase1
GRMZM2G402936	3	2.12675	3.37783	1.18996	lhcb7	4	light harvesting complex mesophyll7
GRMZM2G403620	1	0.244749	1.32444	0.915439	rs2	9	rough sheath2	Y
GRMZM2G405368	10	0.559867	0.191522	-0.360795	conz1	1	constans1
GRMZM2G415359	12	-0.146289	0.134455	0.276348	mdh4	24	malate dehydrogenase4
GRMZM2G419806	12	-0.759613	0.487159	1.20566	oy1	28	oil yellow1	Y
GRMZM2G419891	10	0.607642	0.400095	-0.211341	ubi2	16	ubiquitin2
GRMZM2G438551	2	0.413116	0.334164	-0.082205	psei1	7	cystatin1
GRMZM2G448687	6	-1.36794	-0.272922	1.06708	apt1	1	aberrant pollen transmission1	Y
GRMZM2G452178	6	-1.64572	-0.557712	1.06782	gn1	13	gnarley1	Y
GRMZM2G455809	6	-0.771862	-0.282008	0.475107	ts2	32	tassel seed2	Y
GRMZM5G803874	3	0.643339	0.847471	0.185848	isr1	4	inhibitor of striate1	Y
GRMZM5G809546	6	-0.452492	-0.195365	0.244831	csy1	2	chloroplast SecY-1
GRMZM5G822829	11	-1.52426	-2.16386	-0.607423	r1	101	colored1	Y
GRMZM5G833389	12	-0.314614	0.165244	0.473684	pmg1	3	phosphoglycerate mutase1
GRMZM5G835323	8	0.724026	-0.0330942	-0.738847	tif1	3	translation initiation factor1
GRMZM5G836222	10	0.397167	0.171917	-0.226498	znf1	3	zinc finger protein1
GRMZM5G836910	6	-0.335253	-0.113056	0.214457	got2	10	glutamate-oxaloacetate transaminase2
GRMZM5G846811	7	-0.266336	-0.0169094	0.24368	rop2	4	Rho-related protein from plants2
GRMZM5G858094	12	-0.54266	0.166294	0.69367	acc1	16	acetyl-coenzyme A carboxylase1
GRMZM5G862109	6	-0.706151	-0.330473	0.360638	ts6	23	tasselseed6	Y
GRMZM5G872068	10	0.475706	0.277024	-0.196666	gln4	11	glutamine synthetase4
GRMZM5G899349	12	-0.309558	0.106068	0.404568	cyp1	4	cytochrome P450 homolog1

## Sheet: DE Classical maize genes 
Table S5 List of 202 classical maize genes differentially expressed in the three root types. PR: primary roots; SR: seminal roots; CR: crown roots.
Gene ID	cluster	Symbol	Gene Name	Phenotype	Fold change
					PR vs SR	PR vs CR	CR vs SR
GRMZM2G008247	1	glu2	beta-glucosidase2		5.75265	4.96758	1.18069
GRMZM2G058675	1	rf2	restorer of fertility2	Y	1.18649	1.15185	1.02852
GRMZM2G090718	1	ppp1	pyrophosphate-energized proton pump1		1.3469	1.17139	1.14917
GRMZM2G098239	1	gl2	glossy2	Y	1.5099	1.55346	0.97967
GRMZM2G154628	1	pip2d	plasma membrane intrinsic protein2		1.23093	1.21129	1.01984
GRMZM2G339122	1	expa1	alpha expansin1		1.71057	1.71175	0.999496
GRMZM2G377215	1	rth3	roothair defective3	Y	1.47226	1.34042	1.09547
GRMZM2G018241	2	cesa9	cellulose synthase9		3.72077	1.33832	2.73304
GRMZM2G023667	2	Smh3	Single Myb Histone3		1.40406	1.0945	1.27602
GRMZM2G025231	2	cesa7	cellulose synthase7		1.71542	1.14977	1.46689
GRMZM2G027723	2	cesa2	cellulose synthase2		2.24024	1.22156	1.78607
GRMZM2G032003	2	ugp1	UDP-glucose pyrophosphorylase1		1.60579	1.1244	1.4192
GRMZM2G032628	2	ae1	amylose extender1		2.65836	1.99978	1.32609
GRMZM2G035820	2	rnc1	ribonuclease III domain protein1		1.76105	1.0274	1.69387
GRMZM2G038636	2	ccp2	cysteine protease2		1.54797	1.18897	1.30043
GRMZM2G051637	2	cr4	crinkly4	Y	2.2358	1.31323	1.68308
GRMZM2G066191	2	tub4	beta tubulin4		2.34937	1.33405	1.74462
GRMZM2G079348	2	cat3	catalase3		2.02759	1.36924	1.46739
GRMZM2G091481	2	pdi1	protein disulfide isomerase1		1.82527	1.19579	1.50826
GRMZM2G096475	2	mlg3	lea protein group3		1.97714	1.23341	1.58738
GRMZM2G097768	2	stp1	sugar transport1		1.31682	1.24219	1.06315
GRMZM2G104325	2	mha1	membrane H(+)-ATPase1		1.2077	1.06778	1.13057
GRMZM2G108766	2	tub3	beta tubulin3		2.13801	1.43417	1.48774
GRMZM2G112240	2	prh1	ser/thr protein phosphatase1		1.2466	1.07868	1.15451
GRMZM2G112336	2	cesa1	cellulose synthase1		2.08155	1.26414	1.63442
GRMZM2G113137	2	cesa6	cellulose synthase6		1.34035	1.04754	1.27676
GRMZM2G116658	2	ocl3	outer cell layer3		1.61278	1.15798	1.38475
GRMZM2G117603	2	adf1	actin depolymerizing factor1		3.50996	1.82238	1.91088
GRMZM2G129889	2	phyC2	phytochromeC2		1.96834	1.26475	1.55036
GRMZM2G154946	2	rmr1	required to maintain repression1	Y	1.64506	1.24723	1.30813
GRMZM2G157820	2	mez1	enhancer of zeste1		1.26291	1.05911	1.18965
GRMZM2G177631	2	cesa8	cellulose synthase8		2.02752	1.23839	1.59515
GRMZM2G381395	2	rpot1	RNA polymerase T phage-like 1		1.34142	1.07513	1.24324
GRMZM2G394450	2	ivr1	invertase1		1.5542	1.22088	1.27083
GRMZM2G448687	2	apt1	aberrant pollen transmission1	Y	2.58103	1.20825	2.09519
GRMZM2G452178	2	gn1	gnarley1	Y	3.12905	1.47193	2.09627
GRMZM2G455809	2	ts2	tassel seed2	Y	1.70747	1.21589	1.39002
GRMZM5G809546	2	csy1	chloroplast SecY-1		1.3684	1.14501	1.18495
GRMZM5G836910	2	got2	glutamate-oxaloacetate transaminase2		1.2616	1.08152	1.16027
GRMZM5G862109	2	ts6	tasselseed6	Y	1.63145	1.25743	1.28399
GRMZM2G009406	3	dof2	DNA binding with one finger2		1.99486	2.11691	0.953934
GRMZM2G017557	3	rtp1	Zea root preferential4		1.4404	3.76373	0.398972
GRMZM2G079440	3	dhn1	Dehydrin DHN1		6.62323	17.6545	0.395061
GRMZM2G085924	3	hsbp1	herbicide safener binding protein1		1.46679	3.89084	0.40555
GRMZM2G092198	3	emp4	empty pericarp4	Y	1.45551	1.7174	0.857233
GRMZM2G092542	3	rtcs1	rootless concerning crown and seminal roots1	Y	1.24173	6.80917	0.198009
GRMZM2G093195	3	d3	dwarf plant3	Y	1.53116	1.83603	0.844616
GRMZM2G094241	3	lg4	liguleless4	Y	1.34133	1.67543	0.808141
GRMZM2G111642	3	cesa5	cellulose synthase5		1.17037	1.31222	0.896372
GRMZM2G156861	3	lox1	lipoxygenase1		2.17171	2.4221	0.90614
GRMZM2G167986	3	cyp8	cytochrome P-450 8		2.41227	3.09857	0.850068
GRMZM5G822829	3	r1	colored1	Y	2.87638	4.48113	0.656368
GRMZM2G001457	4	phot1	blue-light receptor phototropin 1		2.57247	0.683025	1.75709
GRMZM2G015605	4	nac1	NaCl stress protein1		2.66301	0.531529	1.42092
GRMZM2G018728	4	pki1	protein kinase inhibitor1		1.25264	0.9465	1.1805
GRMZM2G028041	4	rs1	rough sheath1		2.33128	0.59231	1.37341
GRMZM2G047368	4	pip2f	Aquaporin PIP2-6		2.34573	0.673409	1.68941
GRMZM2G053458	4	fdx3	ferredoxin3		1.38302	0.873147	1.2042
GRMZM2G058292	4	pac1	pale aleurone color1		1.76106	0.730925	1.28588
GRMZM2G089713	4	sh1	shrunken1 Sucrose synthase 1		1.31187	0.872931	1.13497
GRMZM2G089836	4	ivr2	invertase2		1.46678	0.865126	1.18239
GRMZM2G145461	4	chn2	chitinase2		3.47813	0.502377	1.73441
GRMZM2G155242	4	lpa1	low phytic acid1		2.89267	0.543242	1.55817
GRMZM2G156632	4	wip1	wound induced protein1		20.473	0.183678	3.7169
GRMZM2G157727	4	phyA1	phytochromeA1		2.141	0.753757	1.59799
GRMZM2G175423	4	sdh1	sorbitol dehydrogenase homolog1		2.47367	0.825653	2.00085
GRMZM2G180625	4	gpc2	glyceraldehyde-3-phosphate dehydrogenase2		1.28413	0.899594	1.15417
GRMZM2G181362	4	lkrsdh1	lysine-ketoglutarate reductase/saccharopine dehydrogenase1		12.0693	0.871217	9.94438
GRMZM2G392975	4	pip1c	Aquaporin protein		2.00399	0.8584	1.67885
GRMZM2G405368	4	conz1	constans1		1.47413	0.875681	1.28413
GRMZM2G419891	4	ubi2	ubiquitin2		1.52377	0.757808	1.15776
GRMZM5G836222	4	znf1	zinc finger protein1		1.31692	0.887663	1.16999
GRMZM5G872068	4	gln4	glutamine synthetase4		1.3906	0.825292	1.14605
GRMZM2G012160	5	psei2	cystatin2		1.51076	1.18969	1.77336
GRMZM2G014392	5	vp14	viviparous14		1.70333	1.40016	2.32011
GRMZM2G016150	5	ohp1	opaque2 heterodimerizing protein1		1.34781	1.08887	1.45322
GRMZM2G024104	5	gln2	glutamine synthetase2		1.60859	1.49741	2.35923
GRMZM2G028393	5	sci1	subtilisin-chymotrypsin inhibitor homolog1		3.5236	1.6141	5.34902
GRMZM2G034157	5	hsp18c	heat shock protein18c		2.21661	2.68125	5.6154
GRMZM2G058522	5	sod9	superoxide dismutase9		1.18493	1.07663	1.27111
GRMZM2G081192	5	pip2c	Aquaporin protein		1.07848	1.41787	1.51756
GRMZM2G081843	5	pip1e	Aquaporin protein		1.56842	1.28228	1.94438
GRMZM2G083810	5	hsp18f	heat shock protein18f		4.42238	2.1628	8.95563
GRMZM2G083841	5	pep1	phosphoenolpyruvate carboxylase1		1.71408	1.40861	2.15846
GRMZM2G104843	5	ts1	tassel seed1		1.3958	1.29827	1.77394
GRMZM2G117057	5	zcn11	phosphatidylethanolamine-binding protein11		1.44205	2.81801	3.86332
GRMZM2G126010	5	act1	actin1		1.78376	1.25709	2.17593
GRMZM2G136032	5	pip1f	Aquaporin protein		3.13657	1.58852	4.74862
GRMZM2G138468	5	amya3	alpha amylase3		26.5628	1.57603	43.3536
GRMZM2G150276	5	mir1	maize insect resistance1		15.2878	1.20048	19.4327
GRMZM2G154397	5	sam2	S-adenosyl methionine decarboxylase2		1.42438	1.09581	1.65516
GRMZM2G165390	5	bz1	defective kernel1		1.63006	1.14348	1.83885
GRMZM2G169890	5	sod4	superoxide dismutase4		1.15675	1.10516	1.26537
GRMZM2G172132	5	tlk2	tousled-like protein kinase2		1.07032	1.09394	1.16727
GRMZM2G310431	5	hsp1	heat shock protein1		3.43561	1.35128	4.47888
GRMZM2G321778	5	tdy1	tie-dyed1		1.37402	1.4157	1.9045
GRMZM2G360681	5	hsp101	heat-shock protein 101		4.76131	1.73087	7.75691
GRMZM2G014914	6	pip2e	Aquaporin protein		1.35779	0.982764	1.32476
GRMZM2G038821	6	pdc2	pyruvate decarboxylase2		2.00403	1.1508	2.22101
GRMZM2G042733	6	in1	intensifier1		2.33342	0.763012	1.77377
GRMZM2G086294	6	zp15	zein protein		4.48296	0.974991	4.32266
GRMZM2G092008	6	zcn1	phosphatidylethanolamine-binding protein1		1.98711	1.02138	1.99695
GRMZM2G121468	6	vp15	viviparous15		1.24012	1.09093	1.3427
GRMZM2G140016	6	yy1	yin-yang1		1.25364	1.04961	1.30836
GRMZM2G151529	6	hcf106c	high chlorophyll fluorescence106c		1.49487	0.971558	1.44043
GRMZM2G169089	6	dgat1	diacyglycerol acyltransferase1		1.42417	0.928871	1.31335
GRMZM2G178693	6	pip2a	Aquaporin protein		1.33511	0.997972	1.31285
GRMZM2G338454	6	zcn3	phosphatidylethanolamine-binding protein3		2.65025	1.22941	3.05783
GRMZM2G339563	6	lls1	lethal leaf spot1		1.61382	0.859572	1.37861
GRMZM5G835323	6	tif1	translation initiation factor1		1.65179	1.0232	1.66884
GRMZM2G015295	7	ahh1	adenosyl homocysteine hydrolase1		1.00343	1.24532	1.30637
GRMZM2G057823	7	ald1	aldolase1		1.00911	1.28911	1.23086
GRMZM2G067921	7	dlf1	delayed flowering1	Y	1.21904	1.90087	1.52973
GRMZM2G085381	7	bx1	benzoxazinless1		1.12498	1.9268	1.67196
GRMZM2G135186	7	ant2	adenine nucleotide translocator2		1.03409	1.22231	1.17846
GRMZM2G145715	7	pgd2	6-phosphogluconate dehydrogenase2		1.01018	1.26596	1.23614
GRMZM2G351977	7	lhcb1	light harvesting chlorophyll a/b binding protein1		0.98931	50.055	33.5395
GRMZM2G403620	7	rs2	rough sheath2	Y	1.18489	2.50435	1.88614
AC195340.3_FG001	8	tua1	alpha tubulin1		0.881722	1.08577	1.23494
AC205703.4_FG006	8	gl8	glossy8	Y	0.89407	1.12329	1.25111
GRMZM2G011129	8	nbp1	nucleic acid binding protein1		0.806801	1.16021	1.42404
GRMZM2G014240	8	vpp1	vacuolar proton pump homolog1		0.782681	1.13804	1.42644
GRMZM2G020187	8	rgd1	ragged seedling1	Y	0.718264	1.07896	1.48355
GRMZM2G044074	8	les22	lesion22		0.911852	1.10175	1.20188
GRMZM2G047855	8	cka2	CK2 protein kinase alpha 2		0.916407	1.09981	1.19125
GRMZM2G050514	8	gln6	glutamine synthetase6		0.714799	1.32301	1.8195
GRMZM2G057000	8	dwf1	DWF1 like1		0.530986	1.18035	2.15691
GRMZM2G057935	8	phyC1	phytochromeC1		0.711295	1.06019	1.47406
GRMZM2G063756	8	bx5	benzoxazinone synthesis5		0.843693	1.22241	1.43475
GRMZM2G068506	8	bt2	brittle endosperm2	Y	0.698769	1.37477	1.92155
GRMZM2G071630	8	gpc3	glyceraldehyde-3-phosphate dehydrogenase3		0.725581	1.06964	1.46194
GRMZM2G071790	8	tub6	beta tubulin6		0.605562	1.14884	1.85209
GRMZM2G083243	8	tua6	alpha tubulin6		0.463895	1.06664	2.22539
GRMZM2G087186	8	pdc3	pyruvate decarboxylase3		0.785999	1.10677	1.39725
GRMZM2G098298	8	ccp1	cysteine protease1		0.817561	1.14592	1.38127
GRMZM2G098346	8	adh2	alcohol dehydrogenase2		0.863189	1.37268	1.57158
GRMZM2G099167	8	tua5	alpha tubulin5		0.458184	1.09413	2.346
GRMZM2G102499	8	grf1	general regulatory factor1		0.882696	1.12248	1.25154
GRMZM2G104546	8	akh2	aspartate kinase homoserine dehydrogenase2		0.715296	1.10152	1.51171
GRMZM2G109987	8	rld1	rolled leaf1	Y	0.921006	1.22265	1.31408
GRMZM2G141399	8	du1	dull endosperm1	Y	0.756633	1.20105	1.54469
GRMZM2G144744	8	d8	dwarf plant8	Y	0.861662	1.06824	1.23173
GRMZM2G152466	8	tua4	alpha tubulin4		0.809785	1.26178	1.50628
GRMZM2G154595	8	mdh2	malate dehydrogenase2		0.787699	1.04996	1.32587
GRMZM2G165901	8	rab15	responsive to abscisic acid15		0.870906	1.16599	1.35677
GRMZM2G167549	8	bx3	benzoxazinone synthesis3		0.795267	1.30339	1.6082
GRMZM2G168681	8	fps1	farnesyl pyrophosphate synthase1		0.67706	1.05853	1.53888
GRMZM2G333916	8	dmt101	DNA methyl transferase1		0.627579	1.13128	1.77904
GRMZM2G358059	8	crt2	calreticulin2		0.737031	1.02799	1.38424
GRMZM2G372553	8	ane3	androgenic embryo3	Y	0.309129	1.28652	3.99676
GRMZM2G415359	8	mdh4	malate dehydrogenase4		0.903572	1.09768	1.21113
GRMZM2G419806	8	oy1	oil yellow1	Y	0.590655	1.40168	2.30642
GRMZM5G833389	8	pmg1	phosphoglycerate mutase1		0.804066	1.12136	1.38865
GRMZM5G858094	8	acc1	acetyl-coenzyme A carboxylase1		0.686504	1.12217	1.61739
GRMZM5G899349	8	cyp1	cytochrome P450 homolog1		0.806889	1.07629	1.32369
AC207722.2_FG009	9	lhcb2	light harvesting chlorophyll a/b binding protein2		6.28208	9.7399	1.49664
GRMZM2G036464	9	gln5	glutamine synthetase5		1.5721	2.50684	1.5542
GRMZM2G036564	9	tm20	transmembrane protein20		1.57259	2.69698	1.67156
GRMZM2G074604	9	pal1	phenylalanine ammonia lyase homolog1		1.4106	1.61405	1.11311
GRMZM2G080079	9	gol1	goliath1	Y	1.33963	2.12024	1.54665
GRMZM2G087741	9	lg3	liguleless3	Y	1.32256	2.22832	1.6422
GRMZM2G098520	9	ssu1	ribulose bisphosphate carboxylase small subunit1		5.99003	8.21387	1.23432
GRMZM2G151227	9	whp1	white pollen1	Y	1.488	2.96621	1.76967
GRMZM2G152908	9	sus1	sucrose synthase1		1.64967	1.80621	1.08234
GRMZM2G155216	9	lhcb3	light harvesting chlorophyll a/b binding protein3		3.91147	70.0473	13.8486
GRMZM2G156599	9	ys1	yellow stripe1	Y	2.65114	6.74613	2.43108
GRMZM2G171365	9	mads1	MADS1		2.83755	12.9198	3.19027
GRMZM2G334899	9	tub2	beta tubulin2		1.34516	4.13764	2.94079
GRMZM2G364069	9	cdj2	chaperone DNA J2		1.19846	1.2337	1.02795
GRMZM2G402936	9	lhcb7	light harvesting complex mesophyll7		4.36732	10.3951	2.28146
GRMZM5G803874	9	isr1	inhibitor of striate1	Y	1.56194	1.79934	1.13749
AC203535.4_FG001	10	myb2	myb2		1.22535	0.982243	1.23934
AC233866.1_FG006	10	elfa1	elongation factor alpha1		1.23494	0.966299	1.2587
GRMZM2G005483	10	Sun4	sad1-unc84-like 4 PM3 type		2.50878	0.963113	2.53202
GRMZM2G038356	10	sar1	SAR homolog1		1.22729	1.00287	1.22033
GRMZM2G042992	10	rel2	ramosa1 enhancer locus2	Y	1.20473	1.00487	1.19043
GRMZM2G055489	10	spp1	sucrose-phosphatase1		1.27204	1.0406	1.21684
GRMZM2G073054	10	sbe3	starch branching enzyme3		1.99098	1.00882	1.94177
GRMZM2G083950	10	crp1	chloroplast RNA processing1		1.34512	1.06455	1.2563
GRMZM2G099056	10	rth1	roothair defective1	Y	1.57148	0.967719	1.60841
GRMZM2G114793	10	bip1	Binding protein homolog1		1.40335	0.986231	1.41479
GRMZM2G148924	10	fie2	fertilization independent endosperm2		1.24929	0.950062	1.30564
GRMZM2G152891	10	cal3	calmodulin3		1.1929	0.997326	1.1954
GRMZM2G164696	10	tub1	beta tubulin1		1.5874	1.0458	1.50317
GRMZM2G172322	10	gsr1	glutathione reductase1		1.4243	1.05749	1.34154
GRMZM5G846811	10	rop2	Rho-related protein from plants2		1.20275	1.01179	1.18401
GRMZM2G002276	11	taf1	transcription associated factor1		1.25516	1.2595	0.999592
GRMZM2G013726	11	a4	anthocyaninless4	Y	3.35009	2.80713	0.829539
GRMZM2G019404	11	mha2	plasma-membrane H+ATPase2		1.36095	1.19229	0.875756
GRMZM2G046804	11	gpc1	glyceraldehyde-3-phosphate dehydrogenase1		1.22876	1.17668	0.955724
GRMZM2G064371	11	abp4	auxin binding protein homolog4		1.39017	1.30095	0.933153
GRMZM2G067511	11	cal2	calmodulin2		1.24107	1.21309	0.978491
GRMZM2G113033	11	ssu2	ribulose bisphosphate carboxylase small subunit2		1.72166	1.62619	0.942397
GRMZM2G114642	11	gl1	glossy1	Y	2.6322	2.18301	0.820278
GRMZM2G116273	11	gst1	glutathione-S-transferase1		1.35462	1.32479	0.96851
GRMZM2G165917	11	eif5	eucaryotic translation initiation factor5		1.15464	1.11508	0.966877
GRMZM2G328785	11	ptk1	protein kinase1		3.82054	3.3615	0.868845
GRMZM2G337113	11	gpa1	glyceraldehyde-3-phosphate dehydrogenase1		2.87683	2.10083	0.730021
GRMZM2G438551	11	psei1	cystatin1		1.33156	1.26065	0.944613
GRMZM2G014833	12	pk4	protein kinase4		0.903833	1.44716	1.29362
GRMZM2G046601	12	gln3	glutamine synthetase3		0.714103	3.53867	2.18791
GRMZM2G109130	12	lox3	lipoxygenase3		1.05026	2.39391	2.42927
