# Supplementary material for: Transcriptomic and anatomical complexity of primary, seminal, and crown roots highlight root type-specific functional diversity in maize (Zea mays L.)
Source: J Exp Bot. 2015 Nov 30;67(4):1123–35. doi: 10.1093/jxb/erv513 (PMC4753849; doi:10.1093/jxb/erv513)
Supplement: Supplementary Data [file supp_erv513_Supplementary_Tables_S6.xlsx]

## Sheet: Sheet1
Table S6 List of 1252 differentially expressed genes involved in transcriptional regulation. PR: primary roots; SR: seminal roots; CR: crown roots.
Gene ID	Mean- FPKM			Cluster	MapMan annotation
	PR	SR	CR
AC149818.2_FG009	1.11551	5.02838	0.310137	1	RNA.regulation of transcription.AS2,Lateral Organ Boundaries Gene Family
AC155434.2_FG005	2.24029	2.5915	1.56429	1	RNA.regulation of transcription.G2-like transcription factor family, GARP
AC155434.2_FG006	21.8975	31.9683	25.0373	1	RNA.regulation of transcription.C2C2(Zn) DOF zinc finger family
AC165171.2_FG002	0.250355	4.58308	0.785403	1	RNA.regulation of transcription.WRKY domain transcription factor family
AC196475.3_FG005	29.998	49.3714	35.0798	1	RNA.regulation of transcription.NAC domain transcription factor family
AC197764.4_FG003	0.644102	6.44885	5.7465	1	RNA.regulation of transcription.C2C2(Zn) CO-like, Constans-like zinc finger family
AC199782.5_FG003	2.47637	4.48578	3.57326	1	RNA.regulation of transcription.TCP transcription factor family
AC201740.3_FG003	0.723706	8.70319	0.408275	1	RNA.regulation of transcription.C2H2 zinc finger family
AC203535.4_FG002	17.822	19.6101	15.0042	1	RNA.regulation of transcription.NAC domain transcription factor family
AC204212.4_FG001	2.29723	3.30301	0.33116	1	RNA.regulation of transcription.MYB-related transcription factor family
AC206951.3_FG016	10.3514	13.6007	3.13382	1	RNA.regulation of transcription.AP2/EREBP, APETALA2/Ethylene-responsive element binding protein family
AC206951.3_FG017	55.088	68.7573	35.9286	1	RNA.regulation of transcription.AP2/EREBP, APETALA2/Ethylene-responsive element binding protein family
AC209050.3_FG003	2.24499	14.927	3.69517	1	RNA.regulation of transcription.WRKY domain transcription factor family
AC209206.3_FG011	4.68049	6.86362	6.39404	1	RNA.regulation of transcription.Argonaute
AC217050.4_FG004	3.88674	5.22949	3.75899	1	RNA.regulation of transcription.putative transcription regulator
AC233870.1_FG003	7.10958	12.1087	10.6754	1	RNA.regulation of transcription.ELF3
AC233935.1_FG005	3.23408	5.05793	4.84521	1	RNA.regulation of transcription.G2-like transcription factor family, GARP
GRMZM2G000171	6.40809	9.79448	8.14118	1	RNA.regulation of transcription.CCAAT box binding factor family, HAP2
GRMZM2G000520	0.564682	2.44663	0.28773	1	RNA.regulation of transcription.B3 transcription factor family
GRMZM2G000686	6.41173	10.8917	10.8349	1	RNA.regulation of transcription.C2H2 zinc finger family
GRMZM2G001205	3.56996	3.81387	2.11238	1	RNA.regulation of transcription.MYB domain transcription factor family
GRMZM2G001265	1.76592	2.75496	2.03697	1	RNA.regulation of transcription.bHLH,Basic Helix-Loop-Helix family
GRMZM2G001724	2.44991	5.30218	2.78588	1	RNA.regulation of transcription.unclassified
GRMZM2G001930	16.8712	28.0542	16.1742	1	RNA.regulation of transcription.MYB-related transcription factor family
GRMZM2G002128	19.8883	16.3211	9.30169	1	RNA.regulation of transcription.unclassified
GRMZM2G002548	9.48254	12.5268	10.3388	1	RNA.regulation of transcription.FHA transcription factor
GRMZM2G002894	1.53967	2.94132	1.92687	1	RNA.regulation of transcription.putative transcription regulator
GRMZM2G002915	3.97037	6.70058	0.886863	1	RNA.regulation of transcription.C2H2 zinc finger family
GRMZM2G002999	6.74435	9.95305	7.29056	1	RNA.regulation of transcription.HB,Homeobox transcription factor family
GRMZM2G003304	35.2714	18.258	10.2926	1	RNA.regulation of transcription.AP2/EREBP, APETALA2/Ethylene-responsive element binding protein family
GRMZM2G003466	12.32	18.4666	7.45711	1	RNA.regulation of transcription.HB,Homeobox transcription factor family
GRMZM2G003489	0.483683	2.6505	0.492465	1	RNA.regulation of transcription.putative transcription regulator
GRMZM2G003638	3.09201	5.07961	3.31998	1	RNA.regulation of transcription.TCP transcription factor family
GRMZM2G003715	3.11954	8.59018	7.5075	1	RNA.regulation of transcription.WRKY domain transcription factor family
GRMZM2G004511	151.504	209.399	143.346	1	RNA.regulation of transcription.unclassified
GRMZM2G004531	17.1469	23.7847	22.9698	1	RNA.regulation of transcription.General Transcription
GRMZM2G004548	7.43362	20.0117	6.4746	1	RNA.regulation of transcription.Aux/IAA family
GRMZM2G004619	7.05881	12.1853	8.37286	1	RNA.regulation of transcription.SNF7
GRMZM2G004696	48.3153	51.1731	38.162	1	RNA.regulation of transcription.MADS box transcription factor family
GRMZM2G004996	3.99515	6.66645	4.54748	1	RNA.regulation of transcription.HB,Homeobox transcription factor family
GRMZM2G005624	0.197941	2.04409	1.27656	1	RNA.regulation of transcription.C2C2(Zn) CO-like, Constans-like zinc finger family
GRMZM2G005732	0.663241	1.29566	1.14751	1	RNA.regulation of transcription.MYB domain transcription factor family
GRMZM2G005954	1.44752	8.98766	4.16999	1	RNA.regulation of transcription.G2-like transcription factor family, GARP
GRMZM2G006352	1.24282	4.86256	2.20026	1	RNA.regulation of transcription.WRKY domain transcription factor family
GRMZM2G006477	10.2005	13.1869	10.7842	1	RNA.regulation of transcription.bZIP transcription factor family
GRMZM2G006497	0.513928	1.78202	1.89529	1	RNA.regulation of transcription.bHLH,Basic Helix-Loop-Helix family
GRMZM2G006578	0.752661	0.641958	0.562663	1	RNA.regulation of transcription.Global transcription factor group
GRMZM2G006631	14.3624	7.15246	6.0915	1	RNA.regulation of transcription.AP2/EREBP, APETALA2/Ethylene-responsive element binding protein family
GRMZM2G007791	4.15369	11.6262	12.0474	1	RNA.regulation of transcription.WRKY domain transcription factor family
GRMZM2G008374	2.32172	4.18587	1.30735	1	RNA.regulation of transcription.putative transcription regulator
GRMZM2G008691	5.18966	15.3019	4.26607	1	RNA.regulation of transcription.G2-like transcription factor family, GARP
GRMZM2G009060	6.74406	10.7179	8.39695	1	RNA.regulation of transcription.unclassified
GRMZM2G009406	6.57266	3.93678	3.39948	1	RNA.regulation of transcription.bHLH,Basic Helix-Loop-Helix family
GRMZM2G009438	4.85782	6.71127	4.96594	1	RNA.regulation of transcription.AP2/EREBP, APETALA2/Ethylene-responsive element binding protein family
GRMZM2G009478	11.8288	13.3519	8.67401	1	RNA.regulation of transcription.CCAAT box binding factor family, HAP5
GRMZM2G009598	22.8717	31.2495	23.7555	1	RNA.regulation of transcription.NAC domain transcription factor family
GRMZM2G010290	5.87195	8.72603	5.78038	1	RNA.regulation of transcription.WRKY domain transcription factor family
GRMZM2G010920	0.270352	4.53095	1.26967	1	RNA.regulation of transcription.HB,Homeobox transcription factor family
GRMZM2G011269	2.93998	7.0254	3.83203	1	RNA.regulation of transcription.NAC domain transcription factor family
GRMZM2G011588	21.08	28.1538	26.2232	1	RNA.regulation of transcription.C2C2(Zn) DOF zinc finger family
GRMZM2G011598	0.61111	2.82624	0.402166	1	RNA.regulation of transcription.bZIP transcription factor family
GRMZM2G011932	0.617892	11.8052	1.07511	1	RNA.regulation of transcription.unclassified
GRMZM2G012724	13.3595	38.4951	20.4521	1	RNA.regulation of transcription.C2C2(Zn) CO-like, Constans-like zinc finger family
GRMZM2G013398	0.781433	1.56439	1.44162	1	RNA.regulation of transcription.putative transcription regulator
GRMZM2G013581	16.1622	44.9988	5.96167	1	RNA.regulation of transcription.NAC domain transcription factor family
GRMZM2G014653	19.4766	34.0772	20.5344	1	RNA.regulation of transcription.MYB domain transcription factor family
GRMZM2G014902	1.05944	9.47613	1.96165	1	RNA.regulation of transcription.CPP(Zn),CPP1-related transcription factor family
GRMZM2G015021	5.31299	7.15654	4.15813	1	RNA.regulation of transcription.Chromatin Remodeling Factors
GRMZM2G015097	5.49634	9.22947	6.26418	1	RNA.regulation of transcription.Chromatin Remodeling Factors
GRMZM2G016150	7.59917	11.4691	7.38862	1	RNA.regulation of transcription.AP2/EREBP, APETALA2/Ethylene-responsive element binding protein family
GRMZM2G016370	2.06347	2.74276	1.28541	1	RNA.regulation of transcription.C2H2 zinc finger family
GRMZM2G016434	0.971851	3.47499	2.46674	1	RNA.regulation of transcription.Trihelix, Triple-Helix transcription factor family
GRMZM2G016447	24.1876	39.4311	31.205	1	RNA.regulation of transcription.Trihelix, Triple-Helix transcription factor family
GRMZM2G016637	0.600643	1.74517	1.38039	1	RNA.regulation of transcription.bHLH,Basic Helix-Loop-Helix family
GRMZM2G017187	21.3016	26.9375	25.1287	1	RNA.regulation of transcription.AS2,Lateral Organ Boundaries Gene Family
GRMZM2G017268	7.01998	10.7045	4.97853	1	RNA.regulation of transcription.bHLH,Basic Helix-Loop-Helix family
GRMZM2G017319	7.02561	14.7757	4.38077	1	RNA.regulation of transcription.putative transcription regulator
GRMZM2G017486	10.0715	10.4862	8.40739	1	RNA.regulation of transcription.bHLH,Basic Helix-Loop-Helix family
GRMZM2G017586	22.2137	28.8163	25.0107	1	RNA.regulation of transcription.unclassified
GRMZM2G017606	0.114468	1.35928	0.616142	1	RNA.regulation of transcription.unclassified
GRMZM2G018044	2.51587	3.01674	0.961474	1	RNA.regulation of transcription.GRAS transcription factor family
GRMZM2G018108	5.06918	14.3057	12.6759	1	RNA.regulation of transcription.ABI3/VP1-related B3-domain-containing transcription factor family
GRMZM2G018254	0.482852	2.28744	1.72309	1	RNA.regulation of transcription.General Transcription
GRMZM2G018336	0.589284	2.92444	0.757656	1	RNA.regulation of transcription.ABI3/VP1-related B3-domain-containing transcription factor family
GRMZM2G018984	41.3346	28.7217	20.7698	1	RNA.regulation of transcription.bZIP transcription factor family
GRMZM2G019106	1.96299	3.32177	2.75486	1	RNA.regulation of transcription.C2C2(Zn) CO-like, Constans-like zinc finger family
GRMZM2G019291	1.44709	2.38271	1.48429	1	RNA.regulation of transcription.AP2/EREBP, APETALA2/Ethylene-responsive element binding protein family
GRMZM2G019335	3.09998	10.4275	2.36859	1	RNA.regulation of transcription.bZIP transcription factor family
GRMZM2G019446	1.68777	3.88387	1.99839	1	RNA.regulation of transcription.bZIP transcription factor family
GRMZM2G019907	1.01229	1.16275	0.812474	1	RNA.regulation of transcription.Psudo ARR transcription factor family
GRMZM2G020054	17.0143	16.4114	6.04963	1	RNA.regulation of transcription.unclassified
GRMZM2G020254	2.95823	5.80933	2.49426	1	RNA.regulation of transcription.MYB-related transcription factor family
GRMZM2G020281	10.4304	15.0197	9.81518	1	RNA.regulation of transcription.bZIP transcription factor family
GRMZM2G020772	9.2944	16.2571	10.0029	1	RNA.regulation of transcription.TCP transcription factor family
GRMZM2G020805	0.208636	1.85216	2.41129	1	RNA.regulation of transcription.unclassified
GRMZM2G021095	1.45945	5.95127	2.28861	1	RNA.regulation of transcription.HB,Homeobox transcription factor family
GRMZM2G021607	4.09849	6.67965	5.03954	1	RNA.regulation of transcription.MYB-related transcription factor family
GRMZM2G023988	4.48282	8.49285	5.06214	1	RNA.regulation of transcription.unclassified
GRMZM2G024530	8.725	14.4549	8.21271	1	RNA.regulation of transcription.WRKY domain transcription factor family
GRMZM2G024550	1.08967	2.60943	1.79864	1	RNA.regulation of transcription.ABI3/VP1-related B3-domain-containing transcription factor family
GRMZM2G024948	0.0785209	0.883612	1.16606	1	RNA.regulation of transcription.putative transcription regulator
GRMZM2G024976	3.05168	6.69282	4.28554	1	RNA.regulation of transcription.DNA methyltransferases
GRMZM2G025322	2.63009	4.13445	3.10025	1	RNA.regulation of transcription.HSF,Heat-shock transcription factor family
GRMZM2G025703	1.89181	2.5991	1.66815	1	RNA.regulation of transcription.MADS box transcription factor family
GRMZM2G026223	0.0922305	0.608003	0.373765	1	RNA.regulation of transcription.AP2/EREBP, APETALA2/Ethylene-responsive element binding protein family
GRMZM2G026926	0.806387	2.05284	0.833715	1	RNA.regulation of transcription.JUMONJI family
GRMZM2G027068	4.98283	7.86582	4.29201	1	RNA.regulation of transcription.C2H2 zinc finger family
GRMZM2G027075	1.8171	2.85519	2.34128	1	RNA.regulation of transcription.bZIP transcription factor family
GRMZM2G028041	10.2933	25.4423	17.8538	1	RNA.regulation of transcription.putative transcription regulator
GRMZM2G028054	0.356644	1.31394	1.47822	1	RNA.regulation of transcription.GRAS transcription factor family
GRMZM2G028397	13.3529	29.7292	18.4566	1	RNA.regulation of transcription.GRAS transcription factor family
GRMZM2G028438	3.11559	5.59599	3.28869	1	RNA.regulation of transcription.unclassified
GRMZM2G028492	2.9693	5.24924	3.59759	1	RNA.regulation of transcription.unclassified
GRMZM2G028980	6.83633	14.7424	8.70705	1	RNA.regulation of transcription.AP2/EREBP, APETALA2/Ethylene-responsive element binding protein family
GRMZM2G029323	68.5823	124.996	55.8259	1	RNA.regulation of transcription.General Transcription
GRMZM2G029850	0.272907	0.721259	0.323933	1	RNA.regulation of transcription.unclassified
GRMZM2G029979	0.283394	0.932928	0.483377	1	RNA.regulation of transcription.WRKY domain transcription factor family
GRMZM2G030272	17.7245	23.8771	16.8049	1	RNA.regulation of transcription.GeBP like
GRMZM2G030458	5.8582	5.26126	4.56073	1	RNA.regulation of transcription.putative transcription regulator
GRMZM2G030598	0.643861	0.741225	0.662383	1	RNA.regulation of transcription.Chromatin Remodeling Factors
GRMZM2G031001	8.38912	15.3992	9.77956	1	RNA.regulation of transcription.NIN-like bZIP-related family
GRMZM2G031656	8.41161	15.0823	8.75168	1	RNA.regulation of transcription.AtSR Transcription Factor family
GRMZM2G033352	4.0019	5.78936	3.83279	1	RNA.regulation of transcription.bHLH,Basic Helix-Loop-Helix family
GRMZM2G033480	5.40267	5.53833	3.45483	1	RNA.regulation of transcription.SET-domain transcriptional regulator family
GRMZM2G034110	8.47373	17.6256	10.9394	1	RNA.regulation of transcription.HB,Homeobox transcription factor family
GRMZM2G035008	5.54484	8.43437	6.9729	1	RNA.regulation of transcription.Methyl binding domain proteins
GRMZM2G035370	1.29732	1.69494	0.896011	1	RNA.regulation of transcription.G2-like transcription factor family, GARP
GRMZM2G036365	0.284594	1.5979	1.07296	1	RNA.regulation of transcription.unclassified
GRMZM2G037444	15.5966	14.3128	13.5422	1	RNA.regulation of transcription.putative transcription regulator
GRMZM2G037650	3.18083	4.59504	4.71838	1	RNA.regulation of transcription.MYB domain transcription factor family
GRMZM2G038158	1.52476	5.16377	2.11144	1	RNA.regulation of transcription.PHD finger transcription factor
GRMZM2G038183	6.80775	9.91782	5.53786	1	RNA.regulation of transcription.WRKY domain transcription factor family
GRMZM2G039828	12.0282	12.1023	8.23195	1	RNA.regulation of transcription.unclassified
GRMZM2G039870	0.0751171	0.796907	0.114532	1	RNA.regulation of transcription.bZIP transcription factor family
GRMZM2G039889	2.6973	3.92202	3.26289	1	RNA.regulation of transcription.AP2/EREBP, APETALA2/Ethylene-responsive element binding protein family
GRMZM2G040349	1.40341	2.98122	2.11485	1	RNA.regulation of transcription.C3H zinc finger family
GRMZM2G040481	0.0711807	2.00835	0.0970199	1	RNA.regulation of transcription.unclassified
GRMZM2G042008	41.1807	32.8847	27.7609	1	RNA.regulation of transcription.bHLH,Basic Helix-Loop-Helix family
GRMZM2G042231	16.1509	20.5701	16.7746	1	RNA.regulation of transcription.AP2/EREBP, APETALA2/Ethylene-responsive element binding protein family
GRMZM2G042278	4.79955	5.97508	2.57846	1	RNA.regulation of transcription.C2C2(Zn) DOF zinc finger family
GRMZM2G042666	5.59708	8.79001	5.66951	1	RNA.regulation of transcription.HB,Homeobox transcription factor family
GRMZM2G042733	0.60106	1.85762	0.922989	1	RNA.regulation of transcription.NIN-like bZIP-related family
GRMZM2G042756	1.50788	7.30472	1.31913	1	RNA.regulation of transcription.SET-domain transcriptional regulator family
GRMZM2G042895	2.85543	11.1267	0.57258	1	RNA.regulation of transcription.bHLH,Basic Helix-Loop-Helix family
GRMZM2G042920	1.93476	3.66544	1.80733	1	RNA.regulation of transcription.AP2/EREBP, APETALA2/Ethylene-responsive element binding protein family
GRMZM2G043030	6.18394	8.76496	7.11402	1	RNA.regulation of transcription.bHLH,Basic Helix-Loop-Helix family
GRMZM2G043813	0.585928	3.02012	0.653176	1	RNA.regulation of transcription.unclassified
GRMZM2G043980	6.19384	10.3604	8.20454	1	RNA.regulation of transcription.Polycomb Group (PcG)
GRMZM2G044824	3.22717	4.58423	2.45058	1	RNA.regulation of transcription.SET-domain transcriptional regulator family
GRMZM2G044902	29.0538	30.5743	19.4473	1	RNA.regulation of transcription.C2C2(Zn) GATA transcription factor family
GRMZM2G044908	0.5882	1.14284	0.853084	1	RNA.regulation of transcription.MYB domain transcription factor family
GRMZM2G045236	7.65402	12.1643	9.16238	1	RNA.regulation of transcription.unclassified
GRMZM2G045275	11.416	19.8443	13.6112	1	RNA.regulation of transcription.AS2,Lateral Organ Boundaries Gene Family
GRMZM2G045431	2.40597	8.13534	7.40674	1	RNA.regulation of transcription.unclassified
GRMZM2G045883	1.11026	3.35526	1.66016	1	RNA.regulation of transcription.ELF3
GRMZM2G046290	7.12534	12.3719	4.96332	1	RNA.regulation of transcription.bHLH,Basic Helix-Loop-Helix family
GRMZM2G046824	2.70389	4.8467	3.56153	1	RNA.regulation of transcription.WRKY domain transcription factor family
GRMZM2G046968	4.06798	8.24451	5.29588	1	RNA.regulation of transcription.bHLH,Basic Helix-Loop-Helix family
GRMZM2G047600	0.174236	1.59922	0.430677	1	RNA.regulation of transcription.C2H2 zinc finger family
GRMZM2G048136	10.4517	25.3095	6.83853	1	RNA.regulation of transcription.SET-domain transcriptional regulator family
GRMZM2G048295	13.4101	16.3192	11.157	1	RNA.regulation of transcription.AP2/EREBP, APETALA2/Ethylene-responsive element binding protein family
GRMZM2G048450	0.778214	2.62142	0.972371	1	RNA.regulation of transcription.MYB domain transcription factor family
GRMZM2G049194	2.83664	4.42946	3.41786	1	RNA.regulation of transcription.NIN-like bZIP-related family
GRMZM2G049229	5.59834	10.3	5.89037	1	RNA.regulation of transcription.unclassified
GRMZM2G049766	4.27345	7.07801	5.00349	1	RNA.regulation of transcription.bHLH,Basic Helix-Loop-Helix family
GRMZM2G050939	6.75714	9.41383	8.20419	1	RNA.regulation of transcription.Chromatin Remodeling Factors
GRMZM2G051256	0.990261	1.12182	0.699513	1	RNA.regulation of transcription.MYB domain transcription factor family
GRMZM2G051785	1.77403	1.21996	0.938432	1	RNA.regulation of transcription.MYB domain transcription factor family
GRMZM2G052093	0.0465167	0.882789	1.04252	1	RNA.regulation of transcription.MYB domain transcription factor family
GRMZM2G052544	0.881653	1.67135	1.23757	1	RNA.regulation of transcription.GRAS transcription factor family
GRMZM2G052671	22.0225	30.732	22.1068	1	RNA.regulation of transcription.G2-like transcription factor family, GARP
GRMZM2G052720	8.9927	11.1479	7.05176	1	RNA.regulation of transcription.WRKY domain transcription factor family
GRMZM2G053066	5.78102	8.73005	6.2773	1	RNA.regulation of transcription.AP2/EREBP, APETALA2/Ethylene-responsive element binding protein family
GRMZM2G054125	0.408151	0.996338	0.933095	1	RNA.regulation of transcription.NIN-like bZIP-related family
GRMZM2G054252	38.9417	52.1678	41.1711	1	RNA.regulation of transcription.MYB domain transcription factor family
GRMZM2G054277	4.27754	9.24498	6.56696	1	RNA.regulation of transcription.WRKY domain transcription factor family
GRMZM2G055052	0.38144	3.88676	2.25936	1	RNA.regulation of transcription.NAC domain transcription factor family
GRMZM2G055135	35.4934	27.3612	16.0618	1	RNA.regulation of transcription.PHOR1
GRMZM2G055180	10.6939	36.9013	19.994	1	RNA.regulation of transcription.AP2/EREBP, APETALA2/Ethylene-responsive element binding protein family
GRMZM2G055204	55.8675	59.4122	46.4772	1	RNA.regulation of transcription.unclassified
GRMZM2G055243	3.14783	5.09649	2.9672	1	RNA.regulation of transcription.AP2/EREBP, APETALA2/Ethylene-responsive element binding protein family
GRMZM2G055782	3.97694	4.92571	3.16781	1	RNA.regulation of transcription.HB,Homeobox transcription factor family
GRMZM2G056600	41.84	35.1738	28.3156	1	RNA.regulation of transcription.GRAS transcription factor family
GRMZM2G056920	5.29972	9.2281	6.60881	1	RNA.regulation of transcription.MADS box transcription factor family
GRMZM2G057067	14.1238	32.7046	10.9349	1	RNA.regulation of transcription.HDA
GRMZM2G057116	1.78437	15.9834	8.43479	1	RNA.regulation of transcription.unclassified
GRMZM2G057131	2.54908	3.63106	2.34832	1	RNA.regulation of transcription.WRKY domain transcription factor family
GRMZM2G057386	0.229771	1.13103	0.190987	1	RNA.regulation of transcription.bHLH,Basic Helix-Loop-Helix family
GRMZM2G058451	9.5854	14.4616	10.0775	1	RNA.regulation of transcription.unclassified
GRMZM2G059102	0.0737879	0.578346	0.67183	1	RNA.regulation of transcription.C2H2 zinc finger family
GRMZM2G059939	0.711725	10.9577	0.467825	1	RNA.regulation of transcription.putative transcription regulator
GRMZM2G060057	1.76122	4.77858	1.87985	1	RNA.regulation of transcription.AP2/EREBP, APETALA2/Ethylene-responsive element binding protein family
GRMZM2G060109	24.2298	31.7181	27.6493	1	RNA.regulation of transcription.unclassified
GRMZM2G060114	4.72594	4.7671	3.9342	1	RNA.regulation of transcription.bZIP transcription factor family
GRMZM2G060290	0.964273	2.79089	2.11188	1	RNA.regulation of transcription.High mobility group (HMG) family
GRMZM2G060544	14.4544	13.1225	6.73124	1	RNA.regulation of transcription.HB,Homeobox transcription factor family
GRMZM2G060669	7.86056	10.176	8.71393	1	RNA.regulation of transcription.unclassified
GRMZM2G060680	0.870632	3.14124	2.42646	1	RNA.regulation of transcription.unclassified
GRMZM2G061626	3.11671	7.62635	4.67617	1	RNA.regulation of transcription.WRKY domain transcription factor family
GRMZM2G061906	48.5839	58.6513	44.232	1	RNA.regulation of transcription.C2H2 zinc finger family
GRMZM2G062244	0.244213	4.87745	0.311431	1	RNA.regulation of transcription.C2C2(Zn) CO-like, Constans-like zinc finger family
GRMZM2G062541	0.296826	1.72538	0.525644	1	RNA.regulation of transcription.HB,Homeobox transcription factor family
GRMZM2G062559	0.972566	1.31166	0.349702	1	RNA.regulation of transcription.bHLH,Basic Helix-Loop-Helix family
GRMZM2G062591	4.83992	9.53898	7.19914	1	RNA.regulation of transcription.unclassified
GRMZM2G063880	0.763463	5.77321	4.77426	1	RNA.regulation of transcription.unclassified
GRMZM2G064426	5.31408	7.60694	5.26579	1	RNA.regulation of transcription.G2-like transcription factor family, GARP
GRMZM2G064541	2.97261	5.97694	4.45014	1	RNA.regulation of transcription.HB,Homeobox transcription factor family
GRMZM2G064630	5.18441	9.20332	7.41629	1	RNA.regulation of transcription.NAC domain transcription factor family
GRMZM2G064655	13.1452	19.9936	12.1224	1	RNA.regulation of transcription.MYB domain transcription factor family
GRMZM2G065599	8.50897	12.0279	8.9497	1	RNA.regulation of transcription.C2C2(Zn) DOF zinc finger family
GRMZM2G065829	14.4429	25.8637	4.68437	1	RNA.regulation of transcription.unclassified
GRMZM2G065896	0.829168	1.74362	0.933719	1	RNA.regulation of transcription.MYB-related transcription factor family
GRMZM2G067019	0.690018	0.769705	0.705726	1	RNA.regulation of transcription.bHLH,Basic Helix-Loop-Helix family
GRMZM2G068604	3.60647	2.07597	1.38823	1	RNA.regulation of transcription.unclassified
GRMZM2G068657	22.4262	28.0814	26.1043	1	RNA.regulation of transcription.bHLH,Basic Helix-Loop-Helix family
GRMZM2G068710	8.6943	12.3959	9.94886	1	RNA.regulation of transcription.HB,Homeobox transcription factor family
GRMZM2G068973	3.33996	30.9486	11.9581	1	RNA.regulation of transcription.C2H2 zinc finger family
GRMZM2G069009	12.7673	17.0133	13.0874	1	RNA.regulation of transcription.NAC domain transcription factor family
GRMZM2G069146	7.32699	8.56773	3.21102	1	RNA.regulation of transcription.NAC domain transcription factor family
GRMZM2G069325	3.08624	12.6506	9.50788	1	RNA.regulation of transcription.AP2/EREBP, APETALA2/Ethylene-responsive element binding protein family
GRMZM2G070211	13.5219	17.2792	16.0958	1	RNA.regulation of transcription.FHA transcription factor
GRMZM2G070446	2.65262	4.24276	3.22506	1	RNA.regulation of transcription.WRKY domain transcription factor family
GRMZM2G070849	1.55912	6.49744	2.8827	1	RNA.regulation of transcription.unclassified
GRMZM2G071034	11.8969	18.0461	14.4105	1	RNA.regulation of transcription.Chromatin Remodeling Factors
GRMZM2G071042	32.3979	45.3628	26.275	1	RNA.regulation of transcription.C3H zinc finger family
GRMZM2G071907	10.4743	17.9104	13.1445	1	RNA.regulation of transcription.unclassified
GRMZM2G071977	7.86663	8.72005	3.13658	1	RNA.regulation of transcription.WRKY domain transcription factor family
GRMZM2G072117	9.16574	12.9755	10.9125	1	RNA.regulation of transcription.MYB-related transcription factor family
GRMZM2G072274	6.0142	4.26397	2.48706	1	RNA.regulation of transcription.putative transcription regulator
GRMZM2G072518	2.44439	13.327	8.40661	1	RNA.regulation of transcription.putative transcription regulator
GRMZM2G073044	18.7797	12.4619	10.8668	1	RNA.regulation of transcription.AP2/EREBP, APETALA2/Ethylene-responsive element binding protein family
GRMZM2G073199	4.58147	6.569	6.49326	1	RNA.regulation of transcription.AS2,Lateral Organ Boundaries Gene Family
GRMZM2G073510	1.61234	3.3964	2.13732	1	RNA.regulation of transcription.bZIP transcription factor family
GRMZM2G073823	30.6003	40.9867	27.1341	1	RNA.regulation of transcription.ARF, Auxin Response Factor family
GRMZM2G073826	8.8347	16.3255	13.6562	1	RNA.regulation of transcription.GRAS transcription factor family
GRMZM2G074107	2.2502	5.79984	1.86192	1	RNA.regulation of transcription.MYB domain transcription factor family
GRMZM2G074358	0.282324	2.24842	1.97538	1	RNA.regulation of transcription.putative transcription regulator
GRMZM2G074645	5.56667	7.98458	7.76278	1	RNA.regulation of transcription.Aux/IAA family
GRMZM2G074735	6.25294	11.8744	7.61442	1	RNA.regulation of transcription.HB,Homeobox transcription factor family
GRMZM2G074908	0.10923	0.830318	0.11091	1	RNA.regulation of transcription.C2H2 zinc finger family
GRMZM2G075499	0.527115	1.81446	0.418853	1	RNA.regulation of transcription.unclassified
GRMZM2G075562	1.62466	3.65129	3.05598	1	RNA.regulation of transcription.G2-like transcription factor family, GARP
GRMZM2G075582	2.08134	3.10404	2.60773	1	RNA.regulation of transcription.AS2,Lateral Organ Boundaries Gene Family
GRMZM2G075744	45.6993	53.5325	50.3868	1	RNA.regulation of transcription.General Transcription
GRMZM2G075956	15.6048	20.7413	18.0374	1	RNA.regulation of transcription.PWWP domain protein
GRMZM2G076636	5.54403	7.9198	6.95128	1	RNA.regulation of transcription.C2H2 zinc finger family
GRMZM2G077002	4.19345	7.74925	4.73685	1	RNA.regulation of transcription.HB,Homeobox transcription factor family
GRMZM2G077258	0.751902	2.02204	1.35347	1	RNA.regulation of transcription.C2C2(Zn) GATA transcription factor family
GRMZM2G077752	3.87803	12.5667	7.99011	1	RNA.regulation of transcription.SET-domain transcriptional regulator family
GRMZM2G078052	2.50793	3.71167	2.90896	1	RNA.regulation of transcription.C2H2 zinc finger family
GRMZM2G079458	12.4499	19.5415	11.7167	1	RNA.regulation of transcription.SET-domain transcriptional regulator family
GRMZM2G079957	34.3937	25.6278	23.1246	1	RNA.regulation of transcription.MYB-related transcription factor family
GRMZM2G080054	0.628413	2.09422	0.209579	1	RNA.regulation of transcription.GRAS transcription factor family
GRMZM2G080295	0.243781	1.89292	0.51484	1	RNA.regulation of transcription.Aux/IAA family
GRMZM2G080516	6.33304	18.106	9.24807	1	RNA.regulation of transcription.bHLH,Basic Helix-Loop-Helix family
GRMZM2G080583	5.44872	7.94601	5.30875	1	RNA.regulation of transcription.C2H2 zinc finger family
GRMZM2G081557	0.125649	1.646	2.15608	1	RNA.regulation of transcription.Chromatin Remodeling Factors
GRMZM2G081577	2.0846	4.49122	2.344	1	RNA.regulation of transcription.HDA
GRMZM2G081671	1.61	3.54415	2.31428	1	RNA.regulation of transcription.MYB domain transcription factor family
GRMZM2G081782	7.41812	13.141	9.30039	1	RNA.regulation of transcription.C2C2(Zn) CO-like, Constans-like zinc finger family
GRMZM2G082343	4.83993	6.0211	3.51337	1	RNA.regulation of transcription.GeBP like
GRMZM2G082387	3.6556	5.11584	2.90387	1	RNA.regulation of transcription.bHLH,Basic Helix-Loop-Helix family
GRMZM2G082686	1.34332	2.17767	0.825564	1	RNA.regulation of transcription.putative transcription regulator
GRMZM2G082709	1.39177	5.63346	0.880357	1	RNA.regulation of transcription.unclassified
GRMZM2G083347	13.1906	55.1644	22.5309	1	RNA.regulation of transcription.C2H2 zinc finger family
GRMZM2G083350	7.98638	18.466	13.996	1	RNA.regulation of transcription.NAC domain transcription factor family
GRMZM2G083504	12.9928	11.0711	9.82387	1	RNA.regulation of transcription.WRKY domain transcription factor family
GRMZM2G083745	2.22321	3.41523	2.38443	1	RNA.regulation of transcription.G2-like transcription factor family, GARP
GRMZM2G084046	2.42871	6.20744	3.56869	1	RNA.regulation of transcription.CCAAT box binding factor family, HAP5
GRMZM2G084583	2.51036	4.14224	0.957007	1	RNA.regulation of transcription.MYB domain transcription factor family
GRMZM2G085467	7.29239	8.18521	6.28606	1	RNA.regulation of transcription.bHLH,Basic Helix-Loop-Helix family
GRMZM2G086277	1.19309	2.17337	1.60978	1	RNA.regulation of transcription.C2H2 zinc finger family
GRMZM2G086403	8.73609	14.8532	9.16907	1	RNA.regulation of transcription.unclassified
GRMZM2G086573	2.99802	14.9062	5.19606	1	RNA.regulation of transcription.AP2/EREBP, APETALA2/Ethylene-responsive element binding protein family
GRMZM2G086835	5.25655	13.6536	5.2905	1	RNA.regulation of transcription.C2H2 zinc finger family
GRMZM2G087059	8.63318	11.5862	7.76583	1	RNA.regulation of transcription.unclassified
GRMZM2G087451	10.5799	20.1734	12.6958	1	RNA.regulation of transcription.AP2/EREBP, APETALA2/Ethylene-responsive element binding protein family
GRMZM2G088443	1.75174	6.04413	2.97206	1	RNA.regulation of transcription.MYB domain transcription factor family
GRMZM2G088539	1.75244	2.80879	2.22062	1	RNA.regulation of transcription.bHLH,Basic Helix-Loop-Helix family
GRMZM2G088590	8.90656	12.7481	9.80977	1	RNA.regulation of transcription.unclassified
GRMZM2G089406	20.8021	26.4191	25.2623	1	RNA.regulation of transcription.MYB domain transcription factor family
GRMZM2G089506	0.793052	13.2955	6.39043	1	RNA.regulation of transcription.unclassified
GRMZM2G089557	4.09113	3.27395	2.00638	1	RNA.regulation of transcription.C2H2 zinc finger family
GRMZM2G089721	5.76518	3.47779	3.2865	1	RNA.regulation of transcription.C2H2 zinc finger family
GRMZM2G090594	7.04812	8.56644	4.09139	1	RNA.regulation of transcription.WRKY domain transcription factor family
GRMZM2G091044	4.63386	9.37854	6.76515	1	RNA.regulation of transcription.unclassified
GRMZM2G091201	0.328637	26.5454	0.869254	1	RNA.regulation of transcription.MYB-related transcription factor family
GRMZM2G091331	27.6659	48.3118	40.3344	1	RNA.regulation of transcription.WRKY domain transcription factor family
GRMZM2G092268	0.913924	5.4327	2.64858	1	RNA.regulation of transcription.putative transcription regulator
GRMZM2G092363	38.4239	50.0965	30.8613	1	RNA.regulation of transcription.C2C2(Zn) CO-like, Constans-like zinc finger family
GRMZM2G092483	26.4244	21.0984	9.3806	1	RNA.regulation of transcription.AS2,Lateral Organ Boundaries Gene Family
GRMZM2G092517	1.14973	2.22113	1.19478	1	RNA.regulation of transcription.AS2,Lateral Organ Boundaries Gene Family
GRMZM2G092542	8.1925	7.36897	1.59224	1	RNA.regulation of transcription.AS2,Lateral Organ Boundaries Gene Family
GRMZM2G093744	11.3575	16.176	13.4695	1	RNA.regulation of transcription.bHLH,Basic Helix-Loop-Helix family
GRMZM2G093789	2.16036	2.0596	2.03711	1	RNA.regulation of transcription.MYB domain transcription factor family
GRMZM2G094241	12.3386	10.0575	7.72011	1	RNA.regulation of transcription.HB,Homeobox transcription factor family
GRMZM2G094352	5.04033	6.53712	3.35135	1	RNA.regulation of transcription.bZIP transcription factor family
GRMZM2G094892	4.73411	6.20156	1.36616	1	RNA.regulation of transcription.bHLH,Basic Helix-Loop-Helix family
GRMZM2G095078	1.9892	3.62349	2.85555	1	RNA.regulation of transcription.bZIP transcription factor family
GRMZM2G095299	65.9334	110.358	54.4848	1	RNA.regulation of transcription.C2C2(Zn) CO-like, Constans-like zinc finger family
GRMZM2G095598	17.9837	17.3012	10.2538	1	RNA.regulation of transcription.C2C2(Zn) CO-like, Constans-like zinc finger family
GRMZM2G095727	20.6053	31.2918	27.4669	1	RNA.regulation of transcription.Psudo ARR transcription factor family
GRMZM2G096709	7.49588	10.1634	6.96762	1	RNA.regulation of transcription.General Transcription
GRMZM2G097683	0.876079	1.25014	0.110798	1	RNA.regulation of transcription.C2H2 zinc finger family
GRMZM2G098904	20.1597	49.301	24.054	1	RNA.regulation of transcription.bZIP transcription factor family
GRMZM2G098988	3.65864	5.49515	3.66245	1	RNA.regulation of transcription.bHLH,Basic Helix-Loop-Helix family
GRMZM2G099337	6.10016	9.3488	7.39863	1	RNA.regulation of transcription.unclassified
GRMZM2G100318	5.32627	11.3472	6.70501	1	RNA.regulation of transcription.ARR
GRMZM2G100583	14.2749	16.0288	10.7355	1	RNA.regulation of transcription.NAC domain transcription factor family
GRMZM2G100727	0.709174	1.34697	0.503451	1	RNA.regulation of transcription.AP2/EREBP, APETALA2/Ethylene-responsive element binding protein family
GRMZM2G100794	1.13219	1.18951	1.10037	1	RNA.regulation of transcription.C3H zinc finger family
GRMZM2G101274	7.65546	11.3733	8.28505	1	RNA.regulation of transcription.SNF7
GRMZM2G101350	13.7422	18.4541	11.1208	1	RNA.regulation of transcription.bHLH,Basic Helix-Loop-Helix family
GRMZM2G101405	0.928392	3.07491	2.1608	1	RNA.regulation of transcription.WRKY domain transcription factor family
GRMZM2G102059	4.13044	8.73039	8.63281	1	RNA.regulation of transcription.ABI3/VP1-related B3-domain-containing transcription factor family
GRMZM2G102583	2.91241	8.92875	4.19068	1	RNA.regulation of transcription.WRKY domain transcription factor family
GRMZM2G103217	8.51239	11.8488	8.79331	1	RNA.regulation of transcription.SNF7
GRMZM2G103647	21.996	81.8283	17.1629	1	RNA.regulation of transcription.bZIP transcription factor family
GRMZM2G104176	12.377	16.6746	9.55383	1	RNA.regulation of transcription.Aux/IAA family
GRMZM2G104204	0.627148	31.9745	1.55376	1	RNA.regulation of transcription.HB,Homeobox transcription factor family
GRMZM2G104396	0.823951	1.5322	0.64262	1	RNA.regulation of transcription.CCAAT box binding factor family, HAP2
GRMZM2G104400	103.977	142.627	128.286	1	RNA.regulation of transcription.NAC domain transcription factor family
GRMZM2G104516	1.75409	1.75822	0.470017	1	RNA.regulation of transcription.C2H2 zinc finger family
GRMZM2G104551	1.40117	2.3057	1.75331	1	RNA.regulation of transcription.MYB domain transcription factor family
GRMZM2G104789	7.96481	14.0441	13.4442	1	RNA.regulation of transcription.MYB domain transcription factor family
GRMZM2G105004	6.51668	10.533	7.68305	1	RNA.regulation of transcription.NIN-like bZIP-related family
GRMZM2G105092	1.76147	13.2006	1.85953	1	RNA.regulation of transcription.C2H2 zinc finger family
GRMZM2G105224	0.978865	1.3671	0.722812	1	RNA.regulation of transcription.C2H2 zinc finger family
GRMZM2G105348	26.9445	46.6815	23.692	1	RNA.regulation of transcription.HSF,Heat-shock transcription factor family
GRMZM2G105834	1.69288	7.33082	1.37828	1	RNA.regulation of transcription.HB,Homeobox transcription factor family
GRMZM2G106673	3.15046	8.86134	3.59232	1	RNA.regulation of transcription.B3 transcription factor family
GRMZM2G107031	11.9709	17.0825	9.85807	1	RNA.regulation of transcription.TCP transcription factor family
GRMZM2G107276	0.512015	1.47583	0.494996	1	RNA.regulation of transcription.bHLH,Basic Helix-Loop-Helix family
GRMZM2G107491	8.94587	10.526	8.19663	1	RNA.regulation of transcription.C3H zinc finger family
GRMZM2G107807	7.42963	10.7366	7.39905	1	RNA.regulation of transcription.Alfin-like
GRMZM2G108716	6.77525	10.3559	7.14537	1	RNA.regulation of transcription.putative transcription regulator
GRMZM2G108798	0.779302	2.67445	0.95756	1	RNA.regulation of transcription.C2H2 zinc finger family
GRMZM2G109821	7.65618	8.01693	5.90594	1	RNA.regulation of transcription.Chromatin Remodeling Factors
GRMZM2G110135	3.95522	4.21446	1.86594	1	RNA.regulation of transcription.putative transcription regulator
GRMZM2G110333	15.0432	24.8634	18.913	1	RNA.regulation of transcription.AP2/EREBP, APETALA2/Ethylene-responsive element binding protein family
GRMZM2G110582	0.961555	2.83765	1.12396	1	RNA.regulation of transcription.MADS box transcription factor family
GRMZM2G111216	0.367332	1.05176	0.65051	1	RNA.regulation of transcription.unclassified
GRMZM2G111415	1.70744	4.22601	0.234928	1	RNA.regulation of transcription.AP2/EREBP, APETALA2/Ethylene-responsive element binding protein family
GRMZM2G112251	0.446957	1.99277	1.68592	1	RNA.regulation of transcription.C2H2 zinc finger family
GRMZM2G112629	4.287	4.20407	1.1932	1	RNA.regulation of transcription.bHLH,Basic Helix-Loop-Helix family
GRMZM2G113060	2.79223	6.61064	2.54566	1	RNA.regulation of transcription.bHLH,Basic Helix-Loop-Helix family
GRMZM2G113640	2.68386	4.35676	3.22049	1	RNA.regulation of transcription.unclassified
GRMZM2G113742	0.715301	1.36175	0.870107	1	RNA.regulation of transcription.putative transcription regulator
GRMZM2G113888	11.1016	9.61042	6.4772	1	RNA.regulation of transcription.G2-like transcription factor family, GARP
GRMZM2G114613	9.64219	14.1603	10.5664	1	RNA.regulation of transcription.MYB-related transcription factor family
GRMZM2G114850	1.45575	2.96626	1.72925	1	RNA.regulation of transcription.unclassified
GRMZM2G115357	40.5041	46.1619	29.0043	1	RNA.regulation of transcription.NAC domain transcription factor family
GRMZM2G115424	12.7362	15.6159	11.8056	1	RNA.regulation of transcription.Aux/IAA family
GRMZM2G115859	0.602086	1.50647	0.437425	1	RNA.regulation of transcription.Alfin-like
GRMZM2G115960	12.8724	8.63125	7.24692	1	RNA.regulation of transcription.MYB domain transcription factor family
GRMZM2G116063	3.47044	3.04068	2.09639	1	RNA.regulation of transcription.bHLH,Basic Helix-Loop-Helix family
GRMZM2G116785	8.58538	9.8343	6.81841	1	RNA.regulation of transcription.HB,Homeobox transcription factor family
GRMZM2G117007	39.7727	88.9619	41.3207	1	RNA.regulation of transcription.bHLH,Basic Helix-Loop-Helix family
GRMZM2G117193	18.4466	20.1019	14.1158	1	RNA.regulation of transcription.C3H zinc finger family
GRMZM2G117851	0.340059	0.830669	0.495033	1	RNA.regulation of transcription.SET-domain transcriptional regulator family
GRMZM2G118047	58.9235	63.3718	39.3454	1	RNA.regulation of transcription.bZIP transcription factor family
GRMZM2G118884	13.7335	9.76475	7.76759	1	RNA.regulation of transcription.unclassified
GRMZM2G119168	10.7205	18.0406	10.9927	1	RNA.regulation of transcription.C2C2(Zn) CO-like, Constans-like zinc finger family
GRMZM2G119214	2.15695	7.50628	3.10251	1	RNA.regulation of transcription.putative transcription regulator
GRMZM2G119426	7.24612	12.0779	7.56877	1	RNA.regulation of transcription.putative transcription regulator
GRMZM2G119693	12.1059	10.2649	9.65084	1	RNA.regulation of transcription.unclassified
GRMZM2G119823	0.75432	1.97687	0.435027	1	RNA.regulation of transcription.MYB domain transcription factor family
GRMZM2G119865	0.89869	1.31692	0.581032	1	RNA.regulation of transcription.bHLH,Basic Helix-Loop-Helix family
GRMZM2G120320	29.1494	77.3678	31.627	1	RNA.regulation of transcription.bHLH,Basic Helix-Loop-Helix family
GRMZM2G120971	2.54041	5.89806	3.34288	1	RNA.regulation of transcription.WRKY domain transcription factor family
GRMZM2G122076	34.4261	25.2724	17.3494	1	RNA.regulation of transcription.Aux/IAA family
GRMZM2G123119	8.06485	31.4739	15.1813	1	RNA.regulation of transcription.putative transcription regulator
GRMZM2G123159	5.51726	8.08098	6.42539	1	RNA.regulation of transcription.unclassified
GRMZM2G123550	0.100087	0.674342	0.10121	1	RNA.regulation of transcription.AP2/EREBP, APETALA2/Ethylene-responsive element binding protein family
GRMZM2G123900	4.50611	10.2985	5.54237	1	RNA.regulation of transcription.C2C2(Zn) CO-like, Constans-like zinc finger family
GRMZM2G124495	0.225433	4.44402	0.0808649	1	RNA.regulation of transcription.CCAAT box binding factor family, HAP5
GRMZM2G124540	25.9508	31.9884	14.8748	1	RNA.regulation of transcription.G2-like transcription factor family, GARP
GRMZM2G125777	19.1026	23.8962	22.6368	1	RNA.regulation of transcription.NAC domain transcription factor family
GRMZM2G125969	14.0139	10.675	9.13289	1	RNA.regulation of transcription.HSF,Heat-shock transcription factor family
GRMZM2G126079	0.384762	1.50689	1.41728	1	RNA.regulation of transcription.unclassified
GRMZM2G126808	2.8614	14.1061	4.6857	1	RNA.regulation of transcription.HB,Homeobox transcription factor family
GRMZM2G127224	1.52806	1.78432	0.85008	1	RNA.regulation of transcription.MYB domain transcription factor family
GRMZM2G127340	5.44521	8.16719	6.61881	1	RNA.regulation of transcription.putative transcription regulator
GRMZM2G127776	0.737627	2.583	1.73626	1	RNA.regulation of transcription.HB,Homeobox transcription factor family
GRMZM2G129247	3.31958	5.88143	3.48085	1	RNA.regulation of transcription.bZIP transcription factor family
GRMZM2G129354	31.8866	38.851	33.052	1	RNA.regulation of transcription.unclassified
GRMZM2G129777	51.3972	69.2991	67.6338	1	RNA.regulation of transcription.AP2/EREBP, APETALA2/Ethylene-responsive element binding protein family
GRMZM2G130149	2.60626	4.58317	4.22545	1	RNA.regulation of transcription.MYB domain transcription factor family
GRMZM2G131280	21.9552	41.4445	29.2492	1	RNA.regulation of transcription.unclassified
GRMZM2G131281	9.98225	20.0269	21.1576	1	RNA.regulation of transcription.AP2/EREBP, APETALA2/Ethylene-responsive element binding protein family
GRMZM2G131442	1.74876	5.11679	1.31861	1	RNA.regulation of transcription.MYB domain transcription factor family
GRMZM2G131961	1.26158	4.75744	1.0379	1	RNA.regulation of transcription.bZIP transcription factor family
GRMZM2G132868	2.60272	3.9718	2.88809	1	RNA.regulation of transcription.bZIP transcription factor family
GRMZM2G132971	19.1092	26.3913	24.14	1	RNA.regulation of transcription.HSF,Heat-shock transcription factor family
GRMZM2G133331	0.23001	0.767702	0.329632	1	RNA.regulation of transcription.bZIP transcription factor family
GRMZM2G133675	2.46505	10.9766	4.72682	1	RNA.regulation of transcription.bHLH,Basic Helix-Loop-Helix family
GRMZM2G134279	0.531151	1.84855	0.84991	1	RNA.regulation of transcription.MYB domain transcription factor family
GRMZM2G134334	59.3603	114.967	61.4635	1	RNA.regulation of transcription.unclassified
GRMZM2G134351	2.50921	2.81049	1.70288	1	RNA.regulation of transcription.unclassified
GRMZM2G134545	26.5349	45.5451	29.4076	1	RNA.regulation of transcription.C2C2(Zn) CO-like, Constans-like zinc finger family
GRMZM2G135410	4.01434	5.53678	4.13863	1	RNA.regulation of transcription.Psudo ARR transcription factor family
GRMZM2G135688	1.7798	3.20142	2.08384	1	RNA.regulation of transcription.C2H2 zinc finger family
GRMZM2G135783	0.169696	0.807493	0.240802	1	RNA.regulation of transcription.Zn-finger(CCHC)
GRMZM2G136884	2.27282	5.00035	2.61011	1	RNA.regulation of transcription.bZIP transcription factor family
GRMZM2G137046	0.90401	1.52332	0.669223	1	RNA.regulation of transcription.unclassified
GRMZM2G137366	4.92617	7.93875	6.25187	1	RNA.regulation of transcription.bHLH,Basic Helix-Loop-Helix family
GRMZM2G137541	3.42495	6.95627	3.31374	1	RNA.regulation of transcription.WRKY domain transcription factor family
GRMZM2G137802	3.05413	11.2213	6.41129	1	RNA.regulation of transcription.Chromatin Remodeling Factors
GRMZM2G138330	4.32619	5.88928	3.73417	1	RNA.regulation of transcription.C2H2 zinc finger family
GRMZM2G138455	0.543986	5.8079	0.932422	1	RNA.regulation of transcription.putative transcription regulator
GRMZM2G138976	0.783153	0.927633	0.7887	1	RNA.regulation of transcription.bHLH,Basic Helix-Loop-Helix family
GRMZM2G139700	2.55552	4.91344	1.26875	1	RNA.regulation of transcription.AP2/EREBP, APETALA2/Ethylene-responsive element binding protein family
GRMZM2G139815	1.51846	5.13	4.01833	1	RNA.regulation of transcription.HB,Homeobox transcription factor family
GRMZM2G140016	4.34037	6.28081	4.50094	1	RNA.regulation of transcription.unclassified
GRMZM2G140994	5.33907	7.93654	5.7461	1	RNA.regulation of transcription.unclassified
GRMZM2G141036	1.21587	2.35788	1.07256	1	RNA.regulation of transcription.unclassified
GRMZM2G141299	12.938	16.2735	12.1183	1	RNA.regulation of transcription.WRKY domain transcription factor family
GRMZM2G142150	4.95627	7.40015	6.72073	1	RNA.regulation of transcription.unclassified
GRMZM2G142718	23.2766	21.6606	12.3004	1	RNA.regulation of transcription.C2C2(Zn) DOF zinc finger family
GRMZM2G142751	1.9256	1.52328	1.09807	1	RNA.regulation of transcription.TCP transcription factor family
GRMZM2G143204	2.24674	5.60752	2.14409	1	RNA.regulation of transcription.WRKY domain transcription factor family
GRMZM2G143640	0.26945	2.66333	0.454177	1	RNA.regulation of transcription.MYB-related transcription factor family
GRMZM2G143718	3.39205	8.93505	4.21757	1	RNA.regulation of transcription.C2C2(Zn) CO-like, Constans-like zinc finger family
GRMZM2G143723	9.60748	8.73041	7.29936	1	RNA.regulation of transcription.C2H2 zinc finger family
GRMZM2G145041	3.27227	10.7681	2.78928	1	RNA.regulation of transcription.MYB-related transcription factor family
GRMZM2G146020	4.62032	6.69124	5.7772	1	RNA.regulation of transcription.bZIP transcription factor family
GRMZM2G146380	2.131	13.0626	8.7463	1	RNA.regulation of transcription.NAC domain transcription factor family
GRMZM2G146472	3.40041	12.2869	5.27473	1	RNA.regulation of transcription.putative transcription regulator
GRMZM2G146514	2.72822	2.52841	2.28027	1	RNA.regulation of transcription.C3H zinc finger family
GRMZM2G147346	5.87997	5.35187	4.58547	1	RNA.regulation of transcription.MYB domain transcription factor family
GRMZM2G147614	9.65015	12.6881	9.31669	1	RNA.regulation of transcription
GRMZM2G148074	4.69282	4.23687	2.4031	1	RNA.regulation of transcription.HB,Homeobox transcription factor family
GRMZM2G148087	1.26931	6.51368	4.78382	1	RNA.regulation of transcription.WRKY domain transcription factor family
GRMZM2G148333	40.9416	55.4553	51.9826	1	RNA.regulation of transcription.AP2/EREBP, APETALA2/Ethylene-responsive element binding protein family
GRMZM2G148790	6.39241	10.7727	4.60343	1	RNA.regulation of transcription.unclassified
GRMZM2G149150	3.4967	6.79299	3.57846	1	RNA.regulation of transcription.bZIP transcription factor family
GRMZM2G149442	23.2547	17.9919	14.4947	1	RNA.regulation of transcription.unclassified
GRMZM2G149756	1.11708	4.40723	1.46015	1	RNA.regulation of transcription.AP2/EREBP, APETALA2/Ethylene-responsive element binding protein family
GRMZM2G149788	1.21675	2.57998	1.34049	1	RNA.regulation of transcription.unclassified
GRMZM2G152056	7.48425	12.7867	8.30034	1	RNA.regulation of transcription.unclassified
GRMZM2G152319	4.94456	7.39886	6.62546	1	RNA.regulation of transcription.MYB domain transcription factor family
GRMZM2G152732	2.34951	5.24258	2.87265	1	RNA.regulation of transcription.unclassified
GRMZM2G153087	6.36912	8.76877	6.66625	1	RNA.regulation of transcription.Alfin-like
GRMZM2G153594	9.02396	11.3471	10.905	1	RNA.regulation of transcription.AtSR Transcription Factor family
GRMZM2G155123	9.36944	13.8481	11.5154	1	RNA.regulation of transcription.putative transcription regulator
GRMZM2G156348	0.653755	1.34879	0.620457	1	RNA.regulation of transcription.Trihelix, Triple-Helix transcription factor family
GRMZM2G157219	3.68339	6.00766	3.847	1	RNA.regulation of transcription.Trihelix, Triple-Helix transcription factor family
GRMZM2G157306	2.43368	2.79482	2.07664	1	RNA.regulation of transcription.MYB-related transcription factor family
GRMZM2G159041	5.03224	11.053	6.19548	1	RNA.regulation of transcription.bZIP transcription factor family
GRMZM2G159119	1.51374	1.91758	1.04761	1	RNA.regulation of transcription.unclassified
GRMZM2G159200	8.23765	14.4357	8.92594	1	RNA.regulation of transcription.G2-like transcription factor family, GARP
GRMZM2G159500	6.68074	29.6101	8.66895	1	RNA.regulation of transcription.HB,Homeobox transcription factor family
GRMZM2G159926	37.9245	55.6954	39.7307	1	RNA.regulation of transcription.NAC domain transcription factor family
GRMZM2G159937	1.66996	7.34933	2.20638	1	RNA.regulation of transcription.putative transcription regulator
GRMZM2G160005	7.47992	6.50205	5.68642	1	RNA.regulation of transcription.C2C2(Zn) CO-like, Constans-like zinc finger family
GRMZM2G160046	8.27637	13.2698	9.79237	1	RNA.regulation of transcription.ARF, Auxin Response Factor family
GRMZM2G160902	50.3643	46.2695	35.1693	1	RNA.regulation of transcription.MADS box transcription factor family
GRMZM2G161255	0.829054	4.71522	1.37737	1	RNA.regulation of transcription.bZIP transcription factor family
GRMZM2G161435	0.458555	1.16299	0.492554	1	RNA.regulation of transcription.HB,Homeobox transcription factor family
GRMZM2G161668	2.06333	3.40645	3.00172	1	RNA.regulation of transcription.General Transcription
GRMZM2G162382	5.8145	8.22081	5.48796	1	RNA.regulation of transcription.bHLH,Basic Helix-Loop-Helix family
GRMZM2G162525	15.4527	23.9248	23.5606	1	RNA.regulation of transcription.Argonaute
GRMZM2G162749	1.99037	5.82288	2.34217	1	RNA.regulation of transcription.C2C2(Zn) DOF zinc finger family
GRMZM2G163054	0.695943	4.50407	2.25996	1	RNA.regulation of transcription.WRKY domain transcription factor family
GRMZM2G163157	8.10813	11.3928	8.67686	1	RNA.regulation of transcription.Trihelix, Triple-Helix transcription factor family
GRMZM2G163427	8.92356	18.7951	16.3509	1	RNA.regulation of transcription.GRAS transcription factor family
GRMZM2G163717	9.5942	16.5711	12.5048	1	RNA.regulation of transcription.unclassified
GRMZM2G163848	13.7593	12.5499	10.9335	1	RNA.regulation of transcription.Aux/IAA family
GRMZM2G164591	23.1849	33.0428	19.0365	1	RNA.regulation of transcription.C2H2 zinc finger family
GRMZM2G165972	4.96336	7.17689	3.23157	1	RNA.regulation of transcription.unclassified
GRMZM2G166946	0.120859	1.63402	0.875371	1	RNA.regulation of transcription.Global transcription factor group
GRMZM2G167718	2.14621	2.1471	1.96842	1	RNA.regulation of transcription.Aux/IAA family
GRMZM2G168002	7.97373	8.46769	6.63101	1	RNA.regulation of transcription.Chromatin Remodeling Factors
GRMZM2G168431	0.628206	8.93878	2.23589	1	RNA.regulation of transcription.unclassified
GRMZM2G168665	0.534306	1.01091	0.335114	1	RNA.regulation of transcription.AP2/EREBP, APETALA2/Ethylene-responsive element binding protein family
GRMZM2G169382	0.674197	1.45533	0.634726	1	RNA.regulation of transcription.AP2/EREBP, APETALA2/Ethylene-responsive element binding protein family
GRMZM2G169654	7.79629	33.7339	10.9927	1	RNA.regulation of transcription.WRKY domain transcription factor family
GRMZM2G169966	0.902471	3.82907	3.18506	1	RNA.regulation of transcription.MYB domain transcription factor family
GRMZM2G170049	4.16222	4.53743	2.49038	1	RNA.regulation of transcription.bZIP transcription factor family
GRMZM2G170148	1.0448	1.8126	1.48023	1	RNA.regulation of transcription.MYB-related transcription factor family
GRMZM2G170322	0.247263	1.12187	0.218309	1	RNA.regulation of transcription.C2H2 zinc finger family
GRMZM2G171073	0.9701	2.89153	1.21786	1	RNA.regulation of transcription.AP2/EREBP, APETALA2/Ethylene-responsive element binding protein family
GRMZM2G171179	45.4377	65.8654	64.5751	1	RNA.regulation of transcription.MADS box transcription factor family
GRMZM2G171468	32.6607	29.3415	16.9357	1	RNA.regulation of transcription.unclassified
GRMZM2G171595	3.50804	5.70588	3.4246	1	RNA.regulation of transcription.MADS box transcription factor family
GRMZM2G171650	0.106186	1.36787	0.105133	1	RNA.regulation of transcription.MADS box transcription factor family
GRMZM2G171852	13.3864	20.02	13.3572	1	RNA.regulation of transcription.C2C2(Zn) DOF zinc finger family
GRMZM2G171994	2.71525	1.72745	0.88489	1	RNA.regulation of transcription.MYB domain transcription factor family
GRMZM2G172297	1.69899	1.09802	0.736999	1	RNA.regulation of transcription.bHLH,Basic Helix-Loop-Helix family
GRMZM2G172586	1.54597	8.34268	4.20866	1	RNA.regulation of transcription.zf-HD
GRMZM2G172657	9.33559	14.1222	7.92532	1	RNA.regulation of transcription.GRAS transcription factor family
GRMZM2G173124	8.07754	17.7906	12.1377	1	RNA.regulation of transcription.C3H zinc finger family
GRMZM2G173425	5.60297	8.67948	6.63124	1	RNA.regulation of transcription.unclassified
GRMZM2G173534	0.509941	2.71918	1.83061	1	RNA.regulation of transcription.bHLH,Basic Helix-Loop-Helix family
GRMZM2G173882	7.49316	7.02302	5.25806	1	RNA.regulation of transcription.G2-like transcription factor family, GARP
GRMZM2G174070	2.92706	4.94284	2.50843	1	RNA.regulation of transcription.NAC domain transcription factor family
GRMZM2G174776	7.71534	9.22328	6.03862	1	RNA.regulation of transcription.CCAAT box binding factor family, HAP5
GRMZM2G175265	2.01952	6.351	3.58866	1	RNA.regulation of transcription.MYB-related transcription factor family
GRMZM2G175280	3.63439	7.43569	3.45103	1	RNA.regulation of transcription.bZIP transcription factor family
GRMZM2G175661	3.0865	5.22608	4.45195	1	RNA.regulation of transcription.C2H2 zinc finger family
GRMZM2G175927	1.0178	7.11501	6.90409	1	RNA.regulation of transcription.unclassified
GRMZM2G176173	1.62901	2.18535	0.727892	1	RNA.regulation of transcription.C2C2(Zn) CO-like, Constans-like zinc finger family
GRMZM2G176289	2.43057	2.70914	0.934618	1	RNA.regulation of transcription.bHLH,Basic Helix-Loop-Helix family
GRMZM2G176327	0.222278	1.32786	0.731881	1	RNA.regulation of transcription.MYB domain transcription factor family
GRMZM2G176495	2.60011	4.40334	2.6959	1	RNA.regulation of transcription.C2H2 zinc finger family
GRMZM2G176537	1.14394	2.40438	0.845283	1	RNA.regulation of transcription.GRAS transcription factor family
GRMZM2G176568	5.63358	10.3263	4.84662	1	RNA.regulation of transcription.MYB-related transcription factor family
GRMZM2G176638	6.64723	9.74928	5.97145	1	RNA.regulation of transcription.unclassified
GRMZM2G177110	6.6769	5.55323	2.95891	1	RNA.regulation of transcription.AS2,Lateral Organ Boundaries Gene Family
GRMZM2G177220	3.74022	8.75517	5.87921	1	RNA.regulation of transcription.ARR
GRMZM2G178663	3.30519	7.82928	3.05263	1	RNA.regulation of transcription.putative transcription regulator
GRMZM2G179049	1.71787	3.76208	2.56178	1	RNA.regulation of transcription.NAC domain transcription factor family
GRMZM2G179069	2.33273	4.52505	2.34329	1	RNA.regulation of transcription.C2C2(Zn) DOF zinc finger family
GRMZM2G180699	3.56679	6.67876	5.36684	1	RNA.regulation of transcription.C2H2 zinc finger family
GRMZM2G180847	7.09101	9.11615	7.29358	1	RNA.regulation of transcription.C2H2 zinc finger family
GRMZM2G181251	12.9037	16.9651	14.914	1	RNA.regulation of transcription.Chromatin Remodeling Factors
GRMZM2G300924	0.475999	1.63023	0.683803	1	RNA.regulation of transcription.Chromatin Remodeling Factors
GRMZM2G301089	7.11008	26.5363	3.97831	1	RNA.regulation of transcription.C2H2 zinc finger family
GRMZM2G301122	3.70697	6.26817	4.55702	1	RNA.regulation of transcription.unclassified
GRMZM2G301485	0.947343	2.05763	0.821725	1	RNA.regulation of transcription.AP2/EREBP, APETALA2/Ethylene-responsive element binding protein family
GRMZM2G301642	0.996895	6.8383	1.30705	1	RNA.regulation of transcription.bHLH,Basic Helix-Loop-Helix family
GRMZM2G301860	2.93166	5.41454	3.05852	1	RNA.regulation of transcription.Trihelix, Triple-Helix transcription factor family
GRMZM2G305362	6.39086	3.3938	1.04262	1	RNA.regulation of transcription.Chromatin Remodeling Factors
GRMZM2G305856	25.0035	112.475	14.5381	1	RNA.regulation of transcription.WRKY domain transcription factor family
GRMZM2G309731	0.687071	8.76652	0.448621	1	RNA.regulation of transcription.Trihelix, Triple-Helix transcription factor family
GRMZM2G310368	33.7565	35.8097	24.0607	1	RNA.regulation of transcription.MYB domain transcription factor family
GRMZM2G311316	4.07419	5.59893	5.52482	1	RNA.regulation of transcription.AP2/EREBP, APETALA2/Ethylene-responsive element binding protein family
GRMZM2G312201	3.02039	4.78857	4.24453	1	RNA.regulation of transcription.CCAAT box binding factor family, HAP5
GRMZM2G313078	0.437147	1.54351	1.32748	1	RNA.regulation of transcription.unclassified
GRMZM2G313737	1.39242	3.76918	2.52519	1	RNA.regulation of transcription.NAC domain transcription factor family
GRMZM2G317652	3.40589	4.86715	4.14421	1	RNA.regulation of transcription.Chromatin Remodeling Factors
GRMZM2G317738	3.41006	4.81376	3.95836	1	RNA.regulation of transcription.bHLH,Basic Helix-Loop-Helix family
GRMZM2G318803	4.68096	6.86868	6.14139	1	RNA.regulation of transcription.Global transcription factor group
GRMZM2G320521	22.0249	20.4263	18.0069	1	RNA.regulation of transcription.PWWP domain protein
GRMZM2G322672	2.65329	2.21162	1.80717	1	RNA.regulation of transcription.unclassified
GRMZM2G324999	2.65127	6.29365	4.7868	1	RNA.regulation of transcription.AP2/EREBP, APETALA2/Ethylene-responsive element binding protein family
GRMZM2G327189	13.1986	22.414	13.1102	1	RNA.regulation of transcription.AP2/EREBP, APETALA2/Ethylene-responsive element binding protein family
GRMZM2G331015	11.7906	11.2722	8.89573	1	RNA.regulation of transcription.putative transcription regulator
GRMZM2G333582	0.239204	0.936147	0.85602	1	RNA.regulation of transcription.unclassified
GRMZM2G336065	4.49715	5.80589	5.64222	1	RNA.regulation of transcription.DNA methyltransferases
GRMZM2G337659	1.65434	2.84183	2.00664	1	RNA.regulation of transcription.unclassified
GRMZM2G337749	2.9846	5.47356	4.01705	1	RNA.regulation of transcription.SET-domain transcriptional regulator family
GRMZM2G339736	1.88954	4.402	1.78542	1	RNA.regulation of transcription.Nucleosome/chromatin assembly factor group
GRMZM2G340305	11.5465	18.8429	19.143	1	RNA.regulation of transcription.unclassified
GRMZM2G341405	8.54479	11.6061	10.4772	1	RNA.regulation of transcription.NAC domain transcription factor family
GRMZM2G345155	0.185513	5.67413	0.379177	1	RNA.regulation of transcription.unclassified
GRMZM2G347043	37.4587	83.5967	43.2708	1	RNA.regulation of transcription.bHLH,Basic Helix-Loop-Helix family
GRMZM2G348914	0.0367576	2.17496	0.0372693	1	RNA.regulation of transcription.Argonaute
GRMZM2G350165	5.03212	6.94644	4.04528	1	RNA.regulation of transcription.C3H zinc finger family
GRMZM2G350312	1.73835	9.29497	2.51755	1	RNA.regulation of transcription.NAC domain transcription factor family
GRMZM2G351810	2.58289	3.73446	2.92023	1	RNA.regulation of transcription.unclassified
GRMZM2G353076	6.25792	10.664	3.00045	1	RNA.regulation of transcription.SET-domain transcriptional regulator family
GRMZM2G358796	1.71115	6.58239	0.551908	1	RNA.regulation of transcription.PHD finger transcription factor
GRMZM2G359924	0.126574	1.72984	0.12968	1	RNA.regulation of transcription.GRAS transcription factor family
GRMZM2G361847	8.96782	15.6742	9.46509	1	RNA.regulation of transcription.putative transcription regulator
GRMZM2G362949	0.269335	1.40371	1.09389	1	RNA.regulation of transcription.bZIP transcription factor family
GRMZM2G363038	8.10383	10.4352	10.295	1	RNA.regulation of transcription.MYB domain transcription factor family
GRMZM2G363052	0.660479	2.73284	1.50628	1	RNA.regulation of transcription.PWWP domain protein
GRMZM2G369629	1.083	2.30513	0.836595	1	RNA.regulation of transcription.AS2,Lateral Organ Boundaries Gene Family
GRMZM2G371033	7.72975	21.0996	9.15404	1	RNA.regulation of transcription.MADS box transcription factor family
GRMZM2G376432	10.1346	13.5187	11.0846	1	RNA.regulation of transcription.putative transcription regulator
GRMZM2G380319	21.6082	42.4766	37.6572	1	RNA.regulation of transcription.C2C2(Zn) GATA transcription factor family
GRMZM2G380377	0.936535	2.84104	0.322784	1	RNA.regulation of transcription.Chromatin Remodeling Factors
GRMZM2G381638	1.04143	1.96736	0.811772	1	RNA.regulation of transcription.MYB-related transcription factor family
GRMZM2G381739	4.93281	8.46908	7.2878	1	RNA.regulation of transcription.AP2/EREBP, APETALA2/Ethylene-responsive element binding protein family
GRMZM2G385945	154.597	185.082	150.952	1	RNA.regulation of transcription.Methyl binding domain proteins
GRMZM2G386674	22.466	16.2131	8.32807	1	RNA.regulation of transcription.C2H2 zinc finger family
GRMZM2G396527	0.324118	2.23879	1.10359	1	RNA.regulation of transcription.GeBP like
GRMZM2G398055	18.2831	24.0265	16.6921	1	RNA.regulation of transcription.HB,Homeobox transcription factor family
GRMZM2G398506	3.24651	5.20397	3.40782	1	RNA.regulation of transcription.HB,Homeobox transcription factor family
GRMZM2G398809	3.17759	4.9735	4.04883	1	RNA.regulation of transcription.G2-like transcription factor family, GARP
GRMZM2G399750	2.00907	3.5854	2.69799	1	RNA.regulation of transcription.WRKY domain transcription factor family
GRMZM2G400281	0.621339	7.345	0.380971	1	RNA.regulation of transcription.Polycomb Group (PcG)
GRMZM2G400489	2.16623	1.20108	0.758153	1	RNA.regulation of transcription.C2H2 zinc finger family
GRMZM2G404897	7.67141	8.69203	6.54398	1	RNA.regulation of transcription.MYB domain transcription factor family
GRMZM2G404973	12.8328	16.785	11.9457	1	RNA.regulation of transcription.unclassified
GRMZM2G405368	7.32812	11.9319	8.79918	1	RNA.regulation of transcription.MYB domain transcription factor family
GRMZM2G406101	9.80736	12.3546	10.8086	1	RNA.regulation of transcription.C2C2(Zn) CO-like, Constans-like zinc finger family
GRMZM2G406204	0.895906	1.88587	0.80895	1	RNA.regulation of transcription.Orphan family
GRMZM2G406715	1.18025	1.96912	1.50755	1	RNA.regulation of transcription
GRMZM2G409974	2.57589	2.28293	1.77471	1	RNA.regulation of transcription.SET-domain transcriptional regulator family
GRMZM2G414252	6.69242	7.8343	3.5496	1	RNA.regulation of transcription.Trihelix, Triple-Helix transcription factor family
GRMZM2G415229	3.06305	6.26161	4.15474	1	RNA.regulation of transcription.SBP,Squamosa promoter binding protein family
GRMZM2G419239	4.98375	12.9146	7.20902	1	RNA.regulation of transcription.Orphan family
GRMZM2G419305	8.57205	14.8493	10.2355	1	RNA.regulation of transcription.MYB domain transcription factor family
GRMZM2G420280	0.593488	2.19135	1.45267	1	RNA.regulation of transcription.GRAS transcription factor family
GRMZM2G421256	1.00117	1.0946	0.668101	1	RNA.regulation of transcription.MYB-related transcription factor family
GRMZM2G422205	1.5781	2.53862	2.03177	1	RNA.regulation of transcription.C3H zinc finger family
GRMZM2G422644	3.3261	6.12743	3.92227	1	RNA.regulation of transcription.unclassified
GRMZM2G423643	2.64906	6.6634	3.98209	1	RNA.regulation of transcription.C2C2(Zn) CO-like, Constans-like zinc finger family
GRMZM2G424241	9.57751	11.6596	9.28102	1	RNA.regulation of transcription.putative transcription regulator
GRMZM2G425798	1.10913	3.93709	2.18201	1	RNA.regulation of transcription.MYB domain transcription factor family
GRMZM2G426125	9.73074	13.5784	5.74053	1	RNA.regulation of transcription.AP2/EREBP, APETALA2/Ethylene-responsive element binding protein family
GRMZM2G428040	0.514633	2.38463	0.312778	1	RNA.regulation of transcription.unclassified
GRMZM2G428470	7.49604	11.1202	9.12814	1	RNA.regulation of transcription.Trihelix, Triple-Helix transcription factor family
GRMZM2G431156	4.96202	11.3985	4.81938	1	RNA.regulation of transcription.MYB domain transcription factor family
GRMZM2G431243	10.075	25.3132	20.6036	1	RNA.regulation of transcription.AtSR Transcription Factor family
GRMZM2G434203	0.344129	1.92091	0.126056	1	RNA.regulation of transcription.AP2/EREBP, APETALA2/Ethylene-responsive element binding protein family
GRMZM2G434301	2.53492	4.53694	3.27703	1	RNA.regulation of transcription.Bromodomain proteins
GRMZM2G435001	3.36505	4.28725	1.94697	1	RNA.regulation of transcription.unclassified
GRMZM2G437460	3.37223	4.88002	2.7224	1	RNA.regulation of transcription.ARF, Auxin Response Factor family
GRMZM2G440949	0.975238	2.11377	1.17545	1	RNA.regulation of transcription.CCAAT box binding factor family, HAP5
GRMZM2G441325	11.9928	9.43642	9.03809	1	RNA.regulation of transcription.ARF, Auxin Response Factor family
GRMZM2G441903	34.5688	53.967	30.4231	1	RNA.regulation of transcription.unclassified
GRMZM2G445575	0.976324	7.00961	1.43476	1	RNA.regulation of transcription.bZIP transcription factor family
GRMZM2G445634	39.2225	75.0141	32.8185	1	RNA.regulation of transcription.C2C2(Zn) CO-like, Constans-like zinc finger family
GRMZM2G448607	167.013	276.516	178.294	1	RNA.regulation of transcription.bZIP transcription factor family
GRMZM2G448927	5.42158	7.33215	6.60047	1	RNA.regulation of transcription.Histone acetyltransferases
GRMZM2G449681	31.1808	67.2711	48.0867	1	RNA.regulation of transcription.WRKY domain transcription factor family
GRMZM2G449950	6.29722	6.49742	3.69777	1	RNA.regulation of transcription.C2C2(Zn) DOF zinc finger family
GRMZM2G452564	17.6142	20.4201	10.6875	1	RNA.regulation of transcription.bZIP transcription factor family
GRMZM2G456452	4.86145	22.8614	6.90727	1	RNA.regulation of transcription.C2C2(Zn) DOF zinc finger family
GRMZM2G456568	70.7391	99.8537	86.6703	1	RNA.regulation of transcription.NAC domain transcription factor family
GRMZM2G457562	0.346741	3.41109	0.812349	1	RNA.regulation of transcription.AP2/EREBP, APETALA2/Ethylene-responsive element binding protein family
GRMZM2G464575	5.6834	9.12282	7.04197	1	RNA.regulation of transcription.MYB domain transcription factor family
GRMZM2G465553	32.4244	40.1696	34.9059	1	RNA.regulation of transcription.putative transcription regulator
GRMZM2G466044	3.70564	12.3812	6.43488	1	RNA.regulation of transcription.AP2/EREBP, APETALA2/Ethylene-responsive element binding protein family
GRMZM2G467640	1.99123	4.4028	2.71686	1	RNA.regulation of transcription.JUMONJI family
GRMZM2G468657	4.60893	21.454	20.5757	1	RNA.regulation of transcription.unclassified
GRMZM2G469873	5.42645	5.50934	4.37561	1	RNA.regulation of transcription.Argonaute
GRMZM2G470740	17.439	22.9768	19.2524	1	RNA.regulation of transcription.MYB domain transcription factor family
GRMZM2G471089	1.7325	0.984398	0.405076	1	RNA.regulation of transcription.putative transcription regulator
GRMZM2G472428	5.4933	7.43573	6.25202	1	RNA.regulation of transcription.MYB domain transcription factor family
GRMZM2G472671	0.516217	1.54952	1.68628	1	RNA.regulation of transcription.Chromatin Remodeling Factors
GRMZM2G474769	9.61269	40.5257	17.2942	1	RNA.regulation of transcription.bZIP transcription factor family
GRMZM2G475017	8.89616	10.5612	7.54013	1	RNA.regulation of transcription.MYB-related transcription factor family
GRMZM2G475984	0.259666	3.08786	1.49667	1	RNA.regulation of transcription.WRKY domain transcription factor family
GRMZM2G479110	11.1411	16.8833	13.4188	1	RNA.regulation of transcription.HB,Homeobox transcription factor family
GRMZM2G488465	4.95619	7.24763	6.11179	1	RNA.regulation of transcription.bHLH,Basic Helix-Loop-Helix family
GRMZM2G496770	1.44338	1.311	0.877105	1	RNA.regulation of transcription.MADS box transcription factor family
GRMZM2G516301	0.255474	4.91896	1.34413	1	RNA.regulation of transcription.MYB domain transcription factor family
GRMZM2G526668	2.32264	4.37009	2.22329	1	RNA.regulation of transcription.WRKY domain transcription factor family
GRMZM2G538535	16.2211	12.1775	6.84953	1	RNA.regulation of transcription.bHLH,Basic Helix-Loop-Helix family
GRMZM2G701218	0.467153	1.24805	0.755704	1	RNA.regulation of transcription.G2-like transcription factor family, GARP
GRMZM2G703749	2.83708	3.99238	4.19227	1	RNA.regulation of transcription.unclassified
GRMZM2G703918	6.86671	9.90136	7.32084	1	RNA.regulation of transcription.unclassified
GRMZM5G800853	1.32688	1.90819	1.23959	1	RNA.regulation of transcription.General Transcription
GRMZM5G803308	17.2454	29.0615	18.2931	1	RNA.regulation of transcription.MYB domain transcription factor family
GRMZM5G803355	0.492417	2.49416	0.815584	1	RNA.regulation of transcription.MYB domain transcription factor family
GRMZM5G803565	10.0003	18.3491	11.9675	1	RNA.regulation of transcription.Trihelix, Triple-Helix transcription factor family
GRMZM5G805026	2.47638	3.47946	2.20729	1	RNA.regulation of transcription.HB,Homeobox transcription factor family
GRMZM5G805505	0.130459	1.0319	0.317371	1	RNA.regulation of transcription.AP2/EREBP, APETALA2/Ethylene-responsive element binding protein family
GRMZM5G812144	12.1676	18.3646	14.4225	1	RNA.regulation of transcription.SET-domain transcriptional regulator family
GRMZM5G812272	4.31257	8.97376	6.45961	1	RNA.regulation of transcription.WRKY domain transcription factor family
GRMZM5G813892	4.2326	6.49771	4.68266	1	RNA.regulation of transcription.MYB-related transcription factor family
GRMZM5G815077	0.638497	3.01269	2.40136	1	RNA.regulation of transcription.unclassified
GRMZM5G817934	4.00456	7.23899	4.96764	1	RNA.regulation of transcription.Chromatin Remodeling Factors
GRMZM5G821024	8.92533	13.1038	10.6078	1	RNA.regulation of transcription.bZIP transcription factor family
GRMZM5G821439	10.0573	20.7609	11.2913	1	RNA.regulation of transcription.GRAS transcription factor family
GRMZM5G822829	25.9824	9.64825	6.06812	1	RNA.regulation of transcription.bHLH,Basic Helix-Loop-Helix family
GRMZM5G823157	6.25969	5.30012	4.64083	1	RNA.regulation of transcription.WRKY domain transcription factor family
GRMZM5G825321	22.04	17.8165	16.815	1	RNA.regulation of transcription.GRAS transcription factor family
GRMZM5G829297	8.16155	14.1886	10.3212	1	RNA.regulation of transcription.Chromatin Remodeling Factors
GRMZM5G831993	17.6474	24.1111	18.2244	1	RNA.regulation of transcription.unclassified
GRMZM5G832409	6.68182	7.41749	5.99882	1	RNA.regulation of transcription.HB,Homeobox transcription factor family
GRMZM5G832473	0.147911	1.70576	0.515527	1	RNA.regulation of transcription.NAC domain transcription factor family
GRMZM5G833032	1.42477	2.08885	1.98992	1	RNA.regulation of transcription.MYB-related transcription factor family
GRMZM5G833253	1.31041	2.22513	0.919875	1	RNA.regulation of transcription.MYB domain transcription factor family
GRMZM5G836167	20.5573	28.3484	21.1041	1	RNA.regulation of transcription.Chromatin Remodeling Factors
GRMZM5G836222	125.161	149.742	127.51	1	RNA.regulation of transcription.unclassified
GRMZM5G843991	7.48023	11.5416	7.85448	1	RNA.regulation of transcription.Methyl binding domain proteins
GRMZM5G849600	1.68465	5.80454	5.08792	1	RNA.regulation of transcription.bHLH,Basic Helix-Loop-Helix family
GRMZM5G852704	29.4858	49.8433	38.3056	1	RNA.regulation of transcription.AP2/EREBP, APETALA2/Ethylene-responsive element binding protein family
GRMZM5G854045	4.87192	7.31381	6.72623	1	RNA.regulation of transcription.unclassified
GRMZM5G856837	5.49448	10.0564	6.83414	1	RNA.regulation of transcription.bHLH,Basic Helix-Loop-Helix family
GRMZM5G858197	8.6166	15.9472	9.64541	1	RNA.regulation of transcription.bZIP transcription factor family
GRMZM5G863420	13.1208	35.3004	29.9642	1	RNA.regulation of transcription.WRKY domain transcription factor family
GRMZM5G864847	0.975448	3.92765	0.98442	1	RNA.regulation of transcription.Aux/IAA family
GRMZM5G865508	2.28674	7.6459	3.23449	1	RNA.regulation of transcription.unclassified
GRMZM5G868588	6.38514	8.87841	7.34413	1	RNA.regulation of transcription.unclassified
GRMZM5G871347	2.07019	5.32771	4.47008	1	RNA.regulation of transcription.WRKY domain transcription factor family
GRMZM5G871463	5.47789	7.87789	6.54406	1	RNA.regulation of transcription.Chromatin Remodeling Factors
GRMZM5G872216	7.12815	10.5411	8.97862	1	RNA.regulation of transcription.unclassified
GRMZM5G875502	2.13583	2.22133	1.95674	1	RNA.regulation of transcription.Polycomb Group (PcG)
GRMZM5G877838	5.20237	8.98837	5.90261	1	RNA.regulation of transcription.C3H zinc finger family
GRMZM5G877874	2.28494	3.49603	2.48183	1	RNA.regulation of transcription.MYB domain transcription factor family
GRMZM5G878347	9.06454	15.0051	7.3771	1	RNA.regulation of transcription.SBP,Squamosa promoter binding protein family
GRMZM5G878561	3.97073	6.32492	4.28426	1	RNA.regulation of transcription.bHLH,Basic Helix-Loop-Helix family
GRMZM5G879527	9.39702	17.1371	10.1425	1	RNA.regulation of transcription.C2C2(Zn) DOF zinc finger family
GRMZM5G880268	1.65923	2.91555	2.01283	1	RNA.regulation of transcription.bHLH,Basic Helix-Loop-Helix family
GRMZM5G884137	0.585405	1.50057	0.985274	1	RNA.regulation of transcription.unclassified
GRMZM5G885700	3.90509	6.81445	4.97321	1	RNA.regulation of transcription.C2H2 zinc finger family
GRMZM5G889418	7.89927	10.8895	11.1435	1	RNA.regulation of transcription.General Transcription
GRMZM5G897604	21.6907	31.607	23.6136	1	RNA.regulation of transcription
AC149475.2_FG005	3.99873	3.70965	4.04145	2	RNA.regulation of transcription.JUMONJI family
AC187157.4_FG001	11.202	2.72476	5.20713	2	RNA.regulation of transcription.AP2/EREBP, APETALA2/Ethylene-responsive element binding protein family
AC189879.3_FG003	3.61951	3.16847	3.86435	2	RNA.regulation of transcription.Argonaute
AC193786.3_FG005	0.242084	0.933709	10.044	2	RNA.regulation of transcription.bHLH,Basic Helix-Loop-Helix family
AC196465.3_FG006	1.85781	1.81748	2.29601	2	RNA.regulation of transcription.HB,Homeobox transcription factor family
AC197122.3_FG003	1.55665	1.14155	1.5431	2	RNA.regulation of transcription.putative transcription regulator
AC197545.3_FG002	3.50542	2.33403	3.70038	2	RNA.regulation of transcription.CCAAT box binding factor family, DR1
AC198403.3_FG001	5.69336	3.91804	7.51594	2	RNA.regulation of transcription.AP2/EREBP, APETALA2/Ethylene-responsive element binding protein family
AC199001.3_FG005	33.6714	24.5453	42.3208	2	RNA.regulation of transcription.Argonaute
AC202864.3_FG002	7.19212	3.51555	5.27075	2	RNA.regulation of transcription.C2C2(Zn) GATA transcription factor family
AC203535.4_FG001	16.0948	13.9807	16.6486	2	RNA.regulation of transcription.MYB-related transcription factor family
AC207890.3_FG002	43.2601	25.4055	43.726	2	RNA.regulation of transcription.Zn-finger(CCHC)
AC209705.3_FG004	14.2511	8.53155	17.5204	2	RNA.regulation of transcription.unclassified
AC216731.3_FG001	1.92998	0.768303	1.71883	2	RNA.regulation of transcription.bHLH,Basic Helix-Loop-Helix family
AC219020.4_FG002	6.17482	5.91546	11.0176	2	RNA.regulation of transcription.G2-like transcription factor family, GARP
AC233853.1_FG002	1.89182	0.450452	0.627154	2	RNA.regulation of transcription.bZIP transcription factor family
AC233865.1_FG003	2.88072	1.1478	2.26135	2	RNA.regulation of transcription.NAC domain transcription factor family
AC233912.1_FG001	1.16254	0.679362	1.33176	2	RNA.regulation of transcription.C2C2(Zn) DOF zinc finger family
AC233960.1_FG003	12.6721	5.78262	9.72395	2	RNA.regulation of transcription.Chromatin Remodeling Factors
AC233967.1_FG001	3.41865	2.86923	4.14356	2	RNA.regulation of transcription.unclassified
AC234158.1_FG005	19.8223	17.7652	21.4985	2	RNA.regulation of transcription.putative transcription regulator
AC234160.1_FG001	9.93386	7.37905	10.1368	2	RNA.regulation of transcription.MADS box transcription factor family
AC234185.1_FG006	2.34474	1.56766	2.24567	2	RNA.regulation of transcription.EIN3-like(EIL) transcription factor family
AC234203.1_FG011	7.01798	5.36065	6.96265	2	RNA.regulation of transcription.G2-like transcription factor family, GARP
AC234520.1_FG003	11.84	9.60239	13.8567	2	RNA.regulation of transcription.Chromatin Remodeling Factors
AC235535.1_FG001	9.37945	9.33044	10.6175	2	RNA.regulation of transcription.C2H2 zinc finger family
Gene_ID	PR	SR	CR	2	RNA.regulation of transcription.bZIP transcription factor family
GRMZM2G000126	36.6068	21.7414	34.7602	2	RNA.regulation of transcription.AP2/EREBP, APETALA2/Ethylene-responsive element binding protein family
GRMZM2G001048	6.0484	5.53188	5.64215	2	RNA.regulation of transcription.unclassified
GRMZM2G001530	4.16112	3.8072	3.85916	2	RNA.regulation of transcription.bHLH,Basic Helix-Loop-Helix family
GRMZM2G001973	6.83646	5.22354	6.28977	2	RNA.regulation of transcription.HB,Homeobox transcription factor family
GRMZM2G002646	5.07208	3.28327	4.65151	2	RNA.regulation of transcription.HB,Homeobox transcription factor family
GRMZM2G003234	1.31324	0.257182	0.289394	2	RNA.regulation of transcription.MYB domain transcription factor family
GRMZM2G003406	25.0674	16.8574	18.2227	2	RNA.regulation of transcription.HSF,Heat-shock transcription factor family
GRMZM2G003509	4.83867	4.17761	5.76464	2	RNA.regulation of transcription.NAC domain transcription factor family
GRMZM2G003944	3.73412	1.88325	3.00447	2	RNA.regulation of transcription.putative transcription regulator
GRMZM2G004060	1.83142	2.514	5.8832	2	RNA.regulation of transcription.NAC domain transcription factor family
GRMZM2G005155	7.72892	4.48095	5.78259	2	RNA.regulation of transcription.Psudo ARR transcription factor family
GRMZM2G006707	12.798	14.2092	16.1901	2	RNA.regulation of transcription.Argonaute
GRMZM2G006745	9.69297	13.8514	14.7592	2	RNA.regulation of transcription.Chromatin Remodeling Factors
GRMZM2G007922	8.28308	7.05685	8.54361	2	RNA.regulation of transcription.NAC domain transcription factor family
GRMZM2G008029	5.01135	1.52167	1.49567	2	RNA.regulation of transcription.bHLH,Basic Helix-Loop-Helix family
GRMZM2G009019	6.06789	4.5078	5.97027	2	RNA.regulation of transcription.C2C2(Zn) DOF zinc finger family
GRMZM2G009681	9.87418	5.13812	8.47723	2	RNA.regulation of transcription.Chromatin Remodeling Factors
GRMZM2G009892	6.62543	9.11347	11.9497	2	RNA.regulation of transcription.putative transcription regulator
GRMZM2G010085	13.4512	12.2759	15.6173	2	RNA.regulation of transcription.C2C2(Zn) DOF zinc finger family
GRMZM2G010149	1.04885	0.633504	1.06388	2	RNA.regulation of transcription.unclassified
GRMZM2G010357	7.17641	6.14865	7.56519	2	RNA.regulation of transcription.G2-like transcription factor family, GARP
GRMZM2G010912	5.4222	2.61516	5.1807	2	RNA.regulation of transcription.bHLH,Basic Helix-Loop-Helix family
GRMZM2G011832	0.934287	0.500702	0.744957	2	RNA.regulation of transcription.WRKY domain transcription factor family
GRMZM2G012999	17.0894	14.2756	16.6331	2	RNA.regulation of transcription.MYB domain transcription factor family
GRMZM2G013936	0.546564	0.396813	0.598794	2	RNA.regulation of transcription.MYB-related transcription factor family
GRMZM2G015190	3.39958	2.17437	3.82523	2	RNA.regulation of transcription.AP2/EREBP, APETALA2/Ethylene-responsive element binding protein family
GRMZM2G015277	18.0333	9.26097	19.4288	2	RNA.regulation of transcription.bHLH,Basic Helix-Loop-Helix family
GRMZM2G015281	5.65456	1.60348	2.2549	2	RNA.regulation of transcription.bZIP transcription factor family
GRMZM2G015666	0.439167	0.213707	0.655566	2	RNA.regulation of transcription.G2-like transcription factor family, GARP
GRMZM2G016649	20.9525	13.8781	16.8916	2	RNA.regulation of transcription.unclassified
GRMZM2G016756	3.93539	1.06654	1.76224	2	RNA.regulation of transcription.bHLH,Basic Helix-Loop-Helix family
GRMZM2G016805	9.92143	7.8848	9.49678	2	RNA.regulation of transcription.ARF, Auxin Response Factor family
GRMZM2G017145	2.63956	2.89831	3.44292	2	RNA.regulation of transcription.MYB domain transcription factor family
GRMZM2G017414	11.0005	11.413	12.9359	2	RNA.regulation of transcription.MYB domain transcription factor family
GRMZM2G017520	54.2209	29.9048	48.8974	2	RNA.regulation of transcription.C2H2 zinc finger family
GRMZM2G018414	4.61918	3.824	4.19504	2	RNA.regulation of transcription.C2C2(Zn) CO-like, Constans-like zinc finger family
GRMZM2G018485	0.198187	0.469774	1.03814	2	RNA.regulation of transcription.AP2/EREBP, APETALA2/Ethylene-responsive element binding protein family
GRMZM2G018876	0.453387	0.718267	0.925694	2	RNA.regulation of transcription.GRAS transcription factor family
GRMZM2G019060	2.63705	2.04532	2.19522	2	RNA.regulation of transcription.unclassified
GRMZM2G019443	3.99057	1.36127	2.65075	2	RNA.regulation of transcription.putative transcription regulator
GRMZM2G019879	5.90393	4.73688	5.86729	2	RNA.regulation of transcription.AP2/EREBP, APETALA2/Ethylene-responsive element binding protein family
GRMZM2G020081	8.58442	4.06984	8.2985	2	RNA.regulation of transcription.WRKY domain transcription factor family
GRMZM2G020187	12.6384	9.9668	13.997	2	RNA.regulation of transcription.unclassified
GRMZM2G020799	3.66675	0.909552	0.955783	2	RNA.regulation of transcription.AS2,Lateral Organ Boundaries Gene Family
GRMZM2G023291	14.9806	9.79075	13.1719	2	RNA.regulation of transcription.ARF, Auxin Response Factor family
GRMZM2G023667	8.02154	6.46419	7.7263	2	RNA.regulation of transcription.C2H2 zinc finger family
GRMZM2G023813	0.773876	0.298326	0.578128	2	RNA.regulation of transcription.bHLH,Basic Helix-Loop-Helix family
GRMZM2G024898	5.45273	3.69692	4.33138	2	RNA.regulation of transcription.Nucleosome/chromatin assembly factor group
GRMZM2G025592	12.7021	9.8965	14.5364	2	RNA.regulation of transcription.putative transcription regulator
GRMZM2G025685	6.09421	3.30053	6.47989	2	RNA.regulation of transcription.bZIP transcription factor family
GRMZM2G025812	24.0576	27.4808	44.0718	2	RNA.regulation of transcription.unclassified
GRMZM2G026911	1.34882	0.312495	1.1551	2	RNA.regulation of transcription.bHLH,Basic Helix-Loop-Helix family
GRMZM2G027333	25.8812	19.1845	19.9844	2	RNA.regulation of transcription.HB,Homeobox transcription factor family
GRMZM2G027976	12.2459	5.42948	10.5563	2	RNA.regulation of transcription.MYB domain transcription factor family
GRMZM2G028685	0.179897	0.509008	1.90547	2	RNA.regulation of transcription.ARF, Auxin Response Factor family
GRMZM2G029833	4.43071	4.1152	4.20889	2	RNA.regulation of transcription.MYB-related transcription factor family
GRMZM2G029933	2.59331	1.99148	2.66869	2	RNA.regulation of transcription.bZIP transcription factor family
GRMZM2G030768	5.84315	4.57192	6.08426	2	RNA.regulation of transcription.bZIP transcription factor family
GRMZM2G030877	6.36976	5.57323	6.07481	2	RNA.regulation of transcription.NAC domain transcription factor family
GRMZM2G031398	5.82917	4.46989	6.70607	2	RNA.regulation of transcription.Aux/IAA family
GRMZM2G031615	1.64486	1.43739	1.89306	2	RNA.regulation of transcription.bHLH,Basic Helix-Loop-Helix family
GRMZM2G032336	5.1843	4.56886	5.1022	2	RNA.regulation of transcription.MADS box transcription factor family
GRMZM2G033093	10.3672	10.0356	11.7104	2	RNA.regulation of transcription.unclassified
GRMZM2G033356	1.62664	0.550254	0.662708	2	RNA.regulation of transcription.putative transcription regulator
GRMZM2G033694	0.627547	0.395622	0.767114	2	RNA.regulation of transcription.MYB-related transcription factor family
GRMZM2G034113	10.1151	8.27011	8.23081	2	RNA.regulation of transcription.putative transcription regulator
GRMZM2G034453	1.26581	1.09722	1.32258	2	RNA.regulation of transcription.MADS box transcription factor family
GRMZM2G034575	15.3707	11.8734	14.7833	2	RNA.regulation of transcription.MADS box transcription factor family
GRMZM2G034737	1.68616	0.47446	0.716635	2	RNA.regulation of transcription.bHLH,Basic Helix-Loop-Helix family
GRMZM2G034833	5.90226	4.03363	5.57326	2	RNA.regulation of transcription.unclassified
GRMZM2G034876	0.784004	0.832794	1.34516	2	RNA.regulation of transcription.General Transcription
GRMZM2G035077	20.9497	16.7353	20.5084	2	RNA.regulation of transcription.putative transcription regulator
GRMZM2G035156	37.6037	16.9995	43.8419	2	RNA.regulation of transcription.bHLH,Basic Helix-Loop-Helix family
GRMZM2G036092	13.0099	9.06222	14.3361	2	RNA.regulation of transcription.bHLH,Basic Helix-Loop-Helix family
GRMZM2G036134	13.2985	6.76812	9.02899	2	RNA.regulation of transcription.unclassified
GRMZM2G036554	2.92358	1.27491	2.03228	2	RNA.regulation of transcription.bHLH,Basic Helix-Loop-Helix family
GRMZM2G036966	1.06867	0.80631	1.21186	2	RNA.regulation of transcription.GeBP like
GRMZM2G037128	6.67959	4.04723	6.19773	2	RNA.regulation of transcription.Trihelix, Triple-Helix transcription factor family
GRMZM2G037823	5.63046	4.86634	5.18397	2	RNA.regulation of transcription.Trihelix, Triple-Helix transcription factor family
GRMZM2G038050	7.00029	5.61354	7.70772	2	RNA.regulation of transcription.Trihelix, Triple-Helix transcription factor family
GRMZM2G038279	5.96091	4.01299	6.24874	2	RNA.regulation of transcription.Trihelix, Triple-Helix transcription factor family
GRMZM2G038928	6.45438	3.72274	5.0802	2	RNA.regulation of transcription.putative transcription regulator
GRMZM2G040078	1.60277	1.54496	1.95456	2	RNA.regulation of transcription.C2H2 zinc finger family
GRMZM2G041223	1.41345	0.4031	0.546051	2	RNA.regulation of transcription.CCAAT box binding factor family, HAP2
GRMZM2G041462	24.2266	18.1295	17.6992	2	RNA.regulation of transcription.EIN3-like(EIL) transcription factor family
GRMZM2G041636	4.03909	2.42184	2.43375	2	RNA.regulation of transcription.EIN3-like(EIL) transcription factor family
GRMZM2G041697	21.6537	18.6893	23.2593	2	RNA.regulation of transcription.General Transcription
GRMZM2G041839	2.32316	0.99237	1.4222	2	RNA.regulation of transcription.HB,Homeobox transcription factor family
GRMZM2G042218	1.05268	0.551249	0.579348	2	RNA.regulation of transcription.Global transcription factor group
GRMZM2G042250	9.03882	8.18139	10.4047	2	RNA.regulation of transcription.unclassified
GRMZM2G042442	1.24428	1.46799	2.03401	2	RNA.regulation of transcription.Histone acetyltransferases
GRMZM2G043056	10.352	9.00234	11.5727	2	RNA.regulation of transcription.bHLH,Basic Helix-Loop-Helix family
GRMZM2G043484	2.17369	1.8778	1.95001	2	RNA.regulation of transcription.unclassified
GRMZM2G044301	2.54282	2.1429	2.90064	2	RNA.regulation of transcription.NAC domain transcription factor family
GRMZM2G044576	14.2482	9.01243	14.1723	2	RNA.regulation of transcription.putative transcription regulator
GRMZM2G044862	5.13731	5.08429	5.40605	2	RNA.regulation of transcription.JUMONJI family
GRMZM2G045507	6.0779	5.43101	6.52047	2	RNA.regulation of transcription.bZIP transcription factor family
GRMZM2G045560	0.553031	1.15561	1.796	2	RNA.regulation of transcription.bZIP transcription factor family
GRMZM2G047695	2.87669	2.80405	2.93525	2	RNA.regulation of transcription.HDA
GRMZM2G047918	8.26372	1.38944	2.47302	2	RNA.regulation of transcription.unclassified
GRMZM2G047999	0.372835	0.56039	1.88591	2	RNA.regulation of transcription.MYB domain transcription factor family
GRMZM2G048335	3.50777	2.3659	4.75588	2	RNA.regulation of transcription.AP2/EREBP, APETALA2/Ethylene-responsive element binding protein family
GRMZM2G048582	5.02762	2.94184	7.66606	2	RNA.regulation of transcription.MYB domain transcription factor family
GRMZM2G049027	3.9903	3.32235	4.34539	2	RNA.regulation of transcription.Argonaute
GRMZM2G049168	0.89343	1.16728	1.43399	2	RNA.regulation of transcription.WRKY domain transcription factor family
GRMZM2G049755	1.42164	0.967529	1.66854	2	RNA.regulation of transcription.Chromatin Remodeling Factors
GRMZM2G050550	22.8042	15.5998	21.2689	2	RNA.regulation of transcription.MYB domain transcription factor family
GRMZM2G051528	0.929969	0.649071	1.35225	2	RNA.regulation of transcription.C2H2 zinc finger family
GRMZM2G052606	2.62272	2.36558	3.25153	2	RNA.regulation of transcription.unclassified
GRMZM2G052688	8.2587	6.63082	8.1451	2	RNA.regulation of transcription.MYB domain transcription factor family
GRMZM2G052908	5.31963	1.73306	3.73707	2	RNA.regulation of transcription.putative transcription regulator
GRMZM2G053298	7.80599	4.00331	11.082	2	RNA.regulation of transcription.JUMONJI family
GRMZM2G053396	3.60781	2.80687	3.92991	2	RNA.regulation of transcription.unclassified
GRMZM2G055070	1.17846	0.103875	0.327862	2	RNA.regulation of transcription.NAC domain transcription factor family
GRMZM2G055263	1.93539	0.366269	1.14365	2	RNA.regulation of transcription.AP2/EREBP, APETALA2/Ethylene-responsive element binding protein family
GRMZM2G056986	8.65609	5.2965	7.01111	2	RNA.regulation of transcription.HB,Homeobox transcription factor family
GRMZM2G057044	0.481669	0.512949	0.680379	2	RNA.regulation of transcription.MYB-related transcription factor family
GRMZM2G057078	4.57016	5.64098	6.35421	2	RNA.regulation of transcription.Aux/IAA family
GRMZM2G057176	2.08238	1.50718	1.70831	2	RNA.regulation of transcription.NIN-like bZIP-related family
GRMZM2G057260	1.88653	0.913317	1.26696	2	RNA.regulation of transcription.MYB domain transcription factor family
GRMZM2G057413	1.06417	0.304096	2.52573	2	RNA.regulation of transcription.AP2/EREBP, APETALA2/Ethylene-responsive element binding protein family
GRMZM2G058098	13.9718	11.4609	13.4533	2	RNA.regulation of transcription.bHLH,Basic Helix-Loop-Helix family
GRMZM2G058868	17.7001	14.9457	15.4434	2	RNA.regulation of transcription.bHLH,Basic Helix-Loop-Helix family
GRMZM2G059266	5.13046	4.19717	4.7648	2	RNA.regulation of transcription.MADS box transcription factor family
GRMZM2G060253	14.584	10.3016	16.9093	2	RNA.regulation of transcription.unclassified
GRMZM2G060507	18.1368	14.3871	18.7109	2	RNA.regulation of transcription.bZIP transcription factor family
GRMZM2G060554	5.36475	4.42739	6.01262	2	RNA.regulation of transcription.AS2,Lateral Organ Boundaries Gene Family
GRMZM2G060834	1.03608	0.8861	0.900681	2	RNA.regulation of transcription.unclassified
GRMZM2G060918	18.0959	11.8448	15.8472	2	RNA.regulation of transcription.G2-like transcription factor family, GARP
GRMZM2G062218	4.4812	1.78743	4.07883	2	RNA.regulation of transcription.bHLH,Basic Helix-Loop-Helix family
GRMZM2G063522	1.55471	1.09685	1.52463	2	RNA.regulation of transcription.putative transcription regulator
GRMZM2G063868	2.05833	1.37724	1.82805	2	RNA.regulation of transcription.NAC domain transcription factor family
GRMZM2G064145	8.78442	6.48106	9.5077	2	RNA.regulation of transcription.WRKY domain transcription factor family
GRMZM2G064197	11.0828	8.09692	8.72827	2	RNA.regulation of transcription.Nucleosome/chromatin assembly factor group
GRMZM2G064466	3.68433	2.07541	2.90929	2	RNA.regulation of transcription.CCAAT box binding factor family, HAP3
GRMZM2G065822	12.19	10.5613	11.153	2	RNA.regulation of transcription.DNA methyltransferases
GRMZM2G066057	15.9631	6.04816	8.35628	2	RNA.regulation of transcription.C2C2(Zn) GATA transcription factor family
GRMZM2G067313	1.63319	0.925055	2.26824	2	RNA.regulation of transcription.SET-domain transcriptional regulator family
GRMZM2G067654	7.56069	3.84494	4.95056	2	RNA.regulation of transcription.unclassified
GRMZM2G067702	18.0261	1.30299	9.06653	2	RNA.regulation of transcription.bHLH,Basic Helix-Loop-Helix family
GRMZM2G068177	3.28917	2.56075	3.46212	2	RNA.regulation of transcription.G2-like transcription factor family, GARP
GRMZM2G068331	2.296	2.02177	2.81182	2	RNA.regulation of transcription.unclassified
GRMZM2G068672	20.2763	15.5685	30.006	2	RNA.regulation of transcription.unclassified
GRMZM2G069047	3.89392	3.50843	5.27646	2	RNA.regulation of transcription.C3H zinc finger family
GRMZM2G069678	11.7208	8.85846	12.2998	2	RNA.regulation of transcription.MYB domain transcription factor family
GRMZM2G069827	2.74493	2.36566	3.28923	2	RNA.regulation of transcription.unclassified
GRMZM2G069856	2.89089	2.82806	3.41311	2	RNA.regulation of transcription.SNF7
GRMZM2G070455	2.09302	0.436844	0.593458	2	RNA.regulation of transcription.C2C2(Zn) CO-like, Constans-like zinc finger family
GRMZM2G070865	1.38625	2.25329	3.0641	2	RNA.regulation of transcription.MYB domain transcription factor family
GRMZM2G071025	11.2026	8.30582	12.4834	2	RNA.regulation of transcription.G2-like transcription factor family, GARP
GRMZM2G072820	19.9683	8.52295	16.4892	2	RNA.regulation of transcription.putative transcription regulator
GRMZM2G072926	5.35672	2.51147	2.67843	2	RNA.regulation of transcription.bHLH,Basic Helix-Loop-Helix family
GRMZM2G073427	31.389	5.69509	25.9496	2	RNA.regulation of transcription.putative transcription regulator
GRMZM2G073750	12.3769	11.1068	12.5802	2	RNA.regulation of transcription.putative transcription regulator
GRMZM2G074427	4.12081	1.30331	1.60244	2	RNA.regulation of transcription.NAC domain transcription factor family
GRMZM2G075628	6.54601	6.51554	7.37635	2	RNA.regulation of transcription.C2C2(Zn) CO-like, Constans-like zinc finger family
GRMZM2G076272	4.94384	1.25872	2.63347	2	RNA.regulation of transcription.Zn-finger(CCHC)
GRMZM2G077124	1.04622	0.691592	1.27558	2	RNA.regulation of transcription.bHLH,Basic Helix-Loop-Helix family
GRMZM2G077356	85.5852	54.0867	75.4066	2	RNA.regulation of transcription.bZIP transcription factor family
GRMZM2G077755	13.0477	6.6776	9.67465	2	RNA.regulation of transcription.Aux/IAA family
GRMZM2G078274	11.4084	8.19287	9.43789	2	RNA.regulation of transcription.TCP transcription factor family
GRMZM2G078458	3.36346	3.26505	3.37959	2	RNA.regulation of transcription.PHD finger transcription factor
GRMZM2G079185	11.6037	9.14173	9.79405	2	RNA.regulation of transcription.ARF, Auxin Response Factor family
GRMZM2G079470	40.2057	28.1999	40.3469	2	RNA.regulation of transcription.AS2,Lateral Organ Boundaries Gene Family
GRMZM2G081158	9.63201	7.95964	10.2752	2	RNA.regulation of transcription.AP2/EREBP, APETALA2/Ethylene-responsive element binding protein family
GRMZM2G081429	1.41844	1.1541	1.43541	2	RNA.regulation of transcription.Trihelix, Triple-Helix transcription factor family
GRMZM2G081474	3.78569	2.6477	3.22122	2	RNA.regulation of transcription.ARF, Auxin Response Factor family
GRMZM2G081930	0.100324	0.745836	1.12909	2	RNA.regulation of transcription.G2-like transcription factor family, GARP
GRMZM2G082227	16.8544	9.7826	11.3108	2	RNA.regulation of transcription.NAC domain transcription factor family
GRMZM2G082318	5.55436	3.92753	4.39938	2	RNA.regulation of transcription.ABI3/VP1-related B3-domain-containing transcription factor family
GRMZM2G082573	1.2318	0.643702	1.39542	2	RNA.regulation of transcription.GRAS transcription factor family
GRMZM2G083472	4.80804	5.14297	7.84627	2	RNA.regulation of transcription.NAC domain transcription factor family
GRMZM2G083964	0.762191	0.733526	1.05059	2	RNA.regulation of transcription.bHLH,Basic Helix-Loop-Helix family
GRMZM2G084296	2.53568	1.48302	2.05522	2	RNA.regulation of transcription.Methyl binding domain proteins
GRMZM2G085266	1.83113	1.66184	2.17362	2	RNA.regulation of transcription.SET-domain transcriptional regulator family
GRMZM2G085427	2.1827	1.8866	2.56228	2	RNA.regulation of transcription.MYB domain transcription factor family
GRMZM2G086876	2.43365	1.23029	1.35222	2	RNA.regulation of transcription.putative transcription regulator
GRMZM2G086994	13.489	12.3389	12.2685	2	RNA.regulation of transcription.C3H zinc finger family
GRMZM2G087482	3.25723	3.08766	3.81555	2	RNA.regulation of transcription.putative transcription regulator
GRMZM2G087741	8.18634	11.9285	18.7452	2	RNA.regulation of transcription.PHD finger transcription factor
GRMZM2G088140	0.801963	0.911814	1.01515	2	RNA.regulation of transcription.HB,Homeobox transcription factor family
GRMZM2G088189	7.76117	4.01611	9.22963	2	RNA.regulation of transcription.bZIP transcription factor family
GRMZM2G089106	1.62335	13.9801	2.05675	2	RNA.regulation of transcription.unclassified
GRMZM2G089448	14.3472	5.92003	12.4214	2	RNA.regulation of transcription.C2H2 zinc finger family
GRMZM2G089562	1.65145	1.60746	2.44771	2	RNA.regulation of transcription.putative transcription regulator
GRMZM2G089686	36.5971	33.3323	40.7756	2	RNA.regulation of transcription.MYB domain transcription factor family
GRMZM2G089850	15.5416	8.70703	8.80157	2	RNA.regulation of transcription.C2C2(Zn) DOF zinc finger family
GRMZM2G089962	4.66354	4.51676	4.70128	2	RNA.regulation of transcription.bZIP transcription factor family
GRMZM2G090061	12.9861	9.58081	12.2946	2	RNA.regulation of transcription.G2-like transcription factor family, GARP
GRMZM2G090559	0.685039	0.69616	0.739848	2	RNA.regulation of transcription.unclassified
GRMZM2G090715	3.02973	2.56094	3.31279	2	RNA.regulation of transcription.unclassified
GRMZM2G091656	7.4042	1.53722	5.52974	2	RNA.regulation of transcription.GRAS transcription factor family
GRMZM2G091916	3.85129	2.55126	4.43635	2	RNA.regulation of transcription.SET-domain transcriptional regulator family
GRMZM2G092465	10.0097	5.19138	9.14874	2	RNA.regulation of transcription.NAC domain transcription factor family
GRMZM2G093305	8.59038	3.65031	8.39765	2	RNA.regulation of transcription.C2H2 zinc finger family
GRMZM2G094090	5.34626	4.53685	5.67855	2	RNA.regulation of transcription
GRMZM2G095326	2.17462	1.92762	2.53653	2	RNA.regulation of transcription.putative transcription regulator
GRMZM2G095899	20.6341	7.68968	12.0063	2	RNA.regulation of transcription.bHLH,Basic Helix-Loop-Helix family
GRMZM2G096171	58.9931	35.5772	40.3284	2	RNA.regulation of transcription.ARR
GRMZM2G096705	8.68092	7.25202	9.2489	2	RNA.regulation of transcription.unclassified
GRMZM2G096814	8.83356	7.23497	8.23824	2	RNA.regulation of transcription.unclassified
GRMZM2G097275	4.50116	5.83673	6.40443	2	RNA.regulation of transcription.SBP,Squamosa promoter binding protein family
GRMZM2G097349	40.162	17.3499	39.3645	2	RNA.regulation of transcription.HB,Homeobox transcription factor family
GRMZM2G097775	1.74625	1.76769	1.95845	2	RNA.regulation of transcription.unclassified
GRMZM2G098442	6.43959	3.05556	4.7996	2	RNA.regulation of transcription.C2C2(Zn) CO-like, Constans-like zinc finger family
GRMZM2G098474	1.83824	0.835458	1.49951	2	RNA.regulation of transcription.ARR
GRMZM2G098557	14.7698	17.5836	18.5506	2	RNA.regulation of transcription.SBP,Squamosa promoter binding protein family
GRMZM2G098884	3.14465	3.26287	3.71336	2	RNA.regulation of transcription.MYB domain transcription factor family
GRMZM2G099622	14.6317	10.6876	14.1271	2	RNA.regulation of transcription.unclassified
GRMZM2G099862	5.34183	4.28208	6.32577	2	RNA.regulation of transcription.General Transcription
GRMZM2G100431	37.7294	41.1956	44.087	2	RNA.regulation of transcription.MYB domain transcription factor family
GRMZM2G100641	9.66085	8.16909	9.2342	2	RNA.regulation of transcription.unclassified
GRMZM2G101702	1.86512	1.171	1.76657	2	RNA.regulation of transcription.unclassified
GRMZM2G102845	7.43384	4.55393	7.76459	2	RNA.regulation of transcription.ARF, Auxin Response Factor family
GRMZM2G104078	0.323447	0.447236	1.2434	2	RNA.regulation of transcription.NAC domain transcription factor family
GRMZM2G104133	3.4382	3.01749	3.12733	2	RNA.regulation of transcription.bZIP transcription factor family
GRMZM2G104390	36.4141	26.2833	34.507	2	RNA.regulation of transcription.C2C2(Zn) GATA transcription factor family
GRMZM2G105335	7.18443	5.20386	7.31955	2	RNA.regulation of transcription.General Transcription
GRMZM2G105498	2.72391	8.92219	14.6416	2	RNA.regulation of transcription.putative transcription regulator
GRMZM2G106233	1.62053	1.52123	1.55946	2	RNA.regulation of transcription.Orphan family
GRMZM2G106548	10.723	7.84075	8.65385	2	RNA.regulation of transcription.GRAS transcription factor family
GRMZM2G109472	15.6673	13.33	14.7893	2	RNA.regulation of transcription.C2H2 zinc finger family
GRMZM2G109914	1.13245	1.05704	1.18242	2	RNA.regulation of transcription.unclassified
GRMZM2G109987	5.75719	6.09752	7.54433	2	RNA.regulation of transcription.HB,Homeobox transcription factor family
GRMZM2G110107	2.04005	1.57057	3.20455	2	RNA.regulation of transcription.C2H2 zinc finger family
GRMZM2G110116	8.91754	7.93099	8.9747	2	RNA.regulation of transcription.General Transcription
GRMZM2G110295	16.5152	10.6265	16.2153	2	RNA.regulation of transcription.MYB domain transcription factor family
GRMZM2G110306	0.940022	0.717416	0.956624	2	RNA.regulation of transcription.C2C2(Zn) GATA transcription factor family
GRMZM2G110541	5.51268	3.14211	3.65101	2	RNA.regulation of transcription.C2C2(Zn) CO-like, Constans-like zinc finger family
GRMZM2G110579	10.7526	9.32354	10.1932	2	RNA.regulation of transcription.GRAS transcription factor family
GRMZM2G111191	4.60708	3.47556	5.95111	2	RNA.regulation of transcription.unclassified
GRMZM2G111354	24.7766	17.1861	21.4108	2	RNA.regulation of transcription.WRKY domain transcription factor family
GRMZM2G111760	1.73715	0.925406	1.94288	2	RNA.regulation of transcription.Trihelix, Triple-Helix transcription factor family
GRMZM2G112428	10.856	7.75259	10.9531	2	RNA.regulation of transcription.C2H2 zinc finger family
GRMZM2G113098	19.7401	13.1208	18.6899	2	RNA.regulation of transcription.AP2/EREBP, APETALA2/Ethylene-responsive element binding protein family
GRMZM2G113181	2.66976	4.8203	5.70731	2	RNA.regulation of transcription.C2C2(Zn) GATA transcription factor family
GRMZM2G113364	2.99816	2.47417	2.90073	2	RNA.regulation of transcription.unclassified
GRMZM2G114503	2.18258	1.86564	2.81205	2	RNA.regulation of transcription.TCP transcription factor family
GRMZM2G116658	4.79486	3.51944	4.45125	2	RNA.regulation of transcription.HB,Homeobox transcription factor family
GRMZM2G117458	2.89486	2.87427	3.42734	2	RNA.regulation of transcription.G2-like transcription factor family, GARP
GRMZM2G118641	2.6913	2.47292	2.96062	2	RNA.regulation of transcription.HSF,Heat-shock transcription factor family
GRMZM2G119921	3.03829	1.32524	3.36134	2	RNA.regulation of transcription.AP2/EREBP, APETALA2/Ethylene-responsive element binding protein family
GRMZM2G119999	38.6161	27.0472	35.7167	2	RNA.regulation of transcription.unclassified
GRMZM2G120021	3.89823	1.89224	2.73636	2	RNA.regulation of transcription.HB,Homeobox transcription factor family
GRMZM2G121309	4.07326	3.10792	6.56269	2	RNA.regulation of transcription.putative transcription regulator
GRMZM2G122116	1.32009	1.93887	2.53646	2	RNA.regulation of transcription.HB,Homeobox transcription factor family
GRMZM2G122937	53.6926	36.7154	52.9491	2	RNA.regulation of transcription
GRMZM2G123887	21.2249	18.172	21.4486	2	RNA.regulation of transcription.Silencing Group
GRMZM2G124051	6.93412	6.49304	7.1376	2	RNA.regulation of transcription.C2C2(Zn) DOF zinc finger family
GRMZM2G124421	4.19318	5.40415	6.62063	2	RNA.regulation of transcription
GRMZM2G124654	3.07745	1.30193	1.85348	2	RNA.regulation of transcription.G2-like transcription factor family, GARP
GRMZM2G124684	0.598543	2.19675	3.6042	2	RNA.regulation of transcription.MYB domain transcription factor family
GRMZM2G125432	1.43176	1.43208	1.59202	2	RNA.regulation of transcription.SET-domain transcriptional regulator family
GRMZM2G125775	10.6234	20.5577	24.2694	2	RNA.regulation of transcription.unclassified
GRMZM2G125976	3.57017	3.20655	7.97446	2	RNA.regulation of transcription.HB,Homeobox transcription factor family
GRMZM2G126197	6.03193	3.81112	6.25375	2	RNA.regulation of transcription.unclassified
GRMZM2G127490	64.7194	33.4398	63.5999	2	RNA.regulation of transcription.MYB domain transcription factor family
GRMZM2G127510	11.376	11.1402	13.7252	2	RNA.regulation of transcription.unclassified
GRMZM2G128109	2.42903	2.21595	2.32368	2	RNA.regulation of transcription.Chromatin Remodeling Factors
GRMZM2G128333	30.496	18.9843	25.5072	2	RNA.regulation of transcription.unclassified
GRMZM2G128421	79.3365	59.419	66.4429	2	RNA.regulation of transcription.Aux/IAA family
GRMZM2G128608	3.87662	4.53797	5.44179	2	RNA.regulation of transcription.unclassified
GRMZM2G129428	23.4316	27.4313	29.0239	2	RNA.regulation of transcription.C2H2 zinc finger family
GRMZM2G129674	2.21954	0.629279	0.810182	2	RNA.regulation of transcription.AP2/EREBP, APETALA2/Ethylene-responsive element binding protein family
GRMZM2G129954	50.7793	35.5423	38.6149	2	RNA.regulation of transcription.ARR
GRMZM2G130739	1.25272	0.950227	1.58587	2	RNA.regulation of transcription.Chromatin Remodeling Factors
GRMZM2G130773	3.08145	2.28274	3.28946	2	RNA.regulation of transcription.unclassified
GRMZM2G130910	0.995656	0.815053	1.03219	2	RNA.regulation of transcription.SET-domain transcriptional regulator family
GRMZM2G130953	9.33117	6.92071	8.98254	2	RNA.regulation of transcription.Aux/IAA family
GRMZM2G131982	3.12456	1.89078	2.82511	2	RNA.regulation of transcription.C2C2(Zn) CO-like, Constans-like zinc finger family
GRMZM2G132367	16.2887	10.869	13.9913	2	RNA.regulation of transcription.HB,Homeobox transcription factor family
GRMZM2G133394	3.50847	1.71905	2.50607	2	RNA.regulation of transcription.unclassified
GRMZM2G133716	3.72702	2.67331	4.52678	2	RNA.regulation of transcription.FHA transcription factor
GRMZM2G134398	0.927362	1.09952	1.55517	2	RNA.regulation of transcription.C2C2(Zn) DOF zinc finger family
GRMZM2G134671	12.2525	11.233	15.9706	2	RNA.regulation of transcription.unclassified
GRMZM2G135300	2.18517	2.21408	2.5739	2	RNA.regulation of transcription.C2C2(Zn) GATA transcription factor family
GRMZM2G135381	4.35996	2.94846	5.32645	2	RNA.regulation of transcription.Chromatin Remodeling Factors
GRMZM2G135446	17.1409	15.7162	19.647	2	RNA.regulation of transcription.unclassified
GRMZM2G136296	20.7479	17.8149	20.8054	2	RNA.regulation of transcription.C2H2 zinc finger family
GRMZM2G136494	1.3273	2.02612	2.96316	2	RNA.regulation of transcription.unclassified
GRMZM2G137352	12.0277	12.785	26.2742	2	RNA.regulation of transcription.DNA methyltransferases
GRMZM2G138125	2.43313	1.6783	3.02166	2	RNA.regulation of transcription.Aux/IAA family
GRMZM2G138268	71.6645	44.8788	66.2942	2	RNA.regulation of transcription.MYB domain transcription factor family
GRMZM2G138303	2.38629	1.45366	2.18024	2	RNA.regulation of transcription.GeBP like
GRMZM2G138349	20.253	12.3304	18.6044	2	RNA.regulation of transcription.SBP,Squamosa promoter binding protein family
GRMZM2G138421	5.54622	4.18264	5.8432	2	RNA.regulation of transcription.C2C2(Zn) DOF zinc finger family
GRMZM2G139029	1.97657	2.6148	3.10343	2	RNA.regulation of transcription.NAC domain transcription factor family
GRMZM2G139765	7.7884	3.14881	5.14699	2	RNA.regulation of transcription.WRKY domain transcription factor family
GRMZM2G139963	12.2558	6.70954	12.6379	2	RNA.regulation of transcription.Histone acetyltransferases
GRMZM2G139977	9.43492	9.39473	10.6564	2	RNA.regulation of transcription.unclassified
GRMZM2G140179	19.3222	15.1526	18.0643	2	RNA.regulation of transcription.putative transcription regulator
GRMZM2G140559	11.7997	9.9761	11.6547	2	RNA.regulation of transcription.putative transcription regulator
GRMZM2G140577	18.3605	19.8666	23.0771	2	RNA.regulation of transcription.SET-domain transcriptional regulator family
GRMZM2G140694	1.68619	1.07541	1.22261	2	RNA.regulation of transcription.C2C2(Zn) DOF zinc finger family
GRMZM2G141258	5.26252	5.39049	6.39301	2	RNA.regulation of transcription.Chromatin Remodeling Factors
GRMZM2G141818	4.22298	4.01354	5.3801	2	RNA.regulation of transcription.Argonaute
GRMZM2G142072	7.32498	6.86205	8.01268	2	RNA.regulation of transcription.Global transcription factor group
GRMZM2G142179	13.0845	9.01588	9.92005	2	RNA.regulation of transcription.AP2/EREBP, APETALA2/Ethylene-responsive element binding protein family
GRMZM2G142502	15.2965	14.7354	16.3974	2	RNA.regulation of transcription.C2H2 zinc finger family
GRMZM2G142557	6.15102	5.80301	6.38859	2	RNA.regulation of transcription.unclassified
GRMZM2G142768	8.39509	6.53604	7.9353	2	RNA.regulation of transcription.Aux/IAA family
GRMZM2G142918	14.5121	6.17344	13.2679	2	RNA.regulation of transcription.unclassified
GRMZM2G142962	2.60828	1.77275	1.82659	2	RNA.regulation of transcription.HB,Homeobox transcription factor family
GRMZM2G144097	1.94876	2.9781	3.5254	2	RNA.regulation of transcription.bHLH,Basic Helix-Loop-Helix family
GRMZM2G147623	4.92552	4.316	4.87074	2	RNA.regulation of transcription.unclassified
GRMZM2G148056	3.85878	4.14259	5.8928	2	RNA.regulation of transcription.ARR
GRMZM2G148453	18.8884	7.11375	21.0341	2	RNA.regulation of transcription.Psudo ARR transcription factor family
GRMZM2G148924	2.91931	2.84828	3.39369	2	RNA.regulation of transcription.Polycomb Group (PcG)
GRMZM2G149153	16.1934	15.9679	19.0383	2	RNA.regulation of transcription.SET-domain transcriptional regulator family
GRMZM2G150262	10.3231	10.2905	11.4958	2	RNA.regulation of transcription.unclassified
GRMZM2G150841	10.7766	15.478	19.2616	2	RNA.regulation of transcription.MYB domain transcription factor family
GRMZM2G151266	1.72437	0.790958	1.61884	2	RNA.regulation of transcription.putative transcription regulator
GRMZM2G151295	1.26759	0.871138	1.48884	2	RNA.regulation of transcription.bZIP transcription factor family
GRMZM2G151542	4.61877	1.62453	3.6509	2	RNA.regulation of transcription.AP2/EREBP, APETALA2/Ethylene-responsive element binding protein family
GRMZM2G151905	3.20864	3.01193	3.52821	2	RNA.regulation of transcription.unclassified
GRMZM2G152214	4.0526	2.70695	3.48912	2	RNA.regulation of transcription.C2H2 zinc finger family
GRMZM2G152796	12.8076	6.00174	9.30207	2	RNA.regulation of transcription.Aux/IAA family
GRMZM2G153233	8.11158	6.27567	7.44011	2	RNA.regulation of transcription.ARF, Auxin Response Factor family
GRMZM2G154946	2.69889	2.00368	2.41613	2	RNA.regulation of transcription.Chromatin Remodeling Factors
GRMZM2G156019	13.7509	8.73428	14.2184	2	RNA.regulation of transcription.ARR
GRMZM2G157679	12.5936	20.6582	23.4183	2	RNA.regulation of transcription.GRAS transcription factor family
GRMZM2G157820	6.89437	6.21654	6.92231	2	RNA.regulation of transcription.Polycomb Group (PcG)
GRMZM2G157927	9.38176	8.38384	14.1685	2	RNA.regulation of transcription.C3H zinc finger family
GRMZM2G158117	0.0458479	0.0660112	1.04726	2	RNA.regulation of transcription.MYB-related transcription factor family
GRMZM2G158141	5.8162	4.49381	4.43932	2	RNA.regulation of transcription.C2H2 zinc finger family
GRMZM2G158162	19.7755	16.855	19.8105	2	RNA.regulation of transcription.ABI3/VP1-related B3-domain-containing transcription factor family
GRMZM2G158194	7.5193	5.03029	7.04436	2	RNA.regulation of transcription.C2H2 zinc finger family
GRMZM2G158313	36.0073	14.4213	34.6428	2	RNA.regulation of transcription.SET-domain transcriptional regulator family
GRMZM2G159285	93.8034	49.3318	89.0334	2	RNA.regulation of transcription.putative transcription regulator
GRMZM2G159357	2.60131	2.25989	3.03319	2	RNA.regulation of transcription.Aux/IAA family
GRMZM2G159399	12.8439	10.343	11.1258	2	RNA.regulation of transcription.HB,Homeobox transcription factor family
GRMZM2G159431	13.264	10.7647	13.2663	2	RNA.regulation of transcription.ARF, Auxin Response Factor family
GRMZM2G159996	32.589	17.8456	32.2695	2	RNA.regulation of transcription.bHLH,Basic Helix-Loop-Helix family
GRMZM2G161680	3.52373	3.86383	4.92784	2	RNA.regulation of transcription.CCAAT box binding factor family, HAP5
GRMZM2G162598	17.8044	9.60461	16.9509	2	RNA.regulation of transcription.unclassified
GRMZM2G162640	13.394	11.468	11.8732	2	RNA.regulation of transcription.putative transcription regulator
GRMZM2G163200	16.5395	13.129	16.8348	2	RNA.regulation of transcription.C2C2(Zn) GATA transcription factor family
GRMZM2G163233	8.51157	6.44324	8.00331	2	RNA.regulation of transcription.bHLH,Basic Helix-Loop-Helix family
GRMZM2G163418	0.84026	1.77122	2.16718	2	RNA.regulation of transcription.WRKY domain transcription factor family
GRMZM2G163813	4.67828	5.10306	6.26432	2	RNA.regulation of transcription.SBP,Squamosa promoter binding protein family
GRMZM2G164085	9.84215	7.75403	9.03943	2	RNA.regulation of transcription.unclassified
GRMZM2G164277	2.4713	2.15891	2.30782	2	RNA.regulation of transcription.AP2/EREBP, APETALA2/Ethylene-responsive element binding protein family
GRMZM2G165355	6.93531	6.32133	8.1469	2	RNA.regulation of transcription.NAC domain transcription factor family
GRMZM2G165945	18.6646	9.08238	16.7842	2	RNA.regulation of transcription.HSF,Heat-shock transcription factor family
GRMZM2G166109	7.67552	6.22109	8.17624	2	RNA.regulation of transcription.unclassified
GRMZM2G166695	0.918165	0.646602	1.12456	2	RNA.regulation of transcription.TCP transcription factor family
GRMZM2G167794	125.371	78.4032	99.78	2	RNA.regulation of transcription.MYB domain transcription factor family
GRMZM2G167829	1.32038	2.27416	4.87243	2	RNA.regulation of transcription.G2-like transcription factor family, GARP
GRMZM2G168096	7.58636	7.06401	8.18278	2	RNA.regulation of transcription.MYB domain transcription factor family
GRMZM2G168170	2.18305	1.93275	2.57703	2	RNA.regulation of transcription.unclassified
GRMZM2G170079	7.27516	2.49786	4.76131	2	RNA.regulation of transcription.MYB-related transcription factor family
GRMZM2G171365	0.0435202	0.29292	0.697048	2	RNA.regulation of transcription.G2-like transcription factor family, GARP
GRMZM2G171781	39.6932	10.2599	22.7198	2	RNA.regulation of transcription.MYB domain transcription factor family
GRMZM2G171818	32.8951	23.1509	24.7518	2	RNA.regulation of transcription.bHLH,Basic Helix-Loop-Helix family
GRMZM2G171934	18.8654	12.9608	13.1607	2	RNA.regulation of transcription.unclassified
GRMZM2G172621	2.81272	2.76025	3.40117	2	RNA.regulation of transcription.ABI3/VP1-related B3-domain-containing transcription factor family
GRMZM2G173090	1.34294	0.189007	0.434497	2	RNA.regulation of transcription.HSF,Heat-shock transcription factor family
GRMZM2G173479	2.00674	1.26135	2.67706	2	RNA.regulation of transcription.putative transcription regulator
GRMZM2G173763	7.01067	6.27176	7.8709	2	RNA.regulation of transcription.putative transcription regulator
GRMZM2G175232	16.4606	12.1928	19.6383	2	RNA.regulation of transcription.MYB domain transcription factor family
GRMZM2G175782	12.1495	10.5172	11.1387	2	RNA.regulation of transcription.NAC domain transcription factor family
GRMZM2G176175	2.31111	1.3295	1.72591	2	RNA.regulation of transcription.AP2/EREBP, APETALA2/Ethylene-responsive element binding protein family
GRMZM2G176270	1.06745	0.797761	1.10706	2	RNA.regulation of transcription.unclassified
GRMZM2G176655	0.443585	0.594275	0.839417	2	RNA.regulation of transcription.NIN-like bZIP-related family
GRMZM2G177019	3.07107	2.23295	2.8008	2	RNA.regulation of transcription.unclassified
GRMZM2G178102	13.3688	8.92972	14.1689	2	RNA.regulation of transcription.HB,Homeobox transcription factor family
GRMZM2G178603	0.59703	0.217684	1.53318	2	RNA.regulation of transcription.TCP transcription factor family
GRMZM2G178741	4.23942	2.93711	5.31222	2	RNA.regulation of transcription.HB,Homeobox transcription factor family
GRMZM2G179002	4.98172	7.1029	7.62873	2	RNA.regulation of transcription.unclassified
GRMZM2G179024	19.8511	12.5494	22.8484	2	RNA.regulation of transcription.Psudo ARR transcription factor family
GRMZM2G179325	32.0174	35.5629	39.2711	2	RNA.regulation of transcription.GRAS transcription factor family
GRMZM2G179827	2.50435	1.06608	1.86288	2	RNA.regulation of transcription.ARR
GRMZM2G180406	37.1999	21.6494	25.3123	2	RNA.regulation of transcription.bHLH,Basic Helix-Loop-Helix family
GRMZM2G181030	0.530159	3.14847	0.649498	2	RNA.regulation of transcription.bZIP transcription factor family
GRMZM2G181158	4.54461	2.88071	4.49331	2	RNA.regulation of transcription.MYB-related transcription factor family
GRMZM2G303105	2.5273	2.35287	3.26198	2	RNA.regulation of transcription.HSF,Heat-shock transcription factor family
GRMZM2G304573	0.217034	1.71524	3.14607	2	RNA.regulation of transcription.MYB-related transcription factor family
GRMZM2G305124	4.9039	4.0582	4.11383	2	RNA.regulation of transcription.AP2/EREBP, APETALA2/Ethylene-responsive element binding protein family
GRMZM2G306677	0.954283	0.645214	0.987575	2	RNA.regulation of transcription.SET-domain transcriptional regulator family
GRMZM2G311665	29.6167	21.917	24.4473	2	RNA.regulation of transcription.AP2/EREBP, APETALA2/Ethylene-responsive element binding protein family
GRMZM2G313756	28.6756	14.9951	18.1628	2	RNA.regulation of transcription.GRAS transcription factor family
GRMZM2G314660	18.6813	8.37149	15.9876	2	RNA.regulation of transcription.B3 transcription factor family
GRMZM2G314661	6.96173	6.80258	7.97827	2	RNA.regulation of transcription.bHLH,Basic Helix-Loop-Helix family
GRMZM2G316191	8.71798	8.12958	9.51045	2	RNA.regulation of transcription.Trihelix, Triple-Helix transcription factor family
GRMZM2G317450	6.23238	2.57838	5.89387	2	RNA.regulation of transcription.PHD finger transcription factor
GRMZM2G322090	5.63157	4.83684	6.43906	2	RNA.regulation of transcription.SET-domain transcriptional regulator family
GRMZM2G324781	0.387608	1.01323	1.18956	2	RNA.regulation of transcription.CPP(Zn),CPP1-related transcription factor family
GRMZM2G325143	2.21339	1.20374	2.07933	2	RNA.regulation of transcription.Chromatin Remodeling Factors
GRMZM2G325513	11.7019	3.8803	8.74131	2	RNA.regulation of transcription.WRKY domain transcription factor family
GRMZM2G327059	1.23855	1.30621	2.86139	2	RNA.regulation of transcription.MYB domain transcription factor family
GRMZM2G328742	19.3996	9.13065	11.3123	2	RNA.regulation of transcription.HB,Homeobox transcription factor family
GRMZM2G329033	2.11635	2.22791	2.60769	2	RNA.regulation of transcription.C2C2(Zn) DOF zinc finger family
GRMZM2G330024	8.83046	8.38805	10.1259	2	RNA.regulation of transcription.ABI3/VP1-related B3-domain-containing transcription factor family
GRMZM2G330361	5.05986	1.9566	2.92165	2	RNA.regulation of transcription.General Transcription
GRMZM2G333916	8.99816	6.37269	10.6736	2	RNA.regulation of transcription.unclassified
GRMZM2G334041	8.25058	4.95182	8.37233	2	RNA.regulation of transcription.bHLH,Basic Helix-Loop-Helix family
GRMZM2G336909	1.2631	1.25025	1.25028	2	RNA.regulation of transcription.DNA methyltransferases
GRMZM2G339379	0.967571	0.787594	0.914219	2	RNA.regulation of transcription.putative transcription regulator
GRMZM2G339957	3.93443	3.54765	3.94299	2	RNA.regulation of transcription.JUMONJI family
GRMZM2G340749	1.91263	1.85972	2.16097	2	RNA.regulation of transcription.Trihelix, Triple-Helix transcription factor family
GRMZM2G341732	6.00552	5.53336	6.57628	2	RNA.regulation of transcription.putative transcription regulator
GRMZM2G341747	14.1141	15.3433	17.3539	2	RNA.regulation of transcription.ARR
GRMZM2G346750	1.43964	0.746234	1.69758	2	RNA.regulation of transcription.AtSR Transcription Factor family
GRMZM2G347402	0.588081	0.426133	0.734165	2	RNA.regulation of transcription.NAC domain transcription factor family
GRMZM2G350205	5.84481	4.15934	5.89555	2	RNA.regulation of transcription.bHLH,Basic Helix-Loop-Helix family
GRMZM2G350447	8.96817	8.70797	10.4614	2	RNA.regulation of transcription.bHLH,Basic Helix-Loop-Helix family
GRMZM2G350800	28.3053	18.2492	28.1508	2	RNA.regulation of transcription.PHD finger transcription factor
GRMZM2G351018	13.4243	12.1149	13.2923	2	RNA.regulation of transcription.unclassified
GRMZM2G351304	8.33457	6.97933	9.81501	2	RNA.regulation of transcription.HB,Homeobox transcription factor family
GRMZM2G351582	7.89569	6.83619	7.84646	2	RNA.regulation of transcription.bHLH,Basic Helix-Loop-Helix family
GRMZM2G352159	2.21426	1.64636	1.82612	2	RNA.regulation of transcription.bHLH,Basic Helix-Loop-Helix family
GRMZM2G352431	5.43707	5.54934	6.21909	2	RNA.regulation of transcription.ARF, Auxin Response Factor family
GRMZM2G353553	3.0636	1.23451	1.82313	2	RNA.regulation of transcription.zf-HD
GRMZM2G357660	0.573474	0.903186	1.11118	2	RNA.regulation of transcription.bZIP transcription factor family
GRMZM2G359237	1.36241	1.19855	1.79383	2	RNA.regulation of transcription.bZIP transcription factor family
GRMZM2G359304	1.82373	0.706092	1.58512	2	RNA.regulation of transcription.HB,Homeobox transcription factor family
GRMZM2G361611	16.8991	10.226	12.9604	2	RNA.regulation of transcription.Aux/IAA family
GRMZM2G361615	0.781634	0.556684	0.779963	2	RNA.regulation of transcription.bZIP transcription factor family
GRMZM2G366373	88.4216	60.7367	74.3693	2	RNA.regulation of transcription.AP2/EREBP, APETALA2/Ethylene-responsive element binding protein family
GRMZM2G367355	1.52994	0.924984	1.56306	2	RNA.regulation of transcription.Aux/IAA family
GRMZM2G367834	1.66619	1.01212	2.04479	2	RNA.regulation of transcription.MYB domain transcription factor family
GRMZM2G368806	3.2412	1.68777	2.23805	2	RNA.regulation of transcription.Psudo ARR transcription factor family
GRMZM2G368909	12.4939	14.4549	15.6459	2	RNA.regulation of transcription.unclassified
GRMZM2G369242	0.545138	0.914889	1.14635	2	RNA.regulation of transcription.GRAS transcription factor family
GRMZM2G370777	1.44537	2.2763	11.3638	2	RNA.regulation of transcription.bHLH,Basic Helix-Loop-Helix family
GRMZM2G372200	1.75648	1.7436	2.46395	2	RNA.regulation of transcription.SBP,Squamosa promoter binding protein family
GRMZM2G374030	4.10383	4.13014	4.929	2	RNA.regulation of transcription.unclassified
GRMZM2G375675	10.6503	8.903	10.8048	2	RNA.regulation of transcription.MYB domain transcription factor family
GRMZM2G378580	20.6703	12.5686	16.8708	2	RNA.regulation of transcription.NIN-like bZIP-related family
GRMZM2G379005	36.0099	26.8479	35.2073	2	RNA.regulation of transcription.unclassified
GRMZM2G379804	4.31374	3.77709	4.82584	2	RNA.regulation of transcription.ARF, Auxin Response Factor family
GRMZM2G383841	1.73899	0.358097	0.969881	2	RNA.regulation of transcription.unclassified
GRMZM2G385338	3.57942	3.506	3.83297	2	RNA.regulation of transcription.unclassified
GRMZM2G385543	4.90353	3.8571	5.02616	2	RNA.regulation of transcription.bHLH,Basic Helix-Loop-Helix family
GRMZM2G386245	18.7382	5.96883	13.9041	2	RNA.regulation of transcription.bHLH,Basic Helix-Loop-Helix family
GRMZM2G387485	2.54943	1.99222	2.56143	2	RNA.regulation of transcription.unclassified
GRMZM2G392516	0.596596	0.485207	0.944159	2	RNA.regulation of transcription.AS2,Lateral Organ Boundaries Gene Family
GRMZM2G396114	3.49014	2.63421	3.16008	2	RNA.regulation of transcription.PHD finger transcription factor
GRMZM2G402779	1.12691	0.91248	1.16444	2	RNA.regulation of transcription.MYB-related transcription factor family
GRMZM2G403562	7.92089	8.0169	9.07681	2	RNA.regulation of transcription
GRMZM2G403620	0.358014	0.633408	1.04995	2	RNA.regulation of transcription.PHD finger transcription factor
GRMZM2G405094	15.0625	7.0744	9.86501	2	RNA.regulation of transcription.C2C2(Zn) GATA transcription factor family
GRMZM2G406712	10.9328	9.24329	11.866	2	RNA.regulation of transcription.NAC domain transcription factor family
GRMZM2G409128	2.55929	1.62662	2.59387	2	RNA.regulation of transcription.bZIP transcription factor family
GRMZM2G409224	2.3364	2.57425	3.07049	2	RNA.regulation of transcription.Chromatin Remodeling Factors
GRMZM2G411766	0.175459	0.696726	0.939846	2	RNA.regulation of transcription.ARR
GRMZM2G412492	5.09968	3.02851	5.46035	2	RNA.regulation of transcription.WRKY domain transcription factor family
GRMZM2G414159	22.973	18.0864	20.3667	2	RNA.regulation of transcription.PHD finger transcription factor
GRMZM2G414805	7.12431	6.46107	10.8856	2	RNA.regulation of transcription.bHLH,Basic Helix-Loop-Helix family
GRMZM2G416701	105.095	65.4036	83.8517	2	RNA.regulation of transcription.Trihelix, Triple-Helix transcription factor family
GRMZM2G418294	4.10793	2.82117	4.17743	2	RNA.regulation of transcription.AP2/EREBP, APETALA2/Ethylene-responsive element binding protein family
GRMZM2G424348	0.631204	0.562579	0.821043	2	RNA.regulation of transcription.FHA transcription factor
GRMZM2G424651	0.891099	0.617941	1.0238	2	RNA.regulation of transcription.AP2/EREBP, APETALA2/Ethylene-responsive element binding protein family
GRMZM2G426591	14.0818	12.0955	15.5709	2	RNA.regulation of transcription.C2H2 zinc finger family
GRMZM2G428184	2.45797	1.54885	1.60502	2	RNA.regulation of transcription.bZIP transcription factor family
GRMZM2G428242	3.24173	3.17675	3.69	2	RNA.regulation of transcription.Chromatin Remodeling Factors
GRMZM2G431157	4.2241	3.89417	4.0365	2	RNA.regulation of transcription.JUMONJI family
GRMZM2G432738	6.12899	4.27589	5.86488	2	RNA.regulation of transcription.unclassified
GRMZM2G433942	12.2924	8.9114	12.8893	2	RNA.regulation of transcription.unclassified
GRMZM2G436226	3.64906	3.15331	5.07527	2	RNA.regulation of transcription.PHD finger transcription factor
GRMZM2G436533	5.31003	3.61339	3.53113	2	RNA.regulation of transcription.Trihelix, Triple-Helix transcription factor family
GRMZM2G440349	0.719339	0.389024	0.816332	2	RNA.regulation of transcription.MYB domain transcription factor family
GRMZM2G441583	13.0088	11.7095	13.5067	2	RNA.regulation of transcription.Argonaute
GRMZM2G444748	9.09408	4.13747	6.4109	2	RNA.regulation of transcription.bZIP transcription factor family
GRMZM2G445944	23.0428	16.8412	21.5782	2	RNA.regulation of transcription.TCP transcription factor family
GRMZM2G446171	2.08518	1.71403	1.88242	2	RNA.regulation of transcription.unclassified
GRMZM2G447090	1.75896	1.27644	1.37652	2	RNA.regulation of transcription.MYB domain transcription factor family
GRMZM2G447176	5.30692	3.09726	3.63207	2	RNA.regulation of transcription.AS2,Lateral Organ Boundaries Gene Family
GRMZM2G448104	2.69395	2.54562	2.83587	2	RNA.regulation of transcription.MYB domain transcription factor family
GRMZM2G452178	4.73181	1.82617	3.50794	2	RNA.regulation of transcription.HB,Homeobox transcription factor family
GRMZM2G454176	5.00927	3.14736	4.8259	2	RNA.regulation of transcription.putative transcription regulator
GRMZM2G456473	1.21086	0.748785	1.06807	2	RNA.regulation of transcription.HDA
GRMZM2G456512	4.84148	2.06367	4.7209	2	RNA.regulation of transcription.bZIP transcription factor family
GRMZM2G456960	0.311703	1.19077	1.49133	2	RNA.regulation of transcription.MYB-related transcription factor family
GRMZM2G457211	2.25208	1.30483	2.18535	2	RNA.regulation of transcription.NAC domain transcription factor family
GRMZM2G460544	1.28371	1.28117	1.97163	2	RNA.regulation of transcription.SBP,Squamosa promoter binding protein family
GRMZM2G460988	4.84732	4.9401	6.09978	2	RNA.regulation of transcription.MYB domain transcription factor family
GRMZM2G461936	6.28444	4.96404	6.4584	2	RNA.regulation of transcription.Argonaute
GRMZM2G463525	2.89459	3.34306	4.30985	2	RNA.regulation of transcription.C2C2(Zn) DOF zinc finger family
GRMZM2G465595	3.3905	3.46125	4.61166	2	RNA.regulation of transcription.C2H2 zinc finger family
GRMZM2G466292	1.72534	1.26094	1.95147	2	RNA.regulation of transcription.AP2/EREBP, APETALA2/Ethylene-responsive element binding protein family
GRMZM2G467907	9.45608	6.92095	9.25941	2	RNA.regulation of transcription.putative transcription regulator
GRMZM2G469162	7.35204	6.01234	7.72427	2	RNA.regulation of transcription.unclassified
GRMZM2G469673	6.15401	4.19873	8.09669	2	RNA.regulation of transcription.Chromatin Remodeling Factors
GRMZM2G470307	2.58616	2.658	3.84076	2	RNA.regulation of transcription.Trihelix, Triple-Helix transcription factor family
GRMZM2G471348	2.49442	1.4677	2.32683	2	RNA.regulation of transcription.MADS box transcription factor family
GRMZM2G473152	0.834056	3.74923	12.3979	2	RNA.regulation of transcription.bHLH,Basic Helix-Loop-Helix family
GRMZM2G473274	2.33157	0.842732	1.09255	2	RNA.regulation of transcription.CCAAT box binding factor family, HAP3
GRMZM2G475265	0.0649742	0.628438	0.947673	2	RNA.regulation of transcription.unclassified
GRMZM2G475305	4.66045	3.94351	4.44877	2	RNA.regulation of transcription.NIN-like bZIP-related family
GRMZM2G475678	0.505138	0.373139	0.934009	2	RNA.regulation of transcription.AP2/EREBP, APETALA2/Ethylene-responsive element binding protein family
GRMZM2G475882	5.88485	3.31534	4.24791	2	RNA.regulation of transcription.ARF, Auxin Response Factor family
GRMZM2G476752	1.0083	0.334111	1.88947	2	RNA.regulation of transcription.Trihelix, Triple-Helix transcription factor family
GRMZM2G477236	1.43306	1.97026	2.15847	2	RNA.regulation of transcription.HSF,Heat-shock transcription factor family
GRMZM2G477238	5.21767	3.97295	4.78807	2	RNA.regulation of transcription.unclassified
GRMZM2G478396	4.15493	2.6231	2.68259	2	RNA.regulation of transcription.G2-like transcription factor family, GARP
GRMZM2G483946	24.6304	5.80011	13.2986	2	RNA.regulation of transcription.ARR
GRMZM2G492156	9.1577	9.48602	11.7238	2	RNA.regulation of transcription.Psudo ARR transcription factor family
GRMZM2G573324	10.2832	7.18446	9.11761	2	RNA.regulation of transcription.Aux/IAA family
GRMZM2G574858	1.57513	1.62729	1.66419	2	RNA.regulation of transcription.Chromatin Remodeling Factors
GRMZM2G578572	7.99686	6.51613	9.1119	2	RNA.regulation of transcription.putative transcription regulator
GRMZM2G589579	6.34796	5.42619	7.53634	2	RNA.regulation of transcription.Argonaute
GRMZM2G700665	54.7038	32.1337	32.4916	2	RNA.regulation of transcription.AP2/EREBP, APETALA2/Ethylene-responsive element binding protein family
GRMZM2G701689	9.89665	9.23852	10.1008	2	RNA.regulation of transcription.CPP(Zn),CPP1-related transcription factor family
GRMZM2G703002	1.57176	1.47192	2.64109	2	RNA.regulation of transcription.unclassified
GRMZM5G803812	13.6958	5.67659	13.2892	2	RNA.regulation of transcription.HB,Homeobox transcription factor family
GRMZM5G806839	5.60474	3.30039	5.58178	2	RNA.regulation of transcription.AP2/EREBP, APETALA2/Ethylene-responsive element binding protein family
GRMZM5G808366	0.823659	0.206325	0.370627	2	RNA.regulation of transcription.ARF, Auxin Response Factor family
GRMZM5G809195	15.6277	7.16323	12.5726	2	RNA.regulation of transcription.Aux/IAA family
GRMZM5G811176	1.77676	0.900063	3.14328	2	RNA.regulation of transcription.unclassified
GRMZM5G812289	1.8292	1.46771	1.90122	2	RNA.regulation of transcription.unclassified
GRMZM5G814279	0.784958	0.227816	1.78125	2	RNA.regulation of transcription.MADS box transcription factor family
GRMZM5G816228	1.98354	1.78163	2.05076	2	RNA.regulation of transcription.unclassified
GRMZM5G816314	17.0479	5.42492	8.86014	2	RNA.regulation of transcription.AP2/EREBP, APETALA2/Ethylene-responsive element binding protein family
GRMZM5G821637	8.79965	5.97925	6.91587	2	RNA.regulation of transcription.AtSR Transcription Factor family
GRMZM5G824439	6.62702	4.10134	6.33188	2	RNA.regulation of transcription.putative transcription regulator
GRMZM5G825707	0.856601	0.700665	0.983264	2	RNA.regulation of transcription.Aux/IAA family
GRMZM5G827026	4.74832	2.36516	5.0651	2	RNA.regulation of transcription.putative transcription regulator
GRMZM5G828396	13.5388	8.46215	10.3295	2	RNA.regulation of transcription.bHLH,Basic Helix-Loop-Helix family
GRMZM5G830949	8.64179	6.01194	11.3434	2	RNA.regulation of transcription.C3H zinc finger family
GRMZM5G839518	0.710009	0.323746	0.470165	2	RNA.regulation of transcription.bHLH,Basic Helix-Loop-Helix family
GRMZM5G840852	2.98037	1.97907	2.70077	2	RNA.regulation of transcription.putative transcription regulator
GRMZM5G842019	1.49446	1.12368	1.33945	2	RNA.regulation of transcription.C3H zinc finger family
GRMZM5G842961	9.93996	3.19076	5.48267	2	RNA.regulation of transcription.AP2/EREBP, APETALA2/Ethylene-responsive element binding protein family
GRMZM5G849971	1.58104	1.24206	1.25537	2	RNA.regulation of transcription.MYB domain transcription factor family
GRMZM5G851490	1.13696	1.41467	1.83382	2	RNA.regulation of transcription.WRKY domain transcription factor family
GRMZM5G857944	1.02577	0.796558	1.94979	2	RNA.regulation of transcription.CCAAT box binding factor family, HAP2
GRMZM5G862109	23.2337	14.9782	18.4679	2	RNA.regulation of transcription.AP2/EREBP, APETALA2/Ethylene-responsive element binding protein family
GRMZM5G862467	10.4068	6.82525	11.5346	2	RNA.regulation of transcription.unclassified
GRMZM5G862936	0.70474	0.595774	0.830435	2	RNA.regulation of transcription.MYB domain transcription factor family
GRMZM5G873335	4.01747	3.5599	4.59235	2	RNA.regulation of transcription.putative transcription regulator
GRMZM5G873586	4.63945	4.09173	5.44841	2	RNA.regulation of transcription.AS2,Lateral Organ Boundaries Gene Family
GRMZM5G874163	4.55232	3.73772	4.06089	2	RNA.regulation of transcription.ARF, Auxin Response Factor family
GRMZM5G878346	0.875339	0.357957	2.01679	2	RNA.regulation of transcription.bHLH,Basic Helix-Loop-Helix family
GRMZM5G882527	2.79348	0.490642	1.07262	2	RNA.regulation of transcription.bZIP transcription factor family
GRMZM5G883126	4.52168	1.10759	3.54119	2	RNA.regulation of transcription.C2H2 zinc finger family
GRMZM5G888196	7.63803	2.73047	5.88801	2	RNA.regulation of transcription.unclassified
GRMZM5G893117	5.76392	2.43569	5.765	2	RNA.regulation of transcription.putative transcription regulator
GRMZM5G893848	8.7375	7.29195	11.0812	2	RNA.regulation of transcription.bHLH,Basic Helix-Loop-Helix family
GRMZM5G896413	1.46735	0.426347	0.844071	2	RNA.regulation of transcription.bZIP transcription factor family
GRMZM5G897473	8.10372	5.32092	8.90554	2	RNA.regulation of transcription.putative transcription regulator
