# Supplementary material for: Transcriptomic and anatomical complexity of primary, seminal, and crown roots highlight root type-specific functional diversity in maize (Zea mays L.)
Source: J Exp Bot. 2015 Nov 30;67(4):1123–35. doi: 10.1093/jxb/erv513 (PMC4753849; doi:10.1093/jxb/erv513)
Supplement: Supplementary Data [file supp_erv513_Supplementary_Tables_S7.xlsx]

## Sheet: sheet
Table S7 List of 31 differentially expressed genes involved in lignin biosynthesis. PR: primary roots; SR: seminal roots; CR: crown roots.
Gene ID	Mean-FPKM			cluster	Enzyme in lignin biosynthesis
	PR	SR	CR
GRMZM2G033952	92.5435	44.2518	46.3545	1	CCoAOMT
GRMZM2G054013	20.3014	13.9972	14.2787	1	4CL
GRMZM2G081582	55.9145	44.7858	45.5849	1	PAL
GRMZM2G091643	1.76963	0.912459	0.972655	1	4CL
GRMZM2G122787	8.01379	5.72305	6.09598	1	4CL
GRMZM2G160541	40.2322	31.0137	30.8738	1	PAL
GRMZM2G174732	3.551	3.03751	3.13096	1	4CL
GRMZM2G107211	14.3308	4.55529	9.46593	2	HCT
GRMZM2G132678	0.736091	0.136321	0.164138	2	HCT
GRMZM5G805585	3.13515	1.58456	2.67074	2	4CL
GRMZM2G332522	224.071	170.186	154.642	3	CCoAOMT
GRMZM2G700188	9.34788	8.69552	5.50198	3	CAD
GRMZM2G004138	19.9058	39.8443	21.808	6	CCoAOMT
GRMZM2G156296	2.41237	5.83338	2.71504	6	HCT
GRMZM2G423331	0.0805501	0.934614	0.189456	6	COMT
GRMZM2G090980	15.4731	17.3056	26.2771	7	CAD
GRMZM2G127948	143.808	125.961	158.806	7	CCoAOMT
GRMZM2G147245	30.5252	31.2392	46.0506	7	C4H
GRMZM2G099363	70.1464	57.9593	80.6129	8	CCoAOMT
GRMZM2G048522	0.660775	2.07357	3.29528	9	4CL
GRMZM2G074604	388.457	449.855	455.661	9	PAL
GRMZM2G089698	0.987754	5.73503	8.91973	9	HCT
GRMZM2G125448	0.565592	4.01143	5.50267	9	HCT
GRMZM2G055320	26.9445	16.9399	25.9745	10	4CL
GRMZM2G082007	5.96015	4.57472	6.23202	10	COMT
GRMZM2G077486	1.05632	2.229	2.04668	11	CCoAOMT
GRMZM2G334660	13.9745	29.6744	28.7055	11	PAL
GRMZM2G443445	0.618989	3.99568	3.12444	11	CAD
GRMZM2G096020	12.5556	13.2384	10.7856	12	4CL
GRMZM2G100158	8.19027	9.77667	4.64487	12	F5H
GRMZM2G131165	0.73454	1.14967	0.307682	12	HCT
